# Supplementary material for: The Fate of IgE Epitopes and Coeliac Toxic Motifs during Simulated Gastrointestinal Digestion of Pizza Base
Source: Foods. 2022 Jul 6;11(14):2000. doi: 10.3390/foods11142000 (PMC9318710; doi:10.3390/foods11142000)
Supplement: Supplementary file 1 [file foods-11-02000-s001.zip]

Archive with 4 entries (4 files):
- Daly-Wang et al Foods Suppl Information S1.xlsx
- Daly-Wang et al Foods Suppl Information S2.xlsx
- Daly-Wang et al Foods Suppl Information S3.xlsx
- Daly-Wang et al. Supplementary Materials ver 12.pdf
