# Supplementary material for: The Fate of IgE Epitopes and Coeliac Toxic Motifs during Simulated Gastrointestinal Digestion of Pizza Base
Source: Foods. 2022 Jul 6;11(14):2000. doi: 10.3390/foods11142000 (PMC9318710; doi:10.3390/foods11142000)
Supplement: Supplementary file 1 [file foods-11-02000-s001.zip › Daly-Wang et al Foods Suppl Information S1.xlsx]

## Sheet: G0
Data Sheet 1: Summary data on wheat proteins identified by PEAKS at timepont G0 including protein accession, -10lgP, sequence coverage, number of peptides, number of unique peptides, if the protein was found with post translational modifications, the theoretical mass as well as the protein description.
Protein Group	Protein ID	Accession	-10lgP	Coverage (%)	#Peptides	#Unique	PTM	Mass	Description
6	28280	A0A075D1A6|A0A075D1A6_WHEAT	107.42	12	4	2	Y	40068	Actin (Fragment) OS=Triticum aestivum OX=4565 PE=2 SV=1
6	28281	A0A3B6MME4|A0A3B6MME4_WHEAT	107.42	12	4	2	Y	40875	Uncharacterized protein OS=Triticum aestivum OX=4565 PE=3 SV=1
6	30531	W5FAY5|W5FAY5_WHEAT	107.42	11	4	2	Y	41656	Actin OS=Triticum aestivum OX=4565 PE=2 SV=1
6	28282	Q5EWZ1|Q5EWZ1_WHEAT	107.42	11	4	2	Y	41728	Actin OS=Triticum aestivum OX=4565 GN=ACT-1 PE=2 SV=1
6	28283	A0A3B6KFD9|A0A3B6KFD9_WHEAT	107.42	11	4	2	Y	43439	Uncharacterized protein OS=Triticum aestivum OX=4565 PE=3 SV=1
6	28285	A0A3B5XT63|A0A3B5XT63_WHEAT	107.42	11	4	2	Y	45278	Uncharacterized protein OS=Triticum aestivum OX=4565 PE=3 SV=1
6	28286	A0A3B6KDW0|A0A3B6KDW0_WHEAT	107.42	11	4	2	Y	45140	Uncharacterized protein OS=Triticum aestivum OX=4565 PE=3 SV=1
9	28291	W5EE00|W5EE00_WHEAT	94.94	9	3	1	Y	41817	Uncharacterized protein OS=Triticum aestivum OX=4565 PE=3 SV=1
9	28292	A0A3B6HZM6|A0A3B6HZM6_WHEAT	94.94	9	3	1	Y	41791	Uncharacterized protein OS=Triticum aestivum OX=4565 PE=3 SV=1
9	28293	A0A1D6DJ20|A0A1D6DJ20_WHEAT	94.94	9	3	1	Y	41793	Uncharacterized protein OS=Triticum aestivum OX=4565 PE=3 SV=1
9	28294	A0A3B6INX9|A0A3B6INX9_WHEAT	94.94	9	3	1	Y	42741	Uncharacterized protein OS=Triticum aestivum OX=4565 PE=3 SV=1
9	28295	A0A3B6I0K7|A0A3B6I0K7_WHEAT	94.94	9	3	1	Y	42734	Uncharacterized protein OS=Triticum aestivum OX=4565 PE=3 SV=1
9	28296	A0A3B6JG31|A0A3B6JG31_WHEAT	94.94	8	3	1	Y	43120	Uncharacterized protein OS=Triticum aestivum OX=4565 PE=3 SV=1
9	28297	A0A3B6IMZ8|A0A3B6IMZ8_WHEAT	94.94	8	3	1	Y	43490	Uncharacterized protein OS=Triticum aestivum OX=4565 PE=3 SV=1
9	28298	A0A3B6HWJ7|A0A3B6HWJ7_WHEAT	94.94	8	3	1	Y	43287	Uncharacterized protein OS=Triticum aestivum OX=4565 PE=3 SV=1
5	27575	B6DQB5|B6DQB5_WHEAT	84.53	17	7	4	N	35460	Gamma-gliadin OS=Triticum aestivum OX=4565 PE=4 SV=1
28	27612	E2CT66|E2CT66_WHEAT	75.08	5	3	2	Y	87923	High molecular weight glutenin subunit OS=Triticum aestivum OX=4565 GN=1Dx1.5* PE=3 SV=1
28	27636	A9YSK4|A9YSK4_WHEAT	75.08	5	3	2	Y	89338	High molecular weight glutenin subunit OS=Triticum aestivum OX=4565 GN=Glu-D1-1 PE=3 SV=1
28	27631	sp|P10388|GLT5_WHEAT	75.08	5	3	2	Y	90293	Glutenin_ high molecular weight subunit DX5 OS=Triticum aestivum OX=4565 GN=GLU-1D-1D PE=3 SV=5
28	27625	Q0Q5D2|Q0Q5D2_WHEAT	75.08	5	3	2	Y	90293	X-type HMW glutenin OS=Triticum aestivum OX=4565 PE=3 SV=1
28	27626	D0IQ05|D0IQ05_WHEAT	75.08	5	3	2	Y	90532	High-molecular-weight glutenin Dx5 OS=Triticum aestivum OX=4565 PE=2 SV=1
28	27611	G3FLC7|G3FLC7_WHEAT	75.08	5	3	2	Y	103003	High-molecular-weight glutenin subunit OS=Triticum aestivum OX=4565 GN=Glu PE=3 SV=2
28	27619	C6L669|C6L669_WHEAT	75.08	6	3	2	Y	80140	High molecular weight glutenin subunit 2.8 OS=Triticum aestivum OX=4565 GN=Glu-D1 PE=3 SV=1
28	27609	A0A0K0KCV6|A0A0K0KCV6_WHEAT	75.08	5	3	2	Y	88244	High molecular weight glutenin subunit 1Dx2 OS=Triticum aestivum OX=4565 PE=3 SV=1
28	27615	D0IQ07|D0IQ07_WHEAT	75.08	5	3	2	Y	88941	High-molecular-weight glutenin Dx2 OS=Triticum aestivum OX=4565 GN=Glu-D1 PE=2 SV=1
28	27618	sp|P08489|GLT4_WHEAT	75.08	5	3	2	Y	89173	Glutenin_ high molecular weight subunit PW212 OS=Triticum aestivum OX=4565 PE=3 SV=1
28	27610	X2JUA0|X2JUA0_WHEAT	75.08	5	3	2	Y	89474	High molecular weight glutenin subunit Dx5 OS=Triticum aestivum OX=4565 PE=3 SV=1
28	27616	Q8GV12|Q8GV12_WHEAT	75.08	5	3	2	Y	103052	HMW glutenin subunit OS=Triticum aestivum OX=4565 GN=1Dx2.2 PE=3 SV=1
28	12333	J7G6L4|J7G6L4_WHEAT	75.08	5	3	2	Y	103004	High-molecular-weight glutenin 1Dx2.2 OS=Triticum aestivum OX=4565 PE=3 SV=1
28	9477	Q599I0|Q599I0_WHEAT	75.08	4	3	2	Y	108764	HMW subunit of glutenin 1Dx2.2* (Fragment) OS=Triticum aestivum OX=4565 GN=glu-D1x PE=3 SV=1
28	12670	B1B520|B1B520_WHEAT	75.08	4	3	2	Y	108884	High-molecular-weight glutenin subunit 2.6 OS=Triticum aestivum OX=4565 GN=Glu-D1 PE=3 SV=2
28	27613	A0A0H4PMT1|A0A0H4PMT1_WHEAT	75.08	5	3	2	Y	88918	High molecular weight glutenin subunit OS=Triticum aestivum OX=4565 GN=1Dx2.1t PE=3 SV=1
28	27617	D7REK2|D7REK2_WHEAT	75.08	5	3	2	Y	88883	HMW glutenin subunit 1Dx5' OS=Triticum aestivum OX=4565 PE=3 SV=1
28	27855	Q1KL96|Q1KL96_WHEAT	75.08	5	3	2	Y	89262	1Dx high molecular weight glutenin subunit OS=Triticum aestivum OX=4565 PE=3 SV=1
28	28158	Q7M1M7|Q7M1M7_WHEAT	75.08	28	3	2	Y	17871	High-molecular-weight glutenin OS=Triticum aestivum OX=4565 PE=3 SV=1
12	33467	A7LHB3|A7LHB3_WHEAT	73.5	18	6	2	Y	35394	Alpha gliadin OS=Triticum aestivum OX=4565 GN=gli-w24 PE=4 SV=1
31	28134	W6B6A4|W6B6A4_WHEAT	69.42	6	3	0	Y	73011	High molecular weight glutenin subunit OS=Triticum aestivum OX=4565 GN=Glu PE=3 SV=1
30	27848	A0A3G4ZJR3|A0A3G4ZJR3_WHEAT	66.54	5	3	1	Y	84567	High-molecular-weight glutenin subunit 1Bx14.1 OS=Triticum aestivum OX=4565 GN=Glu-1B PE=3 SV=1
30	27868	A0A1B0Z3C8|A0A1B0Z3C8_WHEAT	66.54	5	3	1	Y	88633	Glutenin OS=Triticum aestivum OX=4565 GN=Glu1Bx6 PE=2 SV=1
30	27865	A0A1G4P1V7|A0A1G4P1V7_WHEAT	66.54	5	3	1	Y	88479	HMW glutenin x-type subunit Bx7 OS=Triticum aestivum OX=4565 GN=Glu-1Bx PE=3 SV=1
30	27860	A0A1G4P1W4|A0A1G4P1W4_WHEAT	66.54	5	3	1	Y	88323	HMW glutenin x-type subunit 1Bx6 OS=Triticum aestivum OX=4565 GN=Glu-1Bx PE=3 SV=1
59	27539	A0A0X9BZV4|A0A0X9BZV4_WHEAT	63.61	3	2	1	Y	90117	High molecular weight glutenin subunit OS=Triticum aestivum OX=4565 GN=Glu-Ax PE=3 SV=1
14	27652	R9XUP2|R9XUP2_WHEAT	62.84	22	5	1	N	33196	Alpha-gliadin OS=Triticum aestivum OX=4565 GN=gli-2 PE=4 SV=1
14	27679	A0A1K0J4U0|A0A1K0J4U0_WHEAT	62.84	21	5	1	N	33934	Alpha-gliadin OS=Triticum aestivum OX=4565 GN=Gli-A2-9 PE=4 SV=1
16	20026	B6DQB2|B6DQB2_WHEAT	61.86	10	4	1	N	31847	Gamma-gliadin (Fragment) OS=Triticum aestivum OX=4565 PE=4 SV=1
25	27934	A0A3G3C4E8|A0A3G3C4E8_WHEAT	60.36	17	5	1	N	34938	Low molecular weight glutenin subunit A3-1 OS=Triticum aestivum OX=4565 PE=4 SV=1
25	35723	A0A7D4XM26|A0A7D4XM26_WHEAT	60.36	17	5	1	N	35033	Low-molecular-weight glutenin subunit OS=Triticum aestivum OX=4565 GN=LMW-GS PE=4 SV=1
48	27896	K7WV92|K7WV92_WHEAT	50.31	13	3	0	N	35984	Low molecular weight glutenin subunit OS=Triticum aestivum OX=4565 GN=glu-3 PE=4 SV=1
26	35725	A5JHH2|A5JHH2_WHEAT	50.29	16	3	3	N	24419	Triticin (Fragment) OS=Triticum aestivum OX=4565 PE=2 SV=1
26	30494	Q08837|Q08837_WHEAT	50.29	7	3	3	N	56954	Triticin (Fragment) OS=Triticum aestivum OX=4565 PE=2 SV=1
26	30544	A0A3B5XV32|A0A3B5XV32_WHEAT	50.29	6	3	3	N	63867	Uncharacterized protein OS=Triticum aestivum OX=4565 PE=3 SV=1
26	30495	A0A3B5ZP43|A0A3B5ZP43_WHEAT	50.29	6	3	3	N	64926	Uncharacterized protein OS=Triticum aestivum OX=4565 PE=3 SV=1
26	30496	B2CGM5|B2CGM5_WHEAT	50.29	6	3	3	N	64882	Triticin OS=Triticum aestivum OX=4565 PE=2 SV=1
26	30497	B2CGM6|B2CGM6_WHEAT	50.29	6	3	3	N	64936	Triticin OS=Triticum aestivum OX=4565 PE=3 SV=1
32	28043	A0A0S2GJQ3|A0A0S2GJQ3_WHEAT	48.65	11	3	2	N	39806	Low-molecular-weight glutenin subunit OS=Triticum aestivum OX=4565 GN=LMW-GS PE=4 SV=1
33	28050	Q5MFN1|Q5MFN1_WHEAT	48.1	11	4	0	N	34484	Low molecular weight glutenin (Fragment) OS=Triticum aestivum OX=4565 PE=2 SV=1
47	35736	R9XV98|R9XV98_WHEAT	46.37	5	3	1	N	44573	LMW-GS (Fragment) OS=Triticum aestivum OX=4565 GN=glu-3 PE=4 SV=1
20	35746	A0A1D5UT17|A0A1D5UT17_WHEAT	42.54	4	2	2	N	49213	Uncharacterized protein OS=Triticum aestivum OX=4565 PE=3 SV=1
42	27824	U5YQV1|U5YQV1_WHEAT	42.37	4	3	3	Y	77371	High molecular weight glutenin subunit By18 OS=Triticum aestivum OX=4565 PE=3 SV=1
43	30423	A0A1K0IT85|A0A1K0IT85_WHEAT	40.77	8	2	1	N	36616	Alpha-gliadin OS=Triticum aestivum OX=4565 GN=Gli-B2-5 PE=4 SV=1
56	26912	X2L2H1|X2L2H1_WHEAT	38.03	10	2	1	N	32262	Alpha-gliadin protein OS=Triticum aestivum OX=4565 PE=4 SV=1
18	31232	A0A3B6I0K3|A0A3B6I0K3_WHEAT	37.92	19	3	3	Y	24466	Uncharacterized protein OS=Triticum aestivum OX=4565 PE=4 SV=1
18	31233	A0A3B6HYG2|A0A3B6HYG2_WHEAT	37.92	19	3	3	Y	24439	Uncharacterized protein OS=Triticum aestivum OX=4565 PE=4 SV=1
63	35934	A0A3B6ARS4|A0A3B6ARS4_WHEAT	32.48	2	2	2	N	68533	Peptidylprolyl isomerase OS=Triticum aestivum OX=4565 PE=4 SV=1
63	35935	A0A3B6AQJ7|A0A3B6AQJ7_WHEAT	32.48	2	2	2	N	71803	Peptidylprolyl isomerase OS=Triticum aestivum OX=4565 PE=4 SV=1
63	35936	A0A3B6AQX6|A0A3B6AQX6_WHEAT	32.48	2	2	2	N	72926	Peptidylprolyl isomerase OS=Triticum aestivum OX=4565 PE=4 SV=1
63	35937	A0A3B6D588|A0A3B6D588_WHEAT	32.48	2	2	2	N	72071	Peptidylprolyl isomerase OS=Triticum aestivum OX=4565 PE=4 SV=1
49	29724	Q9M3Y2|Q9M3Y2_WHEAT	31.62	11	2	2	N	28739	Glycine-rich protein OS=Triticum aestivum OX=4565 GN=grp1 PE=4 SV=1
15	35787	A0A3B6S9Z8|A0A3B6S9Z8_WHEAT	30.9	3	1	1	N	42512	Metallophos domain-containing protein OS=Triticum aestivum OX=4565 PE=4 SV=1
168	36206	A0A3B6FUE6|A0A3B6FUE6_WHEAT	27.21	2	1	1	N	88508	Lipase_3 domain-containing protein OS=Triticum aestivum OX=4565 PE=4 SV=1
122	35930	A0A3B6FJA1|A0A3B6FJA1_WHEAT	26.64	1	1	1	Y	146998	Uncharacterized protein OS=Triticum aestivum OX=4565 PE=4 SV=1
122	35931	A0A3B6FMC1|A0A3B6FMC1_WHEAT	26.64	1	1	1	Y	147755	Uncharacterized protein OS=Triticum aestivum OX=4565 PE=4 SV=1
122	35932	A0A3B6GPA9|A0A3B6GPA9_WHEAT	26.64	1	1	1	Y	159171	Uncharacterized protein OS=Triticum aestivum OX=4565 PE=4 SV=1
122	35933	A0A3B6FLN3|A0A3B6FLN3_WHEAT	26.64	1	1	1	Y	159840	Uncharacterized protein OS=Triticum aestivum OX=4565 PE=4 SV=1
122	9141	A0A3B6ECI4|A0A3B6ECI4_WHEAT	26.64	1	1	1	Y	159700	Uncharacterized protein OS=Triticum aestivum OX=4565 PE=4 SV=1
137	36480	A0A3B6MT67|A0A3B6MT67_WHEAT	25.86	6	1	1	Y	27523	SHSP domain-containing protein OS=Triticum aestivum OX=4565 PE=3 SV=1
144	35926	A0A3B6SH47|A0A3B6SH47_WHEAT	25.72	5	1	1	N	37625	RING-type E3 ubiquitin transferase OS=Triticum aestivum OX=4565 PE=3 SV=1
34	699	A0A3B6TQD8|A0A3B6TQD8_WHEAT	24.53	0	1	1	N	236571	Uncharacterized protein OS=Triticum aestivum OX=4565 PE=3 SV=1
1	35766	A0A3B6KNB3|A0A3B6KNB3_WHEAT	24.48	1	1	1	N	143916	Uncharacterized protein OS=Triticum aestivum OX=4565 PE=3 SV=1
187	36604	A0A3B5YUV0|A0A3B5YUV0_WHEAT	24.29	4	1	1	N	43788	Uncharacterized protein OS=Triticum aestivum OX=4565 PE=3 SV=1
187	36605	A0A3B5ZTD3|A0A3B5ZTD3_WHEAT	24.29	4	1	1	N	43754	Uncharacterized protein OS=Triticum aestivum OX=4565 PE=3 SV=1
187	36606	A0A3B5ZRL5|A0A3B5ZRL5_WHEAT	24.29	4	1	1	N	43882	Uncharacterized protein OS=Triticum aestivum OX=4565 PE=3 SV=1
187	36607	A0A3B5YW06|A0A3B5YW06_WHEAT	24.29	4	1	1	N	43916	Uncharacterized protein OS=Triticum aestivum OX=4565 PE=3 SV=1
187	36608	A0A3B5XXD2|A0A3B5XXD2_WHEAT	24.29	3	1	1	N	44086	Uncharacterized protein OS=Triticum aestivum OX=4565 PE=3 SV=1
187	36609	A0A3B5XXB4|A0A3B5XXB4_WHEAT	24.29	3	1	1	N	44215	Uncharacterized protein OS=Triticum aestivum OX=4565 PE=3 SV=1
187	36610	A0A3B5YV81|A0A3B5YV81_WHEAT	24.29	3	1	1	N	44452	Uncharacterized protein OS=Triticum aestivum OX=4565 PE=3 SV=1
187	36611	A0A3B5ZS51|A0A3B5ZS51_WHEAT	24.29	3	1	1	N	44370	Uncharacterized protein OS=Triticum aestivum OX=4565 PE=3 SV=1
187	36612	A0A3B5XX23|A0A3B5XX23_WHEAT	24.29	3	1	1	N	44702	Uncharacterized protein OS=Triticum aestivum OX=4565 PE=3 SV=1
106	3888	A0A3B6N0Y8|A0A3B6N0Y8_WHEAT	23.26	1	1	1	Y	135891	Uncharacterized protein OS=Triticum aestivum OX=4565 PE=3 SV=1
2	36180	A0A3B6HYD2|A0A3B6HYD2_WHEAT	23.19	4	1	1	N	23556	Uncharacterized protein OS=Triticum aestivum OX=4565 PE=4 SV=1
83	35764	A0A3B6HZ85|A0A3B6HZ85_WHEAT	23.11	4	1	1	Y	40096	X8 domain-containing protein OS=Triticum aestivum OX=4565 PE=4 SV=1
74	31192	A0A3B5Y0H9|A0A3B5Y0H9_WHEAT	23.02	6	1	1	Y	28314	Uncharacterized protein OS=Triticum aestivum OX=4565 PE=4 SV=1
175	36271	A0A3B6RC24|A0A3B6RC24_WHEAT	22.62	1	1	1	N	148575	Rx_N domain-containing protein OS=Triticum aestivum OX=4565 PE=3 SV=1
173	36261	A0A3B6IME1|A0A3B6IME1_WHEAT	22.47	1	1	1	N	120709	Uncharacterized protein OS=Triticum aestivum OX=4565 PE=3 SV=1
148	4421	A0A3B6B3A0|A0A3B6B3A0_WHEAT	21.32	1	1	1	N	195265	MI domain-containing protein OS=Triticum aestivum OX=4565 PE=4 SV=1
128	36055	A0A3B6QEV0|A0A3B6QEV0_WHEAT	21.02	2	1	1	Y	54704	Succinate-semialdehyde dehydrogenase OS=Triticum aestivum OX=4565 PE=3 SV=1
128	36596	A0A3B6QFM5|A0A3B6QFM5_WHEAT	21.02	2	1	1	Y	55867	Succinate-semialdehyde dehydrogenase OS=Triticum aestivum OX=4565 PE=3 SV=1
128	36597	A0A3B6QCZ1|A0A3B6QCZ1_WHEAT	21.02	2	1	1	Y	57686	Succinate-semialdehyde dehydrogenase OS=Triticum aestivum OX=4565 PE=3 SV=1
203	31893	A0A3B5XZM9|A0A3B5XZM9_WHEAT	20.94	1	1	1	Y	281324	J domain-containing protein OS=Triticum aestivum OX=4565 PE=4 SV=1
204	6475	A0A3B6TSP6|A0A3B6TSP6_WHEAT	20.94	3	1	1	Y	57522	Uncharacterized protein OS=Triticum aestivum OX=4565 PE=3 SV=1
22	36192	G5EMN8|G5EMN8_WHEAT	20.91	2	1	1	N	57697	Glutamyl-tRNA reductase OS=Triticum aestivum OX=4565 GN=hemA1 PE=2 SV=1
22	36193	G5EMP0|G5EMP0_WHEAT	20.91	2	1	1	N	57744	Glutamyl-tRNA reductase OS=Triticum aestivum OX=4565 GN=hemA1 PE=2 SV=1
22	36194	A0A3B5ZUC5|A0A3B5ZUC5_WHEAT	20.91	2	1	1	N	57827	Glutamyl-tRNA reductase OS=Triticum aestivum OX=4565 PE=3 SV=1
61	36046	A0A3B5XW11|A0A3B5XW11_WHEAT	20.8	3	1	1	Y	54789	CYTOSOL_AP domain-containing protein OS=Triticum aestivum OX=4565 PE=3 SV=1
61	36047	A0A3B5XW39|A0A3B5XW39_WHEAT	20.8	3	1	1	Y	54809	CYTOSOL_AP domain-containing protein OS=Triticum aestivum OX=4565 PE=3 SV=1
61	36287	A0A3B5YV55|A0A3B5YV55_WHEAT	20.8	3	1	1	Y	55490	CYTOSOL_AP domain-containing protein OS=Triticum aestivum OX=4565 PE=3 SV=1
61	36288	A0A3B5YU68|A0A3B5YU68_WHEAT	20.8	3	1	1	Y	55470	CYTOSOL_AP domain-containing protein OS=Triticum aestivum OX=4565 PE=3 SV=1
61	36289	A0A3B5ZS53|A0A3B5ZS53_WHEAT	20.8	3	1	1	Y	56905	CYTOSOL_AP domain-containing protein OS=Triticum aestivum OX=4565 PE=3 SV=1
61	36290	A0A3B5ZRZ6|A0A3B5ZRZ6_WHEAT	20.8	3	1	1	Y	56925	CYTOSOL_AP domain-containing protein OS=Triticum aestivum OX=4565 PE=3 SV=1
61	36291	A0A3B5ZQW3|A0A3B5ZQW3_WHEAT	20.8	3	1	1	Y	57678	CYTOSOL_AP domain-containing protein OS=Triticum aestivum OX=4565 PE=3 SV=1
65	36166	A0A3B6TFF1|A0A3B6TFF1_WHEAT	20.55	1	1	1	N	118135	Protein kinase domain-containing protein OS=Triticum aestivum OX=4565 PE=3 SV=1
96	35761	A0A3B6C522|A0A3B6C522_WHEAT	20.43	2	1	1	Y	57256	Cytochrome c oxidase subunit 1 OS=Triticum aestivum OX=4565 PE=3 SV=1

## Sheet: G60
Data Sheet 2: Summary data on wheat proteins identified by PEAKS at timepont G60 including protein accession, -10lgP, sequence coverage, number of peptides, number of unique peptides, if the protein was found with post translational modifications, the theoretical mass as well as the protein description.
Protein Group	Protein ID	Accession	-10lgP	Coverage (%)	#Peptides	#Unique	PTM	Mass	Description
1	27748	R9XVC9|R9XVC9_WHEAT	152.94	63	60	0	Y	36825	LMW-GS OS=Triticum aestivum OX=4565 GN=glu-3 PE=4 SV=1
2	27741	B2Y2Q7|B2Y2Q7_WHEAT	152.77	57	60	0	Y	41981	Low molecular weight glutenin OS=Triticum aestivum OX=4565 GN=GluB3-2 PE=2 SV=1
2	27742	B2Y2Q6|B2Y2Q6_WHEAT	152.77	56	60	0	Y	42109	LMW-B2 OS=Triticum aestivum OX=4565 GN=GluB3-2 PE=4 SV=1
16	30428	R9XT50|R9XT50_WHEAT	146.35	57	50	0	Y	38015	LMW-GS OS=Triticum aestivum OX=4565 GN=glu-3 PE=4 SV=1
21	30378	Q5MFN4|Q5MFN4_WHEAT	146.09	60	49	0	Y	32404	Low molecular weight glutenin (Fragment) OS=Triticum aestivum OX=4565 PE=2 SV=1
22	27774	R9XVA5|R9XVA5_WHEAT	145.71	43	48	0	Y	42952	LMW-GS OS=Triticum aestivum OX=4565 GN=glu-3 PE=4 SV=1
8	14289	A0A2R3C1P4|A0A2R3C1P4_WHEAT	143.17	58	58	0	Y	34916	Low molecular weight glutenin subunit P-24 OS=Triticum aestivum OX=4565 GN=GluD3-2 PE=4 SV=1
6	27549	Q9M6P7|Q9M6P7_WHEAT	143.09	51	56	0	Y	35198	Gamma-gliadin (Fragment) OS=Triticum aestivum OX=4565 PE=4 SV=1
6	27551	R9XUB9|R9XUB9_WHEAT	143.09	48	56	0	Y	37156	Gamma-gliadin OS=Triticum aestivum OX=4565 PE=4 SV=1
6	27557	R9XV87|R9XV87_WHEAT	143.09	48	56	0	Y	37241	Gamma-gliadin OS=Triticum aestivum OX=4565 PE=4 SV=1
6	27554	U5UA54|U5UA54_WHEAT	143.09	48	56	0	Y	37231	Gamma-gliadin OS=Triticum aestivum OX=4565 PE=4 SV=1
9	27889	A0A7D5BXD7|A0A7D5BXD7_WHEAT	142.13	64	58	0	Y	34821	Low-molecular-weight glutenin subunit OS=Triticum aestivum OX=4565 GN=LMW-GS PE=4 SV=1
3	27777	A0A2U8JCZ2|A0A2U8JCZ2_WHEAT	141.43	61	59	1	Y	41010	LMW-B3 OS=Triticum aestivum OX=4565 GN=Glu-3 PE=4 SV=1
3	27778	B2Y2Q1|B2Y2Q1_WHEAT	141.43	61	59	1	Y	41138	Low molecular weight glutenin subunit OS=Triticum aestivum OX=4565 GN=GluB3-1 PE=4 SV=1
3	27785	Q75ZV8|Q75ZV8_WHEAT	141.43	64	59	1	Y	39030	Low molecular weight glutenin subunit OS=Triticum aestivum OX=4565 GN=GLEN42K PE=2 SV=1
3	27782	Q18NR2|Q18NR2_WHEAT	141.43	64	59	1	Y	39044	LMW glutenin subunit OS=Triticum aestivum OX=4565 GN=Glu-B3g PE=4 SV=1
4	8102	B2Y2S3|B2Y2S3_WHEAT	141.35	56	56	6	Y	42008	Low molecular weight glutenin subunit OS=Triticum aestivum OX=4565 GN=GluB3-2 PE=4 SV=1
4	27791	K0I5W1|K0I5W1_WHEAT	141.35	56	56	6	Y	42149	LMW glutenin OS=Triticum aestivum OX=4565 GN=Glu PE=4 SV=1
5	27779	B2Y2Q4|B2Y2Q4_WHEAT	140.88	60	58	1	Y	41523	Low molecular weight glutenin subunit OS=Triticum aestivum OX=4565 GN=GluB3-1 PE=4 SV=1
5	27780	B2Y2Q3|B2Y2Q3_WHEAT	140.88	60	58	1	Y	41651	Low molecular weight glutenin subunit OS=Triticum aestivum OX=4565 GN=GluB3-1 PE=4 SV=1
5	27781	B2Y2Q2|B2Y2Q2_WHEAT	140.88	60	58	1	Y	41779	Low molecular weight glutenin subunit OS=Triticum aestivum OX=4565 GN=GluB3-1 PE=4 SV=1
12	33475	A0A7D5BXB5|A0A7D5BXB5_WHEAT	140.6	62	54	0	Y	35056	Low-molecular-weight glutenin subunit OS=Triticum aestivum OX=4565 GN=LMW-GS PE=4 SV=1
11	8077	A0A7D5C0A1|A0A7D5C0A1_WHEAT	140.55	60	54	0	Y	34990	Low-molecular-weight glutenin subunit OS=Triticum aestivum OX=4565 GN=LMW-GS PE=4 SV=1
23	27884	D0EVN9|D0EVN9_WHEAT	140.37	45	51	0	Y	34474	LMW-m glutenin subunit OS=Triticum aestivum OX=4565 PE=4 SV=1
18	27932	A0A3G3C4G5|A0A3G3C4G5_WHEAT	139.17	56	53	0	Y	34988	Low molecular weight glutenin subunit A3-2 OS=Triticum aestivum OX=4565 PE=4 SV=1
29	12649	B2BZC7|B2BZC7_WHEAT	137.33	59	46	0	Y	32721	LMW-m glutenin subunit 0154A5-M OS=Triticum aestivum OX=4565 GN=Glu-D3 PE=4 SV=1
26	27818	A0A2U8JD23|A0A2U8JD23_WHEAT	136.61	38	45	5	Y	41893	Gamma gliadin-B4 OS=Triticum aestivum OX=4565 GN=Gli-1 PE=4 SV=1
26	27817	M9TK56|M9TK56_WHEAT	136.61	39	45	5	Y	41197	Gamma-gliadin 5 OS=Triticum aestivum OX=4565 PE=2 SV=1
10	27595	B6UKN8|B6UKN8_WHEAT	136.34	43	48	0	Y	37206	Gamma-gliadin OS=Triticum aestivum OX=4565 GN=ll923 PE=4 SV=1
20	27927	A0A7D4XNS9|A0A7D4XNS9_WHEAT	136.29	58	51	0	Y	34974	Low-molecular-weight glutenin subunit OS=Triticum aestivum OX=4565 GN=LMW-GS PE=4 SV=1
15	27600	B6UKN7|B6UKN7_WHEAT	135.37	39	48	0	Y	35753	Gamma-gliadin OS=Triticum aestivum OX=4565 GN=ll921 PE=4 SV=1
44	27896	K7WV92|K7WV92_WHEAT	134.59	49	45	0	Y	35984	Low molecular weight glutenin subunit OS=Triticum aestivum OX=4565 GN=glu-3 PE=4 SV=1
14	27559	A0A290XZ20|A0A290XZ20_WHEAT	133.69	39	48	0	Y	40525	Gamma-gliadin (Fragment) OS=Triticum aestivum OX=4565 PE=4 SV=1
27	39064	R9XVB0|R9XVB0_WHEAT	133.31	51	46	0	Y	34998	LMW-GS OS=Triticum aestivum OX=4565 GN=glu-3 PE=4 SV=1
117	13866	A0A7D4XMB8|A0A7D4XMB8_WHEAT	132.95	43	35	0	Y	33910	Low-molecular-weight glutenin subunit OS=Triticum aestivum OX=4565 GN=LMW-GS PE=4 SV=1
66	27631	sp|P10388|GLT5_WHEAT	132.94	25	39	7	Y	90293	Glutenin_ high molecular weight subunit DX5 OS=Triticum aestivum OX=4565 GN=GLU-1D-1D PE=3 SV=5
66	27625	Q0Q5D2|Q0Q5D2_WHEAT	132.94	25	39	7	Y	90293	X-type HMW glutenin OS=Triticum aestivum OX=4565 PE=3 SV=1
66	27636	A9YSK4|A9YSK4_WHEAT	132.94	26	39	7	Y	89338	High molecular weight glutenin subunit OS=Triticum aestivum OX=4565 GN=Glu-D1-1 PE=3 SV=1
125	27940	Q5MFN7|Q5MFN7_WHEAT	132.91	46	35	0	Y	33875	Low molecular weight glutenin OS=Triticum aestivum OX=4565 PE=2 SV=1
125	27941	P93790|P93790_WHEAT	132.91	46	35	0	Y	33906	Low-molecular-weight glutenin storage protein OS=Triticum aestivum OX=4565 PE=2 SV=1
125	39067	Q8W3V4|Q8W3V4_WHEAT	132.91	46	35	0	Y	33850	LMW-D3 OS=Triticum aestivum OX=4565 GN=lmw-gs PE=4 SV=1
125	27942	A0A0S2GJS4|A0A0S2GJS4_WHEAT	132.91	46	35	0	Y	33818	Low-molecular-weight glutenin subunit OS=Triticum aestivum OX=4565 GN=LMW-GS PE=4 SV=1
125	13867	A0A0S2GJR2|A0A0S2GJR2_WHEAT	132.91	46	35	0	Y	33846	Low-molecular-weight glutenin subunit OS=Triticum aestivum OX=4565 GN=LMW-GS PE=4 SV=1
125	39068	A0A2R4Q9V2|A0A2R4Q9V2_WHEAT	132.91	46	35	0	Y	33850	Low-molecular-weight glutenin subunit OS=Triticum aestivum OX=4565 GN=LMW-GS PE=4 SV=1
7	27801	A0A7D5BJ88|A0A7D5BJ88_WHEAT	132.5	65	57	0	Y	37949	Low-molecular-weight glutenin subunit OS=Triticum aestivum OX=4565 GN=LMW-GS PE=4 SV=1
24	27920	A0A7D5BVX1|A0A7D5BVX1_WHEAT	130.98	56	50	0	Y	34985	Low-molecular-weight glutenin subunit OS=Triticum aestivum OX=4565 GN=LMW-GS PE=4 SV=1
31	27578	A0A5B9Y1W2|A0A5B9Y1W2_WHEAT	130.51	47	46	0	Y	34504	Gamma-gliadin OS=Triticum aestivum OX=4565 PE=4 SV=1
31	27577	B6UKP0|B6UKP0_WHEAT	130.51	47	46	0	Y	34565	Gamma gliadin-D1 OS=Triticum aestivum OX=4565 GN=ll927 PE=2 SV=1
86	27938	B6UKP8|B6UKP8_WHEAT	130.41	51	38	0	Y	28803	Gamma-gliadin OS=Triticum aestivum OX=4565 GN=ll941 PE=4 SV=1
86	28001	B6UKM5|B6UKM5_WHEAT	130.41	43	38	0	Y	34496	Gamma-gliadin OS=Triticum aestivum OX=4565 GN=ll903 PE=4 SV=1
25	27573	R9XWD0|R9XWD0_WHEAT	130.4	44	42	1	Y	37230	Gamma-gliadin OS=Triticum aestivum OX=4565 PE=4 SV=1
35	27543	B6UKM8|B6UKM8_WHEAT	130.39	49	45	0	Y	32715	Gamma-gliadin OS=Triticum aestivum OX=4565 GN=ll907 PE=4 SV=1
35	30315	A0A4D6Q688|A0A4D6Q688_WHEAT	130.39	49	45	0	Y	32660	Gamma-gliadin OS=Triticum aestivum OX=4565 PE=4 SV=1
28	27545	D0ES80|D0ES80_WHEAT	130.36	48	46	2	Y	33662	Gamma gliadin OS=Triticum aestivum OX=4565 PE=4 SV=1
43	39071	V9P779|V9P779_WHEAT	130.32	62	47	0	Y	32567	LMW-m glutenin subunit 38 OS=Triticum aestivum OX=4565 GN=LMW-m PE=4 SV=1
43	28049	Q5MFN6|Q5MFN6_WHEAT	130.32	62	47	0	Y	32695	Low molecular weight glutenin (Fragment) OS=Triticum aestivum OX=4565 PE=2 SV=1
43	28050	Q5MFN1|Q5MFN1_WHEAT	130.32	58	47	0	Y	34484	Low molecular weight glutenin (Fragment) OS=Triticum aestivum OX=4565 PE=2 SV=1
43	39072	Q5MFK9|Q5MFK9_WHEAT	130.32	58	47	0	Y	34531	Low molecular weight glutenin OS=Triticum aestivum OX=4565 PE=2 SV=1
43	28052	Q5MFJ4|Q5MFJ4_WHEAT	130.32	58	47	0	Y	34553	Low molecular weight glutenin OS=Triticum aestivum OX=4565 PE=2 SV=1
43	28053	Q5MFJ6|Q5MFJ6_WHEAT	130.32	58	47	0	Y	34568	Low molecular weight glutenin OS=Triticum aestivum OX=4565 PE=2 SV=1
43	39073	Q5MFM7|Q5MFM7_WHEAT	130.32	58	47	0	Y	34582	Low molecular weight glutenin OS=Triticum aestivum OX=4565 PE=2 SV=1
43	28054	Q5MFK7|Q5MFK7_WHEAT	130.32	58	47	0	Y	34610	Low molecular weight glutenin OS=Triticum aestivum OX=4565 PE=2 SV=1
43	30387	Q5MFM9|Q5MFM9_WHEAT	130.32	58	47	0	Y	34574	Low molecular weight glutenin OS=Triticum aestivum OX=4565 PE=2 SV=1
56	30306	R9XV62|R9XV62_WHEAT	129.79	50	41	1	Y	34462	Gamma-gliadin OS=Triticum aestivum OX=4565 PE=4 SV=1
17	12236	B2BZD0|B2BZD0_WHEAT	129.56	53	49	0	Y	40131	LMW-s glutenin subunit 0359D24-S OS=Triticum aestivum OX=4565 GN=Glu-D3 PE=4 SV=1
38	30421	A0A290XYY4|A0A290XYY4_WHEAT	129.27	41	40	0	Y	30738	Gamma-gliadin (Fragment) OS=Triticum aestivum OX=4565 PE=4 SV=1
38	30419	A0A290XZ47|A0A290XZ47_WHEAT	129.27	37	40	0	Y	33903	Gamma-gliadin (Fragment) OS=Triticum aestivum OX=4565 PE=4 SV=1
34	30373	Q8W3X3|Q8W3X3_WHEAT	128.58	30	39	0	Y	42034	Low-molecular-weight glutenin subunit group 3 type II (Fragment) OS=Triticum aestivum OX=4565 GN=lmw-gs PE=4 SV=1
13	30311	D3U328|D3U328_WHEAT	128.52	50	50	0	Y	43368	Low molecular weight glutenin subunit D3-3 OS=Triticum aestivum OX=4565 GN=LMW-GS PE=4 SV=1
92	33577	A0A7D4XY91|A0A7D4XY91_WHEAT	128.27	44	35	0	Y	34281	Low-molecular-weight glutenin subunit OS=Triticum aestivum OX=4565 GN=LMW-GS PE=4 SV=1
93	33450	A0A4D6QBN8|A0A4D6QBN8_WHEAT	128.14	37	38	0	Y	34047	Gamma-gliadin OS=Triticum aestivum OX=4565 PE=4 SV=1
33	27775	A0A4D6Q720|A0A4D6Q720_WHEAT	127.87	47	54	0	Y	31206	Gamma-gliadin OS=Triticum aestivum OX=4565 PE=4 SV=1
107	30330	A0A4D6K1C3|A0A4D6K1C3_WHEAT	127.41	38	33	0	Y	34330	Gamma gliadin storage protein OS=Triticum aestivum OX=4565 PE=4 SV=1
37	28069	R9XU99|R9XU99_WHEAT	127.1	39	41	0	Y	34985	Gamma-gliadin OS=Triticum aestivum OX=4565 PE=4 SV=1
45	30342	A0A0S2GJR8|A0A0S2GJR8_WHEAT	126.36	48	42	0	Y	40113	Low-molecular-weight glutenin subunit OS=Triticum aestivum OX=4565 GN=LMW-GS PE=4 SV=1
45	30346	A0A0S2GJS5|A0A0S2GJS5_WHEAT	126.36	48	42	0	Y	40149	Low-molecular-weight glutenin subunit OS=Triticum aestivum OX=4565 GN=LMW-GS PE=4 SV=1
55	27842	R4JBF1|R4JBF1_WHEAT	126	38	40	0	Y	43086	Low-molecular-weight glutenin subunit (Fragment) OS=Triticum aestivum OX=4565 GN=LMW-GS PE=4 SV=1
55	27843	R4JDK6|R4JDK6_WHEAT	126	38	40	0	Y	43052	Low-molecular-weight glutenin subunit (Fragment) OS=Triticum aestivum OX=4565 GN=LMW-GS PE=4 SV=1
55	27845	B2Y2S0|B2Y2S0_WHEAT	126	36	40	0	Y	44528	Low molecular weight glutenin subunit OS=Triticum aestivum OX=4565 GN=GluB3-3 PE=4 SV=1
65	12851	Q9ZNY0|Q9ZNY0_WHEAT	125.81	37	40	0	Y	43298	Low molecular weight glutenin subunit (Fragment) OS=Triticum aestivum OX=4565 GN=lmw-gs PE=4 SV=1
65	27844	B2Y2R6|B2Y2R6_WHEAT	125.81	36	40	0	Y	44550	Low molecular weight glutenin subunit OS=Triticum aestivum OX=4565 GN=GluB3-6 PE=4 SV=1
65	27846	B2Y2R8|B2Y2R8_WHEAT	125.81	36	40	0	Y	44537	Low molecular weight glutenin subunit OS=Triticum aestivum OX=4565 GN=GluB3-3 PE=4 SV=1
65	30370	Q75ZV9|Q75ZV9_WHEAT	125.81	36	40	0	Y	44523	LMW-s HS1 OS=Triticum aestivum OX=4565 GN=HARU48K PE=2 SV=1
140	27997	R9XSZ2|R9XSZ2_WHEAT	125.74	37	31	0	Y	32168	Gamma-gliadin OS=Triticum aestivum OX=4565 PE=4 SV=1
139	27684	A0A5B9Y471|A0A5B9Y471_WHEAT	124.59	37	30	5	Y	34423	Gamma-gliadin OS=Triticum aestivum OX=4565 PE=4 SV=1
71	28029	Q52NZ6|Q52NZ6_WHEAT	124.38	55	39	0	Y	32839	Low molecular weight glutenin subunit OS=Triticum aestivum OX=4565 PE=4 SV=1
175	28151	A0A3B6U3N9|A0A3B6U3N9_WHEAT	124.1	32	28	0	Y	53058	Beta-amylase OS=Triticum aestivum OX=4565 PE=3 SV=1
175	28152	A0A3B6U9P0|A0A3B6U9P0_WHEAT	124.1	29	28	0	Y	58926	Beta-amylase OS=Triticum aestivum OX=4565 PE=3 SV=1
175	28153	A0A3B6TZ67|A0A3B6TZ67_WHEAT	124.1	29	28	0	Y	59957	Beta-amylase OS=Triticum aestivum OX=4565 PE=3 SV=1
175	28154	A0A3B6UA75|A0A3B6UA75_WHEAT	124.1	28	28	0	Y	61114	Beta-amylase OS=Triticum aestivum OX=4565 PE=3 SV=1
175	28155	A0A3B6U3W8|A0A3B6U3W8_WHEAT	124.1	28	28	0	Y	62609	Beta-amylase OS=Triticum aestivum OX=4565 PE=3 SV=1
30	30343	F8SGN3|F8SGN3_WHEAT	124.02	55	47	0	Y	40071	Low-molecular-weight glutenin subunit OS=Triticum aestivum OX=4565 PE=2 SV=1
30	27821	Q00M56|Q00M56_WHEAT	124.02	55	47	0	Y	40087	LMW-D1 OS=Triticum aestivum OX=4565 GN=GluD3-3 PE=2 SV=1
30	30344	F8SGN4|F8SGN4_WHEAT	124.02	55	47	0	Y	40075	Low-molecular-weight glutenin subunit OS=Triticum aestivum OX=4565 PE=2 SV=1
183	12451	A0A3B6IYD4|A0A3B6IYD4_WHEAT	123.65	38	28	1	Y	58728	Beta-amylase OS=Triticum aestivum OX=4565 PE=3 SV=1
183	28034	A0A3B6J0P1|A0A3B6J0P1_WHEAT	123.65	36	28	1	Y	61421	Beta-amylase OS=Triticum aestivum OX=4565 PE=3 SV=1
123	27895	Q8W3W7|Q8W3W7_WHEAT	122.63	51	34	1	Y	33885	Low-molecular-weight glutenin subunit group 3 type II (Fragment) OS=Triticum aestivum OX=4565 GN=lmw-gs PE=4 SV=1
113	33552	A0A7D5BLI2|A0A7D5BLI2_WHEAT	122.6	48	34	0	Y	34292	Low-molecular-weight glutenin subunit OS=Triticum aestivum OX=4565 GN=LMW-GS PE=4 SV=1
144	27534	A0A060MZP1|A0A060MZP1_WHEAT	122.56	17	25	0	Y	86382	High molecular weight glutenin subunit (Fragment) OS=Triticum aestivum OX=4565 GN=glu PE=3 SV=1
39	39085	Q6SPZ3|Q6SPZ3_WHEAT	122.4	43	45	4	Y	43285	LMW-A2 OS=Triticum aestivum OX=4565 GN=Glu-A3 PE=4 SV=1
68	33458	A0A0K2QJU7|A0A0K2QJU7_WHEAT	122.24	49	40	0	Y	35057	Alpha/beta-gliadin OS=Triticum aestivum OX=4565 PE=4 SV=1
165	27859	G3FLC5|G3FLC5_WHEAT	122	20	26	0	Y	85404	High-molecular-weight glutenin subunit OS=Triticum aestivum OX=4565 GN=Glu PE=3 SV=1
165	3230	Q45R38|Q45R38_WHEAT	122	20	26	0	Y	85233	HMW glutenin x-type subunit Bx7 OS=Triticum aestivum OX=4565 GN=Glu-B1al PE=2 SV=1
165	27858	G4Y3Y1|G4Y3Y1_WHEAT	122	20	26	0	Y	85243	High-molecular-weight glutenin subunit Bx7.2 OS=Triticum aestivum OX=4565 GN=Glu-B1br PE=3 SV=1
102	7764	B6UKM7|B6UKM7_WHEAT	121.92	41	34	0	Y	34392	Gamma-gliadin OS=Triticum aestivum OX=4565 GN=ll906 PE=4 SV=1
73	12710	H6VLQ3|H6VLQ3_WHEAT	121.63	53	40	0	Y	34632	LMW-GS OS=Triticum aestivum OX=4565 GN=glu-3 PE=4 SV=1
116	39079	Q5MFP0|Q5MFP0_WHEAT	121.24	59	35	0	Y	32714	Low molecular weight glutenin OS=Triticum aestivum OX=4565 PE=2 SV=1
19	27686	A0A0E3Z506|A0A0E3Z506_WHEAT	121.19	67	47	0	Y	35444	Alpha-gliadin (Fragment) OS=Triticum aestivum OX=4565 PE=4 SV=1
145	30543	Q30DX4|Q30DX4_WHEAT	121.07	66	27	0	Y	10283	Gamma-gliadin/LMW-glutenin chimera Ch5 (Fragment) OS=Triticum aestivum OX=4565 PE=2 SV=1
176	27873	Q18MZ6|Q18MZ6_WHEAT	121.04	20	25	1	Y	80069	High-molecular-weight glutenin subunit Bx17 OS=Triticum aestivum OX=4565 GN=Glu-B1 PE=3 SV=1
176	27857	A9YSK5|A9YSK5_WHEAT	121.04	20	25	1	Y	84041	High molecular weight glutenin subunit OS=Triticum aestivum OX=4565 GN=Glu-B1-1 PE=3 SV=1
176	5649	Q42451|Q42451_WHEAT	121.04	19	25	1	Y	84637	Glu-B1-1b HMW glutenin subunit OS=Triticum aestivum OX=4565 PE=3 SV=1
69	27950	A0A290XZ10|A0A290XZ10_WHEAT	120.81	39	34	0	Y	30865	Gamma-gliadin (Fragment) OS=Triticum aestivum OX=4565 PE=4 SV=1
69	27951	A0A290XZ25|A0A290XZ25_WHEAT	120.81	39	34	0	Y	30851	Gamma-gliadin (Fragment) OS=Triticum aestivum OX=4565 PE=4 SV=1
69	27952	A0A290XZ35|A0A290XZ35_WHEAT	120.81	39	34	0	Y	30938	Gamma-gliadin (Fragment) OS=Triticum aestivum OX=4565 PE=4 SV=1
62	30352	A0A0S2GJT4|A0A0S2GJT4_WHEAT	120.66	47	36	0	Y	41552	Low-molecular-weight glutenin subunit OS=Triticum aestivum OX=4565 GN=LMW-GS PE=4 SV=1
32	30375	Q9M4L6|Q9M4L6_WHEAT	120.58	62	46	0	Y	33735	Alpha-gliadin OS=Triticum aestivum OX=4565 PE=2 SV=1
32	27683	sp|P18573|GDA9_WHEAT	120.58	59	46	0	Y	35397	Alpha/beta-gliadin MM1 OS=Triticum aestivum OX=4565 PE=1 SV=1
32	30376	J7HWD3|J7HWD3_WHEAT	120.58	59	46	0	Y	35342	Alpha-gliadin OS=Triticum aestivum OX=4565 GN=Gli-SB-3 PE=4 SV=1
54	33467	A7LHB3|A7LHB3_WHEAT	120.21	55	45	0	Y	35394	Alpha gliadin OS=Triticum aestivum OX=4565 GN=gli-w24 PE=4 SV=1
80	27847	D3U319|D3U319_WHEAT	120.05	36	38	0	Y	44537	Low molecular weight glutenin subunit B3-2 OS=Triticum aestivum OX=4565 GN=LMW-GS PE=4 SV=1
78	39084	A0A290XZ45|A0A290XZ45_WHEAT	119.99	38	33	0	Y	30892	Gamma-gliadin (Fragment) OS=Triticum aestivum OX=4565 PE=4 SV=1
77	30337	A0A290XZ14|A0A290XZ14_WHEAT	119.71	44	34	0	Y	31780	Gamma-gliadin (Fragment) OS=Triticum aestivum OX=4565 PE=4 SV=1
85	30415	A0A0E3UR66|A0A0E3UR66_WHEAT	119.59	53	35	0	Y	33007	Alpha-gliadin (Fragment) OS=Triticum aestivum OX=4565 PE=4 SV=1
187	12452	A0A3B6KSH4|A0A3B6KSH4_WHEAT	119.42	30	25	1	Y	58864	Beta-amylase OS=Triticum aestivum OX=4565 PE=3 SV=1
42	33430	A0A2P1H695|A0A2P1H695_WHEAT	119.14	59	43	0	Y	35598	Alpha-gliadin OS=Triticum aestivum OX=4565 GN=Gli-D2 PE=4 SV=1
36	33431	A0A1K0JSA4|A0A1K0JSA4_WHEAT	119.08	59	43	1	Y	35598	Alpha-gliadin OS=Triticum aestivum OX=4565 GN=Gli-D2-13 PE=4 SV=1
36	33433	A0A1K0IT13|A0A1K0IT13_WHEAT	119.08	59	43	1	Y	35498	Alpha-gliadin OS=Triticum aestivum OX=4565 GN=Gli-D2-14 PE=4 SV=1
36	33427	A0A1K0JNG6|A0A1K0JNG6_WHEAT	119.08	59	43	1	Y	35470	Alpha-gliadin OS=Triticum aestivum OX=4565 GN=Gli-D2-15 PE=4 SV=1
48	12262	A7XDG6|A7XDG6_WHEAT	118.92	53	52	0	Y	32678	Gamma gliadin 2 OS=Triticum aestivum OX=4565 GN=qp904 PE=4 SV=1
48	12265	B6UKQ5|B6UKQ5_WHEAT	118.92	53	52	0	Y	32618	Gamma-gliadin OS=Triticum aestivum OX=4565 GN=qp913 PE=4 SV=1
181	27860	A0A1G4P1W4|A0A1G4P1W4_WHEAT	118.87	19	24	0	Y	88323	HMW glutenin x-type subunit 1Bx6 OS=Triticum aestivum OX=4565 GN=Glu-1Bx PE=3 SV=1
104	33500	F8SGM9|F8SGM9_WHEAT	118.75	44	34	1	Y	39848	Low-molecular-weight glutenin subunit OS=Triticum aestivum OX=4565 PE=2 SV=1
50	27766	U5UA50|U5UA50_WHEAT	118.58	53	51	0	Y	32691	Gamma-gliadin OS=Triticum aestivum OX=4565 PE=4 SV=1
143	28108	H9XH02|H9XH02_WHEAT	118.56	44	30	0	Y	33832	Low-molecular-weight glutenin subunit OS=Triticum aestivum OX=4565 GN=LMW-5 PE=4 SV=1
172	27536	Q41553|Q41553_WHEAT	118.43	16	23	1	Y	88476	HMW glutenin subunit Ax2 OS=Triticum aestivum OX=4565 GN=HMWG PE=3 SV=1
172	27533	Q19AE4|Q19AE4_WHEAT	118.43	16	23	1	Y	89471	High molecular weight glutenin subunit OS=Triticum aestivum OX=4565 GN=GluA1 PE=3 SV=1
172	27535	Q03872|Q03872_WHEAT	118.43	16	23	1	Y	89819	High molecular weight glutenin subunit 1Ax1 OS=Triticum aestivum OX=4565 GN=Glu-1AX1 PE=3 SV=1
172	8080	A0A059UHD1|A0A059UHD1_WHEAT	118.43	16	23	1	Y	89835	High molecular weight glutenin subunit 1Ax1 OS=Triticum aestivum OX=4565 GN=Glu-1Ax1 PE=3 SV=1
172	27532	T2HRF3|T2HRF3_WHEAT	118.43	16	23	1	Y	89372	High-molecular-weight glutenin subunit OS=Triticum aestivum OX=4565 GN=Glu-A1 PE=3 SV=1
41	12003	K7WV47|K7WV47_WHEAT	118.23	49	41	0	Y	37347	Alpha-gliadin OS=Triticum aestivum OX=4565 GN=gli-2 PE=4 SV=1
141	27967	A0A1U9XL87|A0A1U9XL87_WHEAT	118.22	36	30	0	Y	34002	Low-molecular-weight glutenin subunit OS=Triticum aestivum OX=4565 GN=GluA3-29 PE=4 SV=1
51	27715	A5JSA9|A5JSA9_WHEAT	118.09	59	42	1	Y	35875	Alpha-gliadin OS=Triticum aestivum OX=4565 GN=Gli-G6 PE=2 SV=1
72	30320	A5JSB3|A5JSB3_WHEAT	118.01	66	36	1	Y	33052	Alpha-gliadin OS=Triticum aestivum OX=4565 GN=Gli-Z3 PE=2 SV=1
49	27979	B6UKN2|B6UKN2_WHEAT	117.92	58	51	0	Y	29654	Gamma-gliadin OS=Triticum aestivum OX=4565 GN=ll912 PE=4 SV=1
49	27947	R9XWA9|R9XWA9_WHEAT	117.92	53	51	0	Y	32573	Gamma-gliadin OS=Triticum aestivum OX=4565 PE=4 SV=1
49	2587	R9XV82|R9XV82_WHEAT	117.92	53	51	0	Y	32597	Gamma-gliadin OS=Triticum aestivum OX=4565 PE=4 SV=1
49	2589	K7XRJ1|K7XRJ1_WHEAT	117.92	53	51	0	Y	32607	Gamma-gliadin OS=Triticum aestivum OX=4565 PE=4 SV=1
49	27769	U5U7C3|U5U7C3_WHEAT	117.92	53	51	0	Y	32664	Gamma-gliadin OS=Triticum aestivum OX=4565 PE=4 SV=1
49	27768	B6UKN6|B6UKN6_WHEAT	117.92	53	51	0	Y	32689	Gamma-gliadin OS=Triticum aestivum OX=4565 GN=ll918 PE=4 SV=1
49	27899	Q94G94|Q94G94_WHEAT	117.92	53	51	0	Y	32552	Gamma-gliadin OS=Triticum aestivum OX=4565 PE=1 SV=1
49	12264	R9XT13|R9XT13_WHEAT	117.92	53	51	0	Y	32551	Gamma-gliadin OS=Triticum aestivum OX=4565 PE=4 SV=1
49	33482	A0A4D6QE78|A0A4D6QE78_WHEAT	117.92	53	51	0	Y	32516	Gamma-gliadin OS=Triticum aestivum OX=4565 PE=4 SV=1
103	39075	B2Y2S2|B2Y2S2_WHEAT	117.91	43	33	0	Y	38977	Low molecular weight glutenin subunit OS=Triticum aestivum OX=4565 GN=GluB3-4 PE=4 SV=1
148	16130	R9XUS6|R9XUS6_WHEAT	117.86	34	26	0	Y	40793	Gamma-gliadin OS=Triticum aestivum OX=4565 PE=4 SV=1
111	39077	R4JDM5|R4JDM5_WHEAT	117.78	43	33	0	Y	37807	Low-molecular-weight glutenin subunit OS=Triticum aestivum OX=4565 GN=LMW-GS PE=4 SV=1
111	39078	C3VN80|C3VN80_WHEAT	117.78	41	33	0	Y	39905	Low molecular weight glutenin OS=Triticum aestivum OX=4565 GN=Glu-B3 PE=4 SV=1
111	33509	D3U318|D3U318_WHEAT	117.78	41	33	0	Y	39835	Low molecular weight glutenin subunit B3-1 OS=Triticum aestivum OX=4565 GN=LMW-GS PE=4 SV=1
53	33436	K7X0M3|K7X0M3_WHEAT	117.49	57	40	0	Y	35488	Alpha-gliadin OS=Triticum aestivum OX=4565 GN=gli-2 PE=4 SV=1
53	33435	A0A0E3Z5U1|A0A0E3Z5U1_WHEAT	117.49	57	40	0	Y	35460	Alpha-gliadin (Fragment) OS=Triticum aestivum OX=4565 GN=Gli-D2 PE=4 SV=1
52	27679	A0A1K0J4U0|A0A1K0J4U0_WHEAT	117.44	65	39	0	Y	33934	Alpha-gliadin OS=Triticum aestivum OX=4565 GN=Gli-A2-9 PE=4 SV=1
61	27726	F4YT74|F4YT74_WHEAT	117.19	56	40	1	Y	35847	Alpha-gliadin OS=Triticum aestivum OX=4565 PE=4 SV=1
128	30464	R9XUX7|R9XUX7_WHEAT	117.14	48	27	0	Y	39814	LMW-GS OS=Triticum aestivum OX=4565 GN=glu-3 PE=4 SV=1
128	30458	R9XUG8|R9XUG8_WHEAT	117.14	48	27	0	Y	39778	LMW-GS OS=Triticum aestivum OX=4565 GN=glu-3 PE=4 SV=1
128	39081	Q8W3W2|Q8W3W2_WHEAT	117.14	48	27	0	Y	39828	Low-molecular-weight glutenin subunit group 5 type III OS=Triticum aestivum OX=4565 GN=lmw-gs PE=4 SV=1
128	30452	Q5MFQ6|Q5MFQ6_WHEAT	117.14	48	27	0	Y	39666	Low molecular weight glutenin (Fragment) OS=Triticum aestivum OX=4565 PE=2 SV=1
128	14184	R9XUE5|R9XUE5_WHEAT	117.14	48	27	0	Y	39924	LMW-GS OS=Triticum aestivum OX=4565 GN=glu-3 PE=4 SV=1
40	27692	A0A0E3Z7F7|A0A0E3Z7F7_WHEAT	117.06	72	39	0	Y	33784	Alpha-gliadin (Fragment) OS=Triticum aestivum OX=4565 PE=4 SV=1
112	33549	C8KIL6|C8KIL6_WHEAT	116.99	39	32	0	Y	39641	Low-molecular-weight glutenin subunit OS=Triticum aestivum OX=4565 GN=Glu-3 PE=4 SV=1
105	30305	A0A4D6Q9K7|A0A4D6Q9K7_WHEAT	116.84	40	27	0	Y	33855	Gamma-gliadin OS=Triticum aestivum OX=4565 PE=4 SV=1
81	27694	K7X1I9|K7X1I9_WHEAT	116.72	52	37	0	Y	35444	Alpha-gliadin OS=Triticum aestivum OX=4565 GN=gli-2 PE=4 SV=1
108	5252	A0A290XYX8|A0A290XYX8_WHEAT	116.65	39	28	0	Y	31876	Gamma-gliadin (Fragment) OS=Triticum aestivum OX=4565 PE=4 SV=1
76	27645	B6UKQ3|B6UKQ3_WHEAT	116.56	44	47	0	Y	34599	Gamma-gliadin OS=Triticum aestivum OX=4565 GN=qp911 PE=4 SV=1
106	33456	Q9M4L5|Q9M4L5_WHEAT	116.26	43	27	0	Y	31700	Gamma-gliadin OS=Triticum aestivum OX=4565 PE=4 SV=1
70	27687	K7X1J5|K7X1J5_WHEAT	116.2	50	39	0	Y	36503	Alpha-gliadin OS=Triticum aestivum OX=4565 GN=gli-2 PE=4 SV=1
75	27654	A0A0E3UQV1|A0A0E3UQV1_WHEAT	116.12	59	34	0	Y	34060	Alpha-gliadin (Fragment) OS=Triticum aestivum OX=4565 PE=4 SV=1
150	30517	A0A7D5BJ23|A0A7D5BJ23_WHEAT	116.05	41	29	0	Y	34026	Low-molecular-weight glutenin subunit OS=Triticum aestivum OX=4565 GN=LMW-GS PE=4 SV=1
63	26934	X2KWE1|X2KWE1_WHEAT	116.03	48	41	0	Y	35567	Alpha-gliadin protein OS=Triticum aestivum OX=4565 PE=4 SV=1
169	27602	A0A5B9Y1T4|A0A5B9Y1T4_WHEAT	116.02	46	29	0	Y	33050	Gamma-gliadin OS=Triticum aestivum OX=4565 PE=4 SV=1
153	19467	D2DII3|D2DII3_WHEAT	115.84	47	32	5	Y	41020	Low-molecular-weight glutenin subunit OS=Triticum aestivum OX=4565 GN=GluA3-16 PE=4 SV=1
153	8921	sp|P10385|GLTA_WHEAT	115.84	47	32	5	Y	41020	Glutenin_ low molecular weight subunit OS=Triticum aestivum OX=4565 PE=3 SV=1
153	8922	Q6SPY8|Q6SPY8_WHEAT	115.84	47	32	5	Y	41148	Low molecular weight glutenin OS=Triticum aestivum OX=4565 GN=Glu-A3 PE=4 SV=1
118	28019	H2DEI4|H2DEI4_WHEAT	115.5	37	26	0	Y	33862	Seed storage protein OS=Triticum aestivum OX=4565 PE=4 SV=1
118	28018	A0A5B9Y2E5|A0A5B9Y2E5_WHEAT	115.5	37	26	0	Y	33861	Gamma-gliadin OS=Triticum aestivum OX=4565 PE=4 SV=1
159	27969	A0A7D4XMD9|A0A7D4XMD9_WHEAT	115.28	40	28	0	Y	33985	Low-molecular-weight glutenin subunit OS=Triticum aestivum OX=4565 GN=LMW-GS PE=4 SV=1
64	6583	K7XR89|K7XR89_WHEAT	115.01	61	40	0	Y	33289	Alpha-gliadin OS=Triticum aestivum OX=4565 GN=gli-2 PE=4 SV=1
91	30312	A0A5B9Y1L3|A0A5B9Y1L3_WHEAT	114.93	50	31	0	Y	33590	Gamma-gliadin OS=Triticum aestivum OX=4565 PE=4 SV=1
91	27695	A0A4D6Q9I7|A0A4D6Q9I7_WHEAT	114.93	50	31	0	Y	33587	Gamma-gliadin OS=Triticum aestivum OX=4565 PE=4 SV=1
91	39080	A1EHE7|A1EHE7_WHEAT	114.93	50	31	0	Y	33589	Gamma gliadin-D3 OS=Triticum aestivum OX=4565 GN=Gli-1 PE=2 SV=1
91	30300	A0A4D6Q633|A0A4D6Q633_WHEAT	114.93	50	31	0	Y	33617	Gamma-gliadin OS=Triticum aestivum OX=4565 PE=4 SV=1
88	39082	B6UKM6|B6UKM6_WHEAT	114.85	62	32	0	Y	27963	Gamma-gliadin OS=Triticum aestivum OX=4565 GN=ll905 PE=4 SV=1
90	7769	A0A060N479|A0A060N479_WHEAT	114.82	56	31	0	Y	32018	Gamma-gliadin (Fragment) OS=Triticum aestivum OX=4565 GN=gli PE=2 SV=1
90	30299	Q9SYX8|Q9SYX8_WHEAT	114.82	52	31	0	Y	33989	Gamma-gliadin OS=Triticum aestivum OX=4565 GN=GAG56D PE=4 SV=1
94	33449	R9XV78|R9XV78_WHEAT	114.79	52	31	0	Y	33995	Gamma-gliadin OS=Triticum aestivum OX=4565 PE=4 SV=1
171	28138	V9P6N2|V9P6N2_WHEAT	114.54	29	23	0	Y	38377	LMW-i glutenin subunit 1 OS=Triticum aestivum OX=4565 GN=Glu-3 PE=4 SV=1
101	27980	B6UKQ1|B6UKQ1_WHEAT	114.53	53	44	0	Y	32632	Gamma-gliadin OS=Triticum aestivum OX=4565 GN=qp909 PE=4 SV=1
87	27649	A0A4D6QBN0|A0A4D6QBN0_WHEAT	114.49	38	31	0	Y	35474	Gamma-gliadin OS=Triticum aestivum OX=4565 PE=4 SV=1
83	27703	A0A1K0IT04|A0A1K0IT04_WHEAT	114.27	58	35	0	Y	33526	Alpha-gliadin OS=Triticum aestivum OX=4565 GN=Gli-D2-10 PE=4 SV=1
119	20026	B6DQB2|B6DQB2_WHEAT	114.21	41	25	0	Y	31847	Gamma-gliadin (Fragment) OS=Triticum aestivum OX=4565 PE=4 SV=1
89	27958	B6UKN9|B6UKN9_WHEAT	114.17	48	31	0	Y	35490	Gamma-gliadin OS=Triticum aestivum OX=4565 GN=ll926 PE=4 SV=1
46	27667	A0A0E3UR64|A0A0E3UR64_WHEAT	114.11	80	38	0	Y	32384	Alpha-gliadin (Fragment) OS=Triticum aestivum OX=4565 PE=4 SV=1
67	27650	A0A1K0ITF2|A0A1K0ITF2_WHEAT	114.01	72	37	0	Y	32518	Alpha-gliadin OS=Triticum aestivum OX=4565 GN=Gli-A2-14 PE=4 SV=1
47	27642	K7X1F5|K7X1F5_WHEAT	113.92	66	41	0	Y	34025	Alpha-gliadin OS=Triticum aestivum OX=4565 GN=gli-2 PE=4 SV=1
196	28134	W6B6A4|W6B6A4_WHEAT	113.87	12	21	0	Y	73011	High molecular weight glutenin subunit OS=Triticum aestivum OX=4565 GN=Glu PE=3 SV=1
95	27560	Q8L6B5|Q8L6B5_WHEAT	113.49	47	30	2	Y	32007	Gamma gliadin OS=Triticum aestivum OX=4565 GN=gamma-2 PE=4 SV=1
130	27838	A0A290XZ50|A0A290XZ50_WHEAT	113.3	34	26	0	Y	33393	Gamma-gliadin (Fragment) OS=Triticum aestivum OX=4565 PE=4 SV=1
155	28141	A0A1U9XLB4|A0A1U9XLB4_WHEAT	113.27	29	27	0	Y	38888	Low-molecular-weight glutenin subunit OS=Triticum aestivum OX=4565 GN=GluA3-312 PE=4 SV=1
135	28081	B5ANT2|B5ANT2_WHEAT	113.09	54	32	0	Y	34613	LMW-glutenin OS=Triticum aestivum OX=4565 PE=2 SV=1
177	28075	Q6EEX0|Q6EEX0_WHEAT	112.89	40	22	0	Y	31451	Gamma gliadin OS=Triticum aestivum OX=4565 PE=2 SV=1
58	27704	A0A1K0J4W8|A0A1K0J4W8_WHEAT	112.5	60	41	0	Y	34277	Alpha-gliadin OS=Triticum aestivum OX=4565 GN=Gli-D2-19 PE=4 SV=1
97	12001	A0A0K2QJ88|A0A0K2QJ88_WHEAT	112.15	46	32	0	Y	36401	Alpha/beta-gliadin OS=Triticum aestivum OX=4565 PE=4 SV=1
162	33526	Q0GQX1|Q0GQX1_WHEAT	111.86	45	25	0	Y	33979	Low molecular weight glutenin subunit (Fragment) OS=Triticum aestivum OX=4565 PE=4 SV=1
126	27562	A0A4D6Q7P0|A0A4D6Q7P0_WHEAT	111.85	45	26	0	Y	33879	Gamma-gliadin OS=Triticum aestivum OX=4565 PE=4 SV=1
164	28022	O22108|O22108_WHEAT	111.81	41	27	0	Y	32567	LMM glutenin 1 (Fragment) OS=Triticum aestivum OX=4565 PE=4 SV=2
115	27819	A5JSA7|A5JSA7_WHEAT	111.75	49	32	0	Y	33177	Alpha-gliadin OS=Triticum aestivum OX=4565 GN=Gli-G4 PE=2 SV=1
170	39100	A0A7D4XSC7|A0A7D4XSC7_WHEAT	111.65	38	27	0	Y	35689	Low-molecular-weight glutenin subunit OS=Triticum aestivum OX=4565 GN=LMW-GS PE=4 SV=1
146	33460	A0A0E3Z5V1|A0A0E3Z5V1_WHEAT	111.64	48	31	0	Y	33511	Alpha-gliadin (Fragment) OS=Triticum aestivum OX=4565 PE=4 SV=1
100	27813	A0A0E3Z527|A0A0E3Z527_WHEAT	111.44	58	35	0	Y	32536	Alpha-gliadin (Fragment) OS=Triticum aestivum OX=4565 PE=4 SV=1
213	28303	A0A3B6MWJ8|A0A3B6MWJ8_WHEAT	111.4	37	18	2	Y	43071	SERPIN domain-containing protein OS=Triticum aestivum OX=4565 PE=3 SV=1
213	28301	C0LF32|C0LF32_WHEAT	111.4	37	18	2	Y	43140	Serpin 3 OS=Triticum aestivum OX=4565 GN=SER3 PE=2 SV=1
213	28302	sp|P93693|SPZ1B_WHEAT	111.4	37	18	2	Y	43033	Serpin-Z1B OS=Triticum aestivum OX=4565 PE=1 SV=1
98	28032	sp|P04727|GDA7_WHEAT	111.3	45	31	0	Y	36118	Alpha/beta-gliadin clone PW8142 OS=Triticum aestivum OX=4565 PE=3 SV=1
98	6586	Q41546|Q41546_WHEAT	111.3	45	31	0	Y	36121	Alpha/beta-gliadin storage protein OS=Triticum aestivum OX=4565 PE=4 SV=1
120	27693	A0A0E3Z589|A0A0E3Z589_WHEAT	110.81	54	33	0	Y	32064	Alpha-gliadin (Fragment) OS=Triticum aestivum OX=4565 PE=4 SV=1
137	33521	R9XSW3|R9XSW3_WHEAT	110.7	71	32	1	Y	23500	Alpha-gliadin OS=Triticum aestivum OX=4565 GN=gli-2 PE=1 SV=1
109	27764	U5UA51|U5UA51_WHEAT	110.39	52	39	1	Y	32617	Gamma-gliadin OS=Triticum aestivum OX=4565 PE=4 SV=1
110	28020	R9XU77|R9XU77_WHEAT	110.28	55	29	0	Y	34161	Alpha-gliadin OS=Triticum aestivum OX=4565 GN=gli-2 PE=4 SV=1
198	28258	L7R599|L7R599_WHEAT	110.24	15	23	0	Y	31736	Gamma-gliadin OS=Triticum aestivum OX=4565 PE=4 SV=1
198	28260	L7R5A3|L7R5A3_WHEAT	110.24	15	23	0	Y	31721	Gamma-gliadin OS=Triticum aestivum OX=4565 PE=4 SV=1
99	27840	A0A1K0ISZ5|A0A1K0ISZ5_WHEAT	110.07	51	35	0	Y	33155	Alpha-gliadin OS=Triticum aestivum OX=4565 GN=Gli-D2-2 PE=4 SV=1
142	30448	B3EY89|B3EY89_WHEAT	109.9	48	26	0	Y	39698	LMWGS1 OS=Triticum aestivum OX=4565 GN=XYGluB3 PE=4 SV=1
84	27634	R9XSV1|R9XSV1_WHEAT	109.87	58	34	1	Y	32807	Alpha-gliadin OS=Triticum aestivum OX=4565 GN=gli-2 PE=4 SV=1
79	27648	A0A1K0JS80|A0A1K0JS80_WHEAT	109.75	55	32	0	Y	32922	Alpha-gliadin OS=Triticum aestivum OX=4565 GN=Gli-B2-1 PE=4 SV=1
74	39093	I0IT56|I0IT56_WHEAT	109.7	48	36	5	Y	34129	Alpha/beta-gliadin OS=Triticum aestivum OX=4565 GN=Gli-2 PE=4 SV=1
156	30322	A0A0K2QJ82|A0A0K2QJ82_WHEAT	109.42	34	30	0	Y	36617	Alpha/beta-gliadin OS=Triticum aestivum OX=4565 PE=4 SV=1
154	28173	A0A4D6K1B8|A0A4D6K1B8_WHEAT	109.11	30	34	0	Y	35397	Gamma gliadin storage protein OS=Triticum aestivum OX=4565 PE=4 SV=1
138	30391	V6BPA5|V6BPA5_WHEAT	108.88	41	29	0	Y	39753	Low molecular weight glutenin subunit OS=Triticum aestivum OX=4565 GN=lmw-gs PE=4 SV=1
96	33445	Q3S4V8|Q3S4V8_WHEAT	108.78	53	35	0	Y	33485	Alpha-/beta-gliadin storage protein OS=Triticum aestivum OX=4565 PE=4 SV=1
186	28096	V9P7D3|V9P7D3_WHEAT	108.68	46	22	0	Y	32359	LMW-m glutenin subunit 17 (Fragment) OS=Triticum aestivum OX=4565 GN=Glu-3 PE=4 SV=1
129	15463	R9XWC4|R9XWC4_WHEAT	108.5	45	27	3	Y	37468	Gamma-gliadin OS=Triticum aestivum OX=4565 PE=4 SV=1
151	33479	K7X0R1|K7X0R1_WHEAT	108.32	55	25	0	Y	33307	Alpha-gliadin OS=Triticum aestivum OX=4565 GN=gli-2 PE=4 SV=1
132	11983	R9XW80|R9XW80_WHEAT	108.16	46	30	0	Y	34918	Alpha-gliadin OS=Triticum aestivum OX=4565 GN=gli-2 PE=4 SV=1
163	33476	A0A0K2QJT3|A0A0K2QJT3_WHEAT	107.77	31	28	0	Y	38263	Alpha/beta-gliadin OS=Triticum aestivum OX=4565 PE=4 SV=1
136	26916	A0A0E3UR77|A0A0E3UR77_WHEAT	107.63	70	29	0	Y	32733	Alpha-gliadin (Fragment) OS=Triticum aestivum OX=4565 PE=4 SV=1
189	27706	A0A0E3UQV3|A0A0E3UQV3_WHEAT	107.27	51	24	0	Y	34124	Alpha-gliadin (Fragment) OS=Triticum aestivum OX=4565 PE=4 SV=1
122	12008	K7XE90|K7XE90_WHEAT	106.95	59	30	0	Y	33080	Alpha-gliadin OS=Triticum aestivum OX=4565 GN=gli-2 PE=4 SV=1
152	27965	H9A6C0|H9A6C0_WHEAT	106.93	42	31	0	Y	31530	Gamma-gliadin OS=Triticum aestivum OX=4565 PE=4 SV=1
152	30365	H9A6C2|H9A6C2_WHEAT	106.93	42	31	0	Y	31562	Gamma-gliadin OS=Triticum aestivum OX=4565 PE=4 SV=1
152	12254	K7XRH9|K7XRH9_WHEAT	106.93	40	31	0	Y	33027	Gamma-gliadin OS=Triticum aestivum OX=4565 PE=4 SV=1
152	27973	K7XEG0|K7XEG0_WHEAT	106.93	40	31	0	Y	33045	Gamma-gliadin OS=Triticum aestivum OX=4565 PE=4 SV=1
124	27740	J7HSR9|J7HSR9_WHEAT	106.58	60	30	1	Y	34381	Alpha-gliadin OS=Triticum aestivum OX=4565 GN=Gli-2 PE=4 SV=1
167	27910	A0A1K0ISY1|A0A1K0ISY1_WHEAT	106.54	63	28	0	Y	32551	Alpha-gliadin OS=Triticum aestivum OX=4565 GN=Gli-A2-12 PE=4 SV=1
167	27914	sp|P02863|GDA0_WHEAT	106.54	63	28	0	Y	32963	Alpha/beta-gliadin OS=Triticum aestivum OX=4565 PE=2 SV=2
195	30368	K7X1R6|K7X1R6_WHEAT	106.52	35	22	0	Y	32998	Gamma-gliadin OS=Triticum aestivum OX=4565 PE=4 SV=1
131	39098	A0A2R2Y432|A0A2R2Y432_WHEAT	106.06	46	30	0	Y	32745	CSD_alpha gliadin 1 OS=Triticum aestivum OX=4565 GN=Gli-2 PE=4 SV=1
208	27717	L0G7U5|L0G7U5_WHEAT	105.52	17	18	0	Y	53951	HMW-glutenin subunit Glu-1Stx1 OS=Triticum aestivum OX=4565 GN=Glu-1 PE=3 SV=1
160	27727	A0A0E3Z6N1|A0A0E3Z6N1_WHEAT	105.43	48	29	0	Y	33129	Alpha-gliadin (Fragment) OS=Triticum aestivum OX=4565 PE=4 SV=1
203	30496	B2CGM5|B2CGM5_WHEAT	105.39	32	22	8	Y	64882	Triticin OS=Triticum aestivum OX=4565 PE=2 SV=1
201	33640	Q8H738|Q8H738_WHEAT	105.17	51	21	0	Y	16327	Gamma-gliadin (Fragment) OS=Triticum aestivum OX=4565 PE=2 SV=1
197	27876	A0A1G4P1V2|A0A1G4P1V2_WHEAT	104.89	17	22	0	Y	76711	HMW glutenin y-type subunit By8 OS=Triticum aestivum OX=4565 GN=Glu-1By PE=3 SV=1
161	19693	Q9M4M3|Q9M4M3_WHEAT	104.57	60	26	0	Y	30625	Alpha-gliadin OS=Triticum aestivum OX=4565 PE=2 SV=1
161	33548	Q9M4M6|Q9M4M6_WHEAT	104.57	60	26	0	Y	30653	Alpha-gliadin OS=Triticum aestivum OX=4565 PE=2 SV=1
161	30439	X2KWL3|X2KWL3_WHEAT	104.57	57	26	0	Y	32109	Alpha-gliadin protein OS=Triticum aestivum OX=4565 PE=4 SV=1
161	26912	X2L2H1|X2L2H1_WHEAT	104.57	56	26	0	Y	32262	Alpha-gliadin protein OS=Triticum aestivum OX=4565 PE=4 SV=1
161	30440	I0IT65|I0IT65_WHEAT	104.57	56	26	0	Y	32206	Alpha-gliadin OS=Triticum aestivum OX=4565 GN=gli-2 PE=4 SV=1
57	33446	A0A0E3Z6M2|A0A0E3Z6M2_WHEAT	104.2	65	37	0	Y	33587	Alpha-gliadin (Fragment) OS=Triticum aestivum OX=4565 PE=4 SV=1
200	5460	A0A1W6C2J9|A0A1W6C2J9_WHEAT	104.17	20	21	0	Y	64878	High molecular weight glutenin OS=Triticum aestivum OX=4565 GN=HMW-G PE=3 SV=1
200	27658	A0A165B8S1|A0A165B8S1_WHEAT	104.17	19	21	0	Y	69689	High molecular weight glutenin subunit Dy10-m328SF OS=Triticum aestivum OX=4565 PE=3 SV=1
200	5461	sp|P10387|GLT0_WHEAT	104.17	19	21	0	Y	69629	Glutenin_ high molecular weight subunit DY10 OS=Triticum aestivum OX=4565 GN=GLU-D1-2B PE=3 SV=1
200	5462	A9ZMG8|A9ZMG8_WHEAT	104.17	19	21	0	Y	69701	High-molecular-weight glutenin subunit y10 OS=Triticum aestivum OX=4565 GN=Glu1Dy10 PE=3 SV=1
200	5463	Q0Q5D3|Q0Q5D3_WHEAT	104.17	19	21	0	Y	69629	Y-type HMW glutenin OS=Triticum aestivum OX=4565 PE=3 SV=1
180	15435	Q41530|Q41530_WHEAT	104.05	53	22	1	Y	33285	Alpha-gliadin storage protein OS=Triticum aestivum OX=4565 PE=4 SV=1
114	30349	D3U326|D3U326_WHEAT	103.96	57	28	1	Y	39662	Low molecular weight glutenin subunit D3-1 OS=Triticum aestivum OX=4565 GN=LMW-GS PE=4 SV=1
114	30392	Q6J161|Q6J161_WHEAT	103.96	57	28	1	Y	39507	S-type low molecular weight glutenin L4-36 (Fragment) OS=Triticum aestivum OX=4565 PE=4 SV=1
114	27825	F8SGQ3|F8SGQ3_WHEAT	103.96	53	28	1	Y	41724	Low-molecular-weight glutenin subunit OS=Triticum aestivum OX=4565 PE=2 SV=1
114	8923	B2BZD1|B2BZD1_WHEAT	103.96	53	28	1	Y	41696	LMW-D8 OS=Triticum aestivum OX=4565 GN=Glu-D3 PE=4 SV=1
185	28006	K7WV42|K7WV42_WHEAT	103.81	48	26	0	Y	32831	Alpha-gliadin OS=Triticum aestivum OX=4565 GN=gli-2 PE=4 SV=1
178	39104	K7XEB0|K7XEB0_WHEAT	103.71	54	27	0	Y	32600	Alpha-gliadin OS=Triticum aestivum OX=4565 GN=gli-2 PE=4 SV=1
127	30317	A0A023WHR4|A0A023WHR4_WHEAT	103.28	53	26	0	Y	29228	Alpha-gliadin OS=Triticum aestivum OX=4565 GN=Glia PE=4 SV=1
221	28419	H9AXB4|H9AXB4_WHEAT	103.22	27	15	0	Y	42553	Serpin-N3.7 OS=Triticum aestivum OX=4565 PE=2 SV=1
168	27905	K7X1L1|K7X1L1_WHEAT	102.9	57	25	0	Y	32113	Alpha-gliadin OS=Triticum aestivum OX=4565 GN=gli-2 PE=4 SV=1
202	5467	Q03871|Q03871_WHEAT	102.85	16	19	0	Y	75701	HMW glutenin subunit 1By9 OS=Triticum aestivum OX=4565 GN=Glu-1By9 PE=3 SV=1
202	27892	W6AX70|W6AX70_WHEAT	102.85	16	19	0	Y	77315	High molecular weight glutenin subunit OS=Triticum aestivum OX=4565 GN=Glu PE=3 SV=1
202	27823	Q0Q5D8|Q0Q5D8_WHEAT	102.85	16	19	0	Y	77315	High-molecular-weight glutenin By8 OS=Triticum aestivum OX=4565 GN=Glu PE=3 SV=1
204	5469	W0C8U3|W0C8U3_WHEAT	102.62	15	19	1	Y	76922	High-molecular-weight glutenin subunit 1By15 OS=Triticum aestivum OX=4565 GN=Glu-B1 PE=3 SV=1
205	27787	A0A4Y6GR70|A0A4Y6GR70_WHEAT	102.55	15	19	0	Y	77362	High molecular weight glutenin subunit 1By20 OS=Triticum aestivum OX=4565 GN=Glu-B1-2 PE=3 SV=1
205	5470	B8PSA6|B8PSA6_WHEAT	102.55	15	19	0	Y	77334	High molecular weight glutenin subunit 1By15 OS=Triticum aestivum OX=4565 PE=3 SV=1
192	12667	A0A0K0KDM6|A0A0K0KDM6_WHEAT	102.53	17	23	0	Y	85285	High molecular weight glutenin subunit 1Dy3 OS=Triticum aestivum OX=4565 PE=3 SV=1
134	39096	R9XW87|R9XW87_WHEAT	102.21	48	28	0	Y	33662	Alpha-gliadin OS=Triticum aestivum OX=4565 GN=gli-2 PE=4 SV=1
133	8876	A0A0E3Z511|A0A0E3Z511_WHEAT	102.2	57	25	0	Y	32638	Alpha-gliadin (Fragment) OS=Triticum aestivum OX=4565 PE=4 SV=1
149	39110	Q8W3V1|Q8W3V1_WHEAT	101.94	54	30	0	Y	23955	Low-molecular-weight glutenin subunit group 11 type VI OS=Triticum aestivum OX=4565 GN=lmw-gs PE=4 SV=1
166	39108	R4JAP5|R4JAP5_WHEAT	101.77	43	25	0	Y	39950	Low-molecular-weight glutenin subunit (Fragment) OS=Triticum aestivum OX=4565 GN=LMW-GS PE=4 SV=1
121	27646	R9XW91|R9XW91_WHEAT	101.24	52	31	0	Y	33570	Alpha-gliadin OS=Triticum aestivum OX=4565 GN=gli-2 PE=4 SV=1
179	27820	J7I030|J7I030_WHEAT	101.01	52	23	0	Y	32866	Alpha-gliadin OS=Triticum aestivum OX=4565 GN=Gli-6 PE=4 SV=1
157	33566	A0A455QSD3|A0A455QSD3_WHEAT	100.3	57	25	0	Y	25666	Alpha-gliadin (Fragment) OS=Triticum aestivum OX=4565 PE=2 SV=1
158	30340	D0ES81|D0ES81_WHEAT	99.7	32	23	0	Y	35990	Gamma gliadin OS=Triticum aestivum OX=4565 PE=4 SV=1
174	33547	A5JSB4|A5JSB4_WHEAT	99.33	49	25	0	Y	33086	Alpha-gliadin OS=Triticum aestivum OX=4565 GN=Gli-Z4 PE=2 SV=1
224	28366	sp|Q41593|SPZ1A_WHEAT	98.58	25	13	3	Y	43118	Serpin-Z1A OS=Triticum aestivum OX=4565 GN=WZCI PE=1 SV=1
184	5184	Q5MFH0|Q5MFH0_WHEAT	97.97	25	24	0	Y	44694	Low molecular weight glutenin OS=Triticum aestivum OX=4565 PE=2 SV=1
147	39113	A0A0E3Z581|A0A0E3Z581_WHEAT	97.57	47	26	0	Y	34524	Alpha-gliadin (Fragment) OS=Triticum aestivum OX=4565 PE=4 SV=1
217	28213	A0A7D4XRX9|A0A7D4XRX9_WHEAT	96.58	34	15	0	Y	34096	Low-molecular-weight glutenin subunit OS=Triticum aestivum OX=4565 GN=LMW-GS PE=4 SV=1
207	28242	sp|P16315|GLTC_WHEAT	96.29	20	18	0	Y	33379	Glutenin_ low molecular weight subunit PTDUCD1 OS=Triticum aestivum OX=4565 PE=1 SV=1
222	27809	I6PZ03|I6PZ03_WHEAT	95.99	67	15	1	Y	15142	Dimeric alpha-amylase inhibitor OS=Triticum aestivum OX=4565 PE=3 SV=1
220	28144	Q5MD68|Q5MD68_WHEAT	95.95	79	17	0	Y	13191	0.19 dimeric alpha-amylase inhibitor (Fragment) OS=Triticum aestivum OX=4565 PE=3 SV=1
220	28146	Q4U1A4|Q4U1A4_WHEAT	95.95	70	17	0	Y	15046	Dimeric alpha-amylase inhibitor OS=Triticum aestivum OX=4565 PE=3 SV=1
220	28147	A0A077RSX3|A0A077RSX3_WHEAT	95.95	64	17	0	Y	16294	Dimeric alpha amylase inhibitor OS=Triticum aestivum OX=4565 GN=WDAI PE=2 SV=1
209	27731	A0A0E3Z7F3|A0A0E3Z7F3_WHEAT	95.03	38	18	0	Y	33776	Alpha-gliadin (Fragment) OS=Triticum aestivum OX=4565 PE=4 SV=1
191	30351	B2BZD2|B2BZD2_WHEAT	94.81	33	21	0	Y	39773	LMW-m glutenin subunit 0877L13-M OS=Triticum aestivum OX=4565 GN=Glu-D3 PE=4 SV=1
212	28170	A0A1D8V7C1|A0A1D8V7C1_WHEAT	94.13	12	12	0	N	38163	High molecular weight glutenin subunit OS=Triticum aestivum OX=4565 GN=Glu-1Vb PE=3 SV=1
173	26926	A0A1K0IT12|A0A1K0IT12_WHEAT	93.82	40	21	0	Y	33537	Alpha-gliadin OS=Triticum aestivum OX=4565 GN=Gli-D2-18 PE=4 SV=1
206	28335	Q53YX8|Q53YX8_WHEAT	93.37	82	20	3	Y	18221	Alpha amylase inhibitor protein OS=Triticum aestivum OX=4565 GN=ATI PE=2 SV=1
206	28336	sp|P17314|IAAC3_WHEAT	93.37	82	20	3	Y	18221	Alpha-amylase/trypsin inhibitor CM3 OS=Triticum aestivum OX=4565 PE=1 SV=1
193	27749	A0A1K0ITF9|A0A1K0ITF9_WHEAT	92.7	43	21	1	Y	36360	Alpha-gliadin OS=Triticum aestivum OX=4565 GN=Gli-B2-4 PE=4 SV=1
210	28334	A0A1S6KXP9|A0A1S6KXP9_WHEAT	92.22	95	18	0	Y	14926	Alpha amylase/trypsin inhibitor (Fragment) OS=Triticum aestivum OX=4565 GN=ATI PE=2 SV=1
225	28181	A0A1I9RW81|A0A1I9RW81_WHEAT	91.96	6	12	2	Y	70572	HMW glutenin 1Ugy OS=Triticum aestivum OX=4565 PE=3 SV=1
194	27653	R9XW84|R9XW84_WHEAT	90.27	48	18	0	Y	31974	Alpha-gliadin OS=Triticum aestivum OX=4565 GN=gli-2 PE=4 SV=1
235	28420	sp|Q9ST58|SPZ1C_WHEAT	90.08	22	10	1	Y	42882	Serpin-Z1C OS=Triticum aestivum OX=4565 PE=1 SV=1
199	27723	R9XSU5|R9XSU5_WHEAT	89.62	40	20	0	Y	35101	Alpha-gliadin OS=Triticum aestivum OX=4565 GN=gli-2 PE=4 SV=1
190	28187	A0A455QSV6|A0A455QSV6_WHEAT	89.27	56	21	1	Y	25788	Alpha-gliadin (Fragment) OS=Triticum aestivum OX=4565 PE=2 SV=1
226	28252	Q4U198|Q4U198_WHEAT	86.2	65	13	0	Y	15018	Dimeric alpha-amylase inhibitor OS=Triticum aestivum OX=4565 PE=3 SV=1
215	28355	A0A3B6JR20|A0A3B6JR20_WHEAT	81.96	65	15	4	Y	18318	AAI domain-containing protein OS=Triticum aestivum OX=4565 PE=3 SV=1
233	8021	A0A3B6IJ76|A0A3B6IJ76_WHEAT	81.9	13	8	0	N	69450	Uncharacterized protein OS=Triticum aestivum OX=4565 PE=4 SV=1
234	28345	Q5UHH6|Q5UHH6_WHEAT	81.9	52	9	2	Y	13195	0.19 dimeric alpha-amylase inhibitor (Fragment) OS=Triticum aestivum OX=4565 PE=3 SV=1
234	28347	Q4U195|Q4U195_WHEAT	81.9	45	9	2	Y	15071	Dimeric alpha-amylase inhibitor OS=Triticum aestivum OX=4565 PE=3 SV=1
234	28348	Q4U1A1|Q4U1A1_WHEAT	81.9	45	9	2	Y	15028	Dimeric alpha-amylase inhibitor OS=Triticum aestivum OX=4565 PE=3 SV=1
234	28349	Q4U199|Q4U199_WHEAT	81.9	45	9	2	Y	14998	Dimeric alpha-amylase inhibitor OS=Triticum aestivum OX=4565 PE=3 SV=1
234	28350	W5D003|W5D003_WHEAT	81.9	42	9	2	Y	16482	AAI domain-containing protein OS=Triticum aestivum OX=4565 GN=TRAES_3BF068600010CFD_c1 PE=3 SV=1
229	28482	H9AXB3|H9AXB3_WHEAT	81.58	24	11	6	N	42996	Serpin-N3.2 OS=Triticum aestivum OX=4565 PE=2 SV=1
228	28230	A4ZIZ6|A4ZIZ6_WHEAT	81.01	85	11	11	Y	13097	Monomeric alpha-amylase inhibitor (Fragment) OS=Triticum aestivum OX=4565 PE=3 SV=1
228	28231	A4ZIW9|A4ZIW9_WHEAT	81.01	85	11	11	Y	13155	Monomeric alpha-amylase inhibitor (Fragment) OS=Triticum aestivum OX=4565 PE=3 SV=1
228	28233	A0A7D5R7Y7|A0A7D5R7Y7_WHEAT	81.01	68	11	11	Y	16616	Monomeric alpha-amylase inhibitor OS=Triticum aestivum OX=4565 GN=MAI PE=4 SV=1
228	28235	X2KYP9|X2KYP9_WHEAT	81.01	68	11	11	Y	16628	Monomeric alpha-amylase inhibitor OS=Triticum aestivum OX=4565 GN=MAI PE=3 SV=1
228	28237	A0A7D5RE50|A0A7D5RE50_WHEAT	81.01	68	11	11	Y	16586	Monomeric alpha-amylase inhibitor OS=Triticum aestivum OX=4565 GN=MAI PE=4 SV=1
244	28397	A0A3B6LV31|A0A3B6LV31_WHEAT	79.75	19	6	1	N	29653	rRNA N-glycosidase OS=Triticum aestivum OX=4565 PE=3 SV=1
244	28398	Q07810|Q07810_WHEAT	79.75	19	6	1	N	29613	rRNA N-glycosidase OS=Triticum aestivum OX=4565 GN=trig7 PE=3 SV=1
244	28400	A0A3B6LWE2|A0A3B6LWE2_WHEAT	79.75	19	6	1	N	30055	rRNA N-glycosidase OS=Triticum aestivum OX=4565 PE=3 SV=1
231	28249	Q5UHH8|Q5UHH8_WHEAT	79.52	56	10	0	Y	13253	0.19 dimeric alpha-amylase inhibitor (Fragment) OS=Triticum aestivum OX=4565 PE=3 SV=1
240	39111	A0A3B6JCJ8|A0A3B6JCJ8_WHEAT	79.02	11	7	0	N	66060	Uncharacterized protein OS=Triticum aestivum OX=4565 PE=4 SV=1
240	39112	A0A3B6JER7|A0A3B6JER7_WHEAT	79.02	10	7	0	N	70618	Uncharacterized protein OS=Triticum aestivum OX=4565 PE=4 SV=1
245	28094	I6Q083|I6Q083_WHEAT	77.19	49	8	0	Y	14397	Dimeric alpha-amylase inhibitor (Fragment) OS=Triticum aestivum OX=4565 GN=WDAI PE=3 SV=1
223	30494	Q08837|Q08837_WHEAT	75.89	25	15	1	Y	56954	Triticin (Fragment) OS=Triticum aestivum OX=4565 PE=2 SV=1
248	28177	C8CAI4|C8CAI4_WHEAT	74.2	43	6	0	Y	15106	Dimeric alpha-amylase inhibitor OS=Triticum aestivum OX=4565 PE=3 SV=1
218	27822	A0A1D8V7C6|A0A1D8V7C6_WHEAT	74.11	15	11	0	Y	61970	High molecular weight glutenin subunit OS=Triticum aestivum OX=4565 GN=Glu-1Vb PE=3 SV=1
241	10504	sp|Q2A784|AVLA1_WHEAT	73.45	44	7	2	Y	18427	Avenin-like a1 OS=Triticum aestivum OX=4565 GN=AVNLA PE=2 SV=1
238	8019	B7U6L4|B7U6L4_WHEAT	73.41	13	8	0	N	66350	Globulin 3 OS=Triticum aestivum OX=4565 GN=glo-3A PE=4 SV=1
238	8018	I6QQ39|I6QQ39_WHEAT	73.41	13	8	0	N	66325	Globulin-3A OS=Triticum aestivum OX=4565 GN=Glo-3A PE=2 SV=1
239	30500	A0A3B6JQP1|A0A3B6JQP1_WHEAT	73.41	55	9	6	Y	15959	AAI domain-containing protein OS=Triticum aestivum OX=4565 PE=3 SV=1
239	30502	Q41540|Q41540_WHEAT	73.41	55	9	6	Y	15989	CM 17 protein OS=Triticum aestivum OX=4565 PE=2 SV=1
230	28212	A0A455QSU7|A0A455QSU7_WHEAT	70.77	28	8	0	Y	23814	Alpha-gliadin (Fragment) OS=Triticum aestivum OX=4565 PE=2 SV=1
246	28399	A0A3B6KPY9|A0A3B6KPY9_WHEAT	70.59	19	6	1	N	29914	rRNA N-glycosidase OS=Triticum aestivum OX=4565 PE=3 SV=1
246	28401	A0A3B6KQI7|A0A3B6KQI7_WHEAT	70.59	19	6	1	N	30328	rRNA N-glycosidase OS=Triticum aestivum OX=4565 PE=3 SV=1
232	30499	A0A4P8DL87|A0A4P8DL87_WHEAT	70.48	61	10	7	Y	15782	Alpha amylase-trypsin inhibitor OS=Triticum aestivum OX=4565 GN=ATI PE=2 SV=1
232	30501	B5B0D5|B5B0D5_WHEAT	70.48	61	10	7	Y	15783	Major allergen CM16 OS=Triticum aestivum OX=4565 PE=2 SV=1
232	30503	sp|P16159|IAC16_WHEAT	70.48	61	10	7	Y	15782	Alpha-amylase/trypsin inhibitor CM16 OS=Triticum aestivum OX=4565 PE=1 SV=1
251	28280	A0A075D1A6|A0A075D1A6_WHEAT	69.97	5	2	2	Y	40068	Actin (Fragment) OS=Triticum aestivum OX=4565 PE=2 SV=1
251	28281	A0A3B6MME4|A0A3B6MME4_WHEAT	69.97	5	2	2	Y	40875	Uncharacterized protein OS=Triticum aestivum OX=4565 PE=3 SV=1
251	30531	W5FAY5|W5FAY5_WHEAT	69.97	5	2	2	Y	41656	Actin OS=Triticum aestivum OX=4565 PE=2 SV=1
251	28282	Q5EWZ1|Q5EWZ1_WHEAT	69.97	5	2	2	Y	41728	Actin OS=Triticum aestivum OX=4565 GN=ACT-1 PE=2 SV=1
251	28269	W5AH12|W5AH12_WHEAT	69.97	5	2	2	Y	41662	Uncharacterized protein OS=Triticum aestivum OX=4565 PE=3 SV=1
251	28270	A0A067YNJ5|A0A067YNJ5_WHEAT	69.97	5	2	2	Y	41648	Actin OS=Triticum aestivum OX=4565 PE=3 SV=1
251	28287	A0A075D1U0|A0A075D1U0_WHEAT	69.97	5	2	2	Y	41584	Actin OS=Triticum aestivum OX=4565 PE=3 SV=1
251	28283	A0A3B6KFD9|A0A3B6KFD9_WHEAT	69.97	5	2	2	Y	43439	Uncharacterized protein OS=Triticum aestivum OX=4565 PE=3 SV=1
251	28285	A0A3B5XT63|A0A3B5XT63_WHEAT	69.97	5	2	2	Y	45278	Uncharacterized protein OS=Triticum aestivum OX=4565 PE=3 SV=1
251	28286	A0A3B6KDW0|A0A3B6KDW0_WHEAT	69.97	5	2	2	Y	45140	Uncharacterized protein OS=Triticum aestivum OX=4565 PE=3 SV=1
251	28273	A0A3B5XYX6|A0A3B5XYX6_WHEAT	69.97	4	2	2	Y	49913	Uncharacterized protein OS=Triticum aestivum OX=4565 PE=3 SV=1
227	14592	O22116|O22116_WHEAT	68.84	25	11	0	Y	43114	LMM glutenin 3 (Fragment) OS=Triticum aestivum OX=4565 PE=4 SV=2
243	30555	sp|D2KFH1|AVLA4_WHEAT	67.49	24	6	0	Y	18916	Avenin-like a4 OS=Triticum aestivum OX=4565 PE=2 SV=1
256	33700	Q2PCC5|Q2PCC5_WHEAT	66.51	46	4	4	Y	9736	Type 2 non specific lipid transfer protein OS=Triticum aestivum OX=4565 GN=ltp7.1e PE=3 SV=1
256	33701	sp|P82900|NLT2G_WHEAT	66.51	46	4	4	Y	9832	Non-specific lipid-transfer protein 2G OS=Triticum aestivum OX=4565 PE=1 SV=2
247	28369	sp|P0CZ10|AVLA6_WHEAT	66.26	25	6	2	Y	19798	Avenin-like a6 OS=Triticum aestivum OX=4565 PE=3 SV=1
250	10506	sp|P0CZ08|AVLA3_WHEAT	64.87	26	6	3	Y	19251	Avenin-like a3 OS=Triticum aestivum OX=4565 PE=2 SV=1
250	10508	sp|P0CZ07|AVLA2_WHEAT	64.87	25	6	3	Y	19702	Avenin-like a2 OS=Triticum aestivum OX=4565 PE=2 SV=1
252	28093	Q5UHH5|Q5UHH5_WHEAT	59.66	31	5	0	Y	13509	0.19 dimeric alpha-amylase inhibitor (Fragment) OS=Triticum aestivum OX=4565 PE=3 SV=1
252	28095	A0A3B6ECF3|A0A3B6ECF3_WHEAT	59.66	25	5	0	Y	16797	AAI domain-containing protein OS=Triticum aestivum OX=4565 PE=3 SV=1
253	28479	sp|Q9ST57|SPZ2A_WHEAT	58.25	12	6	0	N	43311	Serpin-Z2A OS=Triticum aestivum OX=4565 PE=1 SV=1
249	39126	A0A3B6TIG9|A0A3B6TIG9_WHEAT	57.38	24	5	1	Y	18878	AAI domain-containing protein OS=Triticum aestivum OX=4565 PE=4 SV=1
249	39127	sp|P0CZ09|AVLA5_WHEAT	57.38	24	5	1	Y	18924	Avenin-like a5 OS=Triticum aestivum OX=4565 PE=3 SV=1
254	33633	A0A3B6R8P8|A0A3B6R8P8_WHEAT	55.06	15	5	5	N	38929	Peroxidase OS=Triticum aestivum OX=4565 PE=3 SV=1
264	39129	A0A3B6TZD9|A0A3B6TZD9_WHEAT	54.77	12	3	2	N	28401	Chitinase OS=Triticum aestivum OX=4565 PE=4 SV=1
259	33541	V5M3L1|V5M3L1_WHEAT	54.06	20	5	5	Y	32394	Avenin-like protein OS=Triticum aestivum OX=4565 PE=4 SV=1
259	33531	A0A286QT77|A0A286QT77_WHEAT	54.06	20	5	5	Y	32249	Avenin-like protein A5 (Fragment) OS=Triticum aestivum OX=4565 PE=4 SV=1
259	33582	G9I0U4|G9I0U4_WHEAT	54.06	20	5	5	Y	32408	Avenin-like protein OS=Triticum aestivum OX=4565 PE=4 SV=1
259	33583	G9I0T7|G9I0T7_WHEAT	54.06	20	5	5	Y	32410	Avenin-like protein OS=Triticum aestivum OX=4565 PE=4 SV=1
259	28381	G9I0T4|G9I0T4_WHEAT	54.06	20	5	5	Y	32408	Avenin-like protein OS=Triticum aestivum OX=4565 PE=4 SV=1
259	33534	sp|D6QZM4|AVLB9_WHEAT	54.06	20	5	5	Y	32406	Avenin-like b9 OS=Triticum aestivum OX=4565 PE=3 SV=1
259	33535	A0A1W6C2L7|A0A1W6C2L7_WHEAT	54.06	20	5	5	Y	32438	Avenin-like protein 4 OS=Triticum aestivum OX=4565 GN=AL-4 PE=4 SV=1
259	33530	sp|P0CZ06|AVLB3_WHEAT	54.06	20	5	5	Y	32437	Avenin-like b3 OS=Triticum aestivum OX=4565 PE=2 SV=1
259	33536	G9I0S8|G9I0S8_WHEAT	54.06	20	5	5	Y	32396	Avenin-like protein OS=Triticum aestivum OX=4565 PE=4 SV=1
259	33537	sp|A5A4L4|AVLB6_WHEAT	54.06	20	5	5	Y	32380	Avenin-like b6 OS=Triticum aestivum OX=4565 PE=3 SV=1
259	33539	G9I0U1|G9I0U1_WHEAT	54.06	20	5	5	Y	32410	Avenin-like protein OS=Triticum aestivum OX=4565 PE=4 SV=1
259	33540	A0A286QSW6|A0A286QSW6_WHEAT	54.06	20	5	5	Y	32408	Avenin-like protein A4 OS=Triticum aestivum OX=4565 PE=4 SV=1
259	33542	sp|D6QZM5|AVLB8_WHEAT	54.06	20	5	5	Y	32350	Avenin-like b8 OS=Triticum aestivum OX=4565 PE=3 SV=1
259	28465	V5M0Z7|V5M0Z7_WHEAT	54.06	20	5	5	Y	32414	Avenin-like protein OS=Triticum aestivum OX=4565 PE=4 SV=1
259	18122	sp|D6QZM8|AVLBA_WHEAT	54.06	20	5	5	Y	32433	Avenin-like b10 OS=Triticum aestivum OX=4565 PE=3 SV=1
259	33543	V5M3L6|V5M3L6_WHEAT	54.06	20	5	5	Y	32408	Avenin-like protein OS=Triticum aestivum OX=4565 PE=4 SV=1
259	33545	V5M127|V5M127_WHEAT	54.06	20	5	5	Y	32309	Avenin-like protein OS=Triticum aestivum OX=4565 PE=4 SV=1
259	33538	G9I0T6|G9I0T6_WHEAT	54.06	20	5	5	Y	32412	Avenin-like protein OS=Triticum aestivum OX=4565 PE=4 SV=1
259	33587	sp|P0CZ05|AVLB2_WHEAT	54.06	20	5	5	Y	32513	Avenin-like b2 OS=Triticum aestivum OX=4565 PE=2 SV=1
272	39134	A0A3B6AYW9|A0A3B6AYW9_WHEAT	51.12	7	3	3	N	33691	Uncharacterized protein OS=Triticum aestivum OX=4565 PE=4 SV=1
272	39135	A0A1D5UU14|A0A1D5UU14_WHEAT	51.12	7	3	3	N	33693	Uncharacterized protein OS=Triticum aestivum OX=4565 PE=4 SV=1
272	39136	A0A3B6C6W9|A0A3B6C6W9_WHEAT	51.12	7	3	3	N	33698	Uncharacterized protein OS=Triticum aestivum OX=4565 PE=4 SV=1
273	39149	A0A3B6JLE2|A0A3B6JLE2_WHEAT	47.81	12	3	3	Y	21704	Uncharacterized protein OS=Triticum aestivum OX=4565 PE=3 SV=1
273	39150	A0A3B6JL06|A0A3B6JL06_WHEAT	47.81	10	3	3	Y	25153	Uncharacterized protein OS=Triticum aestivum OX=4565 PE=3 SV=1
271	28657	A0A3B6RKE1|A0A3B6RKE1_WHEAT	43.66	9	3	3	N	36214	Glyceraldehyde-3-phosphate dehydrogenase OS=Triticum aestivum OX=4565 PE=3 SV=1
271	28658	A0A1B1V4R0|A0A1B1V4R0_WHEAT	43.66	9	3	3	N	36268	Glyceraldehyde-3-phosphate dehydrogenase (Fragment) OS=Triticum aestivum OX=4565 GN=GAPC1 PE=2 SV=1
271	28659	A0A1B1V4Q3|A0A1B1V4Q3_WHEAT	43.66	9	3	3	N	36551	Glyceraldehyde-3-phosphate dehydrogenase OS=Triticum aestivum OX=4565 GN=GAPC1 PE=2 SV=1
271	28661	C7C4X1|C7C4X1_WHEAT	43.66	9	3	3	N	36528	Glyceraldehyde-3-phosphate dehydrogenase OS=Triticum aestivum OX=4565 GN=ga3pd PE=2 SV=1
271	28676	A0A3B6RKE8|A0A3B6RKE8_WHEAT	43.66	9	3	3	N	37369	Glyceraldehyde-3-phosphate dehydrogenase OS=Triticum aestivum OX=4565 PE=3 SV=1
262	9700	A0A3B6KNF4|A0A3B6KNF4_WHEAT	42.11	6	3	1	N	56242	Uncharacterized protein OS=Triticum aestivum OX=4565 PE=4 SV=1
278	39143	W5D5L4|W5D5L4_WHEAT	41.67	8	2	2	N	38810	Fructose-bisphosphate aldolase OS=Triticum aestivum OX=4565 GN=FBA12 PE=3 SV=1
278	39144	C1J959|C1J959_WHEAT	41.67	8	2	2	N	38792	Fructose-bisphosphate aldolase OS=Triticum aestivum OX=4565 PE=3 SV=1
278	39145	A0A1D5WIS4|A0A1D5WIS4_WHEAT	41.67	8	2	2	N	38782	Fructose-bisphosphate aldolase OS=Triticum aestivum OX=4565 GN=FBA15 PE=3 SV=1
278	39146	A0A1D5VE13|A0A1D5VE13_WHEAT	41.67	8	2	2	N	38810	Fructose-bisphosphate aldolase OS=Triticum aestivum OX=4565 GN=FBA10 PE=3 SV=1
278	39147	A0A1D5WMF1|A0A1D5WMF1_WHEAT	41.67	8	2	2	N	38796	Fructose-bisphosphate aldolase OS=Triticum aestivum OX=4565 GN=FBA14 PE=3 SV=1
277	39137	Q4Z8L8|Q4Z8L8_WHEAT	40.79	8	2	1	N	28218	Chitinase OS=Triticum aestivum OX=4565 PE=4 SV=1
277	39138	Q4Z8L7|Q4Z8L7_WHEAT	40.79	8	2	1	N	28260	Chitinase OS=Triticum aestivum OX=4565 PE=4 SV=1
277	39139	A0A3B6SU01|A0A3B6SU01_WHEAT	40.79	8	2	1	N	28258	Chitinase OS=Triticum aestivum OX=4565 PE=4 SV=1
265	28656	A0A3B6QEY9|A0A3B6QEY9_WHEAT	40.55	6	2	2	Y	35511	Glyceraldehyde-3-phosphate dehydrogenase OS=Triticum aestivum OX=4565 PE=3 SV=1
265	28664	A0A3B6NQQ5|A0A3B6NQQ5_WHEAT	40.55	6	2	2	Y	36594	Glyceraldehyde-3-phosphate dehydrogenase OS=Triticum aestivum OX=4565 PE=3 SV=1
265	28666	W5GYX5|W5GYX5_WHEAT	40.55	6	2	2	Y	36609	Glyceraldehyde-3-phosphate dehydrogenase OS=Triticum aestivum OX=4565 GN=GAPC8 PE=2 SV=1
265	28677	W5GM69|W5GM69_WHEAT	40.55	6	2	2	Y	38999	Glyceraldehyde-3-phosphate dehydrogenase OS=Triticum aestivum OX=4565 GN=GAPC6 PE=2 SV=1
261	39189	A8R0D1|A8R0D1_WHEAT	38.98	7	3	3	N	14428	Puroindolin b OS=Triticum aestivum OX=4565 GN=Pinb-D1ab PE=4 SV=1
261	39190	A9JPD1|A9JPD1_WHEAT	38.98	7	3	3	N	14488	Puroindolin b OS=Triticum aestivum OX=4565 GN=Pinb-D1 PE=4 SV=1
261	33715	H2DLU3|H2DLU3_WHEAT	38.98	6	3	3	N	16822	Puroindoline OS=Triticum aestivum OX=4565 GN=Pinb-D1 PE=4 SV=1
261	33716	A0A0A7AAG7|A0A0A7AAG7_WHEAT	38.98	6	3	3	N	16776	Puroindoline b OS=Triticum aestivum OX=4565 GN=Pinb-D1 PE=4 SV=1
261	33717	A0A140H134|A0A140H134_WHEAT	38.98	6	3	3	N	16762	Puroindoline b protein OS=Triticum aestivum OX=4565 GN=Pinb-D1 PE=4 SV=1
261	33718	B6Z278|B6Z278_WHEAT	38.98	6	3	3	N	16792	Puroindoline b OS=Triticum aestivum OX=4565 GN=Pinb-D1 PE=4 SV=1
261	33719	A6N863|A6N863_WHEAT	38.98	6	3	3	N	16892	Puroindoline b OS=Triticum aestivum OX=4565 GN=Pinb-D1 PE=4 SV=1
261	33720	A6N862|A6N862_WHEAT	38.98	6	3	3	N	16719	Puroindoline b OS=Triticum aestivum OX=4565 GN=Pinb-D1 PE=4 SV=1
261	33721	sp|Q10464|PUIB_WHEAT	38.98	6	3	3	N	16792	Puroindoline-B OS=Triticum aestivum OX=4565 GN=PINB PE=1 SV=1
268	33613	Q8W2G8|Q8W2G8_WHEAT	36.15	5	2	2	Y	58934	Starch synthase_ chloroplastic/amyloplastic (Fragment) OS=Triticum aestivum OX=4565 GN=waxy PE=2 SV=1
268	33614	U3RA51|U3RA51_WHEAT	36.15	5	2	2	Y	63293	Starch synthase_ chloroplastic/amyloplastic (Fragment) OS=Triticum aestivum OX=4565 GN=WxB1 PE=3 SV=1
268	33615	Q9SYU0|Q9SYU0_WHEAT	36.15	5	2	2	Y	63267	Starch synthase_ chloroplastic/amyloplastic OS=Triticum aestivum OX=4565 GN=Wx-D1 PE=2 SV=1
268	33636	Q9SXK4|Q9SXK4_WHEAT	36.15	5	2	2	Y	66556	Starch synthase_ chloroplastic/amyloplastic OS=Triticum aestivum OX=4565 GN=waxy PE=3 SV=1
268	33617	A0A0A6ZL53|A0A0A6ZL53_WHEAT	36.15	5	2	2	Y	66279	Starch synthase_ chloroplastic/amyloplastic OS=Triticum aestivum OX=4565 PE=2 SV=1
268	33638	I7GV17|I7GV17_WHEAT	36.15	5	2	2	Y	66525	Starch synthase_ chloroplastic/amyloplastic OS=Triticum aestivum OX=4565 GN=Wx-A1 PE=3 SV=1
268	33618	W8FJ68|W8FJ68_WHEAT	36.15	5	2	2	Y	66227	Starch synthase_ chloroplastic/amyloplastic OS=Triticum aestivum OX=4565 GN=Wx PE=3 SV=1
268	33619	A0A0A6ZM52|A0A0A6ZM52_WHEAT	36.15	5	2	2	Y	66271	Starch synthase_ chloroplastic/amyloplastic OS=Triticum aestivum OX=4565 PE=3 SV=1
268	33620	Q84QW7|Q84QW7_WHEAT	36.15	5	2	2	Y	66278	Starch synthase_ chloroplastic/amyloplastic OS=Triticum aestivum OX=4565 GN=gss1 PE=2 SV=1
268	33621	A0A2Z6BDX4|A0A2Z6BDX4_WHEAT	36.15	5	2	2	Y	66285	Starch synthase_ chloroplastic/amyloplastic OS=Triticum aestivum OX=4565 GN=Wx PE=3 SV=1
268	39140	B3V9H7|B3V9H7_WHEAT	36.15	5	2	2	Y	66526	Starch synthase_ chloroplastic/amyloplastic OS=Triticum aestivum OX=4565 GN=Wx-1 PE=3 SV=1
268	39141	Q9S7N5|Q9S7N5_WHEAT	36.15	5	2	2	Y	66269	Starch synthase_ chloroplastic/amyloplastic OS=Triticum aestivum OX=4565 GN=waxy PE=2 SV=1
268	33622	A0A2Z6BDX2|A0A2Z6BDX2_WHEAT	36.15	5	2	2	Y	66283	Starch synthase_ chloroplastic/amyloplastic OS=Triticum aestivum OX=4565 GN=Wx PE=3 SV=1
268	33623	A0A0A6ZLC1|A0A0A6ZLC1_WHEAT	36.15	5	2	2	Y	66451	Starch synthase_ chloroplastic/amyloplastic OS=Triticum aestivum OX=4565 PE=2 SV=1
268	33639	A0A0A6ZLC5|A0A0A6ZLC5_WHEAT	36.15	5	2	2	Y	66435	Starch synthase_ chloroplastic/amyloplastic OS=Triticum aestivum OX=4565 PE=3 SV=1
268	33627	A0A2Z6DUA7|A0A2Z6DUA7_WHEAT	36.15	5	2	2	Y	66313	Starch synthase_ chloroplastic/amyloplastic OS=Triticum aestivum OX=4565 GN=Wx PE=3 SV=1
268	33628	A0A2Z6DUC1|A0A2Z6DUC1_WHEAT	36.15	5	2	2	Y	66343	Starch synthase_ chloroplastic/amyloplastic OS=Triticum aestivum OX=4565 GN=Wx PE=3 SV=1
268	39142	sp|P27736|SSG1_WHEAT	36.15	5	2	2	Y	67751	Granule-bound starch synthase 1_ chloroplastic/amyloplastic OS=Triticum aestivum OX=4565 GN=WAXY PE=1 SV=1
268	33616	Q8LLD5|Q8LLD5_WHEAT	36.15	5	2	2	Y	65805	Starch synthase_ chloroplastic/amyloplastic OS=Triticum aestivum OX=4565 GN=WGBSSI PE=2 SV=1
268	33624	Q9FUU6|Q9FUU6_WHEAT	36.15	5	2	2	Y	66326	Starch synthase_ chloroplastic/amyloplastic OS=Triticum aestivum OX=4565 GN=GbssI PE=2 SV=1
268	33625	A0A0A6ZL82|A0A0A6ZL82_WHEAT	36.15	5	2	2	Y	66317	Starch synthase_ chloroplastic/amyloplastic OS=Triticum aestivum OX=4565 PE=3 SV=1
268	33626	A0A2Z6DU12|A0A2Z6DU12_WHEAT	36.15	5	2	2	Y	66325	Starch synthase_ chloroplastic/amyloplastic OS=Triticum aestivum OX=4565 GN=Wx PE=3 SV=1
268	33629	A0A2Z6DUA9|A0A2Z6DUA9_WHEAT	36.15	5	2	2	Y	66425	Starch synthase_ chloroplastic/amyloplastic OS=Triticum aestivum OX=4565 GN=Wx PE=3 SV=1
268	33630	A0A2Z6DUB6|A0A2Z6DUB6_WHEAT	36.15	5	2	2	Y	66325	Starch synthase_ chloroplastic/amyloplastic OS=Triticum aestivum OX=4565 GN=Wx PE=3 SV=1
268	33631	A0A2Z6DUB7|A0A2Z6DUB7_WHEAT	36.15	5	2	2	Y	66328	Starch synthase_ chloroplastic/amyloplastic OS=Triticum aestivum OX=4565 GN=Wx PE=3 SV=1
268	33632	Q9SXK3|Q9SXK3_WHEAT	36.15	5	2	2	Y	66345	Starch synthase_ chloroplastic/amyloplastic OS=Triticum aestivum OX=4565 GN=waxy PE=3 SV=1
268	33637	I7HHX9|I7HHX9_WHEAT	36.15	5	2	2	Y	66454	Starch synthase_ chloroplastic/amyloplastic OS=Triticum aestivum OX=4565 GN=Wx-A1 PE=3 SV=1
276	28383	sp|P83207|ICIW2_WHEAT	35.27	31	2	2	Y	12944	Chymotrypsin inhibitor WCI OS=Triticum aestivum OX=4565 PE=1 SV=1
276	28384	A0A3B6TIX0|A0A3B6TIX0_WHEAT	35.27	26	2	2	Y	15278	AAI domain-containing protein OS=Triticum aestivum OX=4565 PE=3 SV=1
269	28263	B6ETS1|B6ETS1_WHEAT	33.81	13	3	3	N	41878	D-type LMW glutenin subunit (Fragment) OS=Triticum aestivum OX=4565 GN=glu PE=2 SV=1
269	28223	A0A7D5DM72|A0A7D5DM72_WHEAT	33.81	10	3	3	N	53594	Omega gliadin OS=Triticum aestivum OX=4565 PE=4 SV=1
269	28161	A0A2U8JD21|A0A2U8JD21_WHEAT	33.81	10	3	3	N	53600	Omega gliadin-B6 OS=Triticum aestivum OX=4565 GN=Gli-1 PE=4 SV=1
279	39161	A0A3B6LW58|A0A3B6LW58_WHEAT	31.55	2	1	1	N	54645	Glucose-1-phosphate adenylyltransferase OS=Triticum aestivum OX=4565 PE=3 SV=1
279	39162	A5GZ74|A5GZ74_WHEAT	31.55	2	1	1	N	54775	Glucose-1-phosphate adenylyltransferase OS=Triticum aestivum OX=4565 PE=2 SV=1
279	39163	A0A3B6KSU0|A0A3B6KSU0_WHEAT	31.55	2	1	1	N	54805	Glucose-1-phosphate adenylyltransferase OS=Triticum aestivum OX=4565 PE=3 SV=1
267	28208	U5U6N3|U5U6N3_WHEAT	30.78	9	2	2	N	31980	Omega-gliadin OS=Triticum aestivum OX=4565 PE=4 SV=1
270	27582	A0A159KIA7|A0A159KIA7_WHEAT	30.66	8	2	1	N	41579	Omega-secalin OS=Triticum aestivum OX=4565 PE=4 SV=1
275	27607	C0KEI0|C0KEI0_WHEAT	27.53	6	2	1	N	44361	Omega-gliadin (Fragment) OS=Triticum aestivum OX=4565 PE=4 SV=1
275	30294	A0A159KI49|A0A159KI49_WHEAT	27.53	6	2	1	N	41601	Omega-secalin OS=Triticum aestivum OX=4565 PE=4 SV=1
280	39174	sp|P12300|GLGL3_WHEAT	25.92	2	1	1	N	55560	Glucose-1-phosphate adenylyltransferase large subunit_ chloroplastic/amyloplastic (Fragment) OS=Triticum aestivum OX=4565 GN=AGA.7 PE=2 SV=1
280	39175	Q0PG36|Q0PG36_WHEAT	25.92	2	1	1	N	57809	Glucose-1-phosphate adenylyltransferase OS=Triticum aestivum OX=4565 GN=agpl PE=2 SV=1
280	39176	Q7XJA9|Q7XJA9_WHEAT	25.92	2	1	1	N	57707	ADP-glucose pyrophosphorylase OS=Triticum aestivum OX=4565 GN=agp2 PE=3 SV=1
280	39177	sp|P12299|GLGL2_WHEAT	25.92	2	1	1	N	57809	Glucose-1-phosphate adenylyltransferase large subunit_ chloroplastic/amyloplastic OS=Triticum aestivum OX=4565 GN=AGP-L PE=2 SV=2
280	39178	A0A3B5Y7B2|A0A3B5Y7B2_WHEAT	25.92	2	1	1	N	57767	Glucose-1-phosphate adenylyltransferase OS=Triticum aestivum OX=4565 PE=3 SV=1
280	39179	A0A3B5Z6A6|A0A3B5Z6A6_WHEAT	25.92	2	1	1	N	57797	Glucose-1-phosphate adenylyltransferase OS=Triticum aestivum OX=4565 PE=3 SV=1
280	39180	A0A3B5Z5B4|A0A3B5Z5B4_WHEAT	25.92	2	1	1	N	58527	Glucose-1-phosphate adenylyltransferase OS=Triticum aestivum OX=4565 PE=3 SV=1
280	39181	A0A3B6A3C9|A0A3B6A3C9_WHEAT	25.92	2	1	1	N	59889	Glucose-1-phosphate adenylyltransferase OS=Triticum aestivum OX=4565 PE=3 SV=1
280	39182	A0A3B5Y860|A0A3B5Y860_WHEAT	25.92	2	1	1	N	59912	Glucose-1-phosphate adenylyltransferase OS=Triticum aestivum OX=4565 PE=3 SV=1
274	27701	A0A7D5DPJ7|A0A7D5DPJ7_WHEAT	25.02	9	2	2	N	44794	Omega gliadin OS=Triticum aestivum OX=4565 PE=4 SV=1
282	28387	D2KFG8|D2KFG8_WHEAT	23.39	6	1	1	Y	15757	Gliadin/avenin-like seed protein (Fragment) OS=Triticum aestivum OX=4565 PE=2 SV=1
282	28363	A0A3B5XTA4|A0A3B5XTA4_WHEAT	23.39	4	1	1	Y	22215	AAI domain-containing protein OS=Triticum aestivum OX=4565 PE=4 SV=1
282	28169	D2KFG9|D2KFG9_WHEAT	23.39	4	1	1	Y	22371	Gliadin/avenin-like seed protein OS=Triticum aestivum OX=4565 PE=2 SV=1
282	28214	A0A3B5YPZ7|A0A3B5YPZ7_WHEAT	23.39	4	1	1	Y	22550	AAI domain-containing protein OS=Triticum aestivum OX=4565 PE=4 SV=1
287	39192	Q8H6H6|Q8H6H6_WHEAT	20.63	13	1	1	N	9033	ADP-glucose pyrophosphorylase (Fragment) OS=Triticum aestivum OX=4565 PE=3 SV=1
287	39193	Q8H6H5|Q8H6H5_WHEAT	20.63	9	1	1	N	13026	ADP-glucose pyrophosphorylase (Fragment) OS=Triticum aestivum OX=4565 PE=3 SV=1
287	39194	H6VMH0|H6VMH0_WHEAT	20.63	6	1	1	N	19586	ADP-glucose pyrophosphorylase (Fragment) OS=Triticum aestivum OX=4565 GN=AGP-SSU PE=2 SV=1
287	9195	A0A3B6TJU4|A0A3B6TJU4_WHEAT	20.63	2	1	1	N	52093	Glucose-1-phosphate adenylyltransferase OS=Triticum aestivum OX=4565 PE=3 SV=1
287	9196	A0A3B6SD73|A0A3B6SD73_WHEAT	20.63	2	1	1	N	52104	Glucose-1-phosphate adenylyltransferase OS=Triticum aestivum OX=4565 PE=3 SV=1
287	9197	M4VJ72|M4VJ72_WHEAT	20.63	2	1	1	N	52148	Glucose-1-phosphate adenylyltransferase OS=Triticum aestivum OX=4565 PE=2 SV=1
287	9199	Q9M4Z1|Q9M4Z1_WHEAT	20.63	2	1	1	N	52061	Glucose-1-phosphate adenylyltransferase OS=Triticum aestivum OX=4565 GN=AGP-S PE=2 SV=1
287	9198	sp|P30523|GLGS_WHEAT	20.63	2	1	1	N	52148	Glucose-1-phosphate adenylyltransferase small subunit_ chloroplastic/amyloplastic OS=Triticum aestivum OX=4565 GN=AGP-S PE=2 SV=1
287	9200	A3FM72|A3FM72_WHEAT	20.63	2	1	1	N	52025	Glucose-1-phosphate adenylyltransferase OS=Triticum aestivum OX=4565 PE=2 SV=1
287	39197	A0A1D6BV11|A0A1D6BV11_WHEAT	20.63	2	1	1	N	52077	Glucose-1-phosphate adenylyltransferase OS=Triticum aestivum OX=4565 GN=Agp1 PE=2 SV=1
287	9201	B2LUU5|B2LUU5_WHEAT	20.63	2	1	1	N	52012	Glucose-1-phosphate adenylyltransferase OS=Triticum aestivum OX=4565 PE=2 SV=1
287	39199	Q5XXD1|Q5XXD1_WHEAT	20.63	2	1	1	N	54372	Glucose-1-phosphate adenylyltransferase OS=Triticum aestivum OX=4565 PE=2 SV=1
287	39200	A0A3B6LKX0|A0A3B6LKX0_WHEAT	20.63	2	1	1	N	54666	Glucose-1-phosphate adenylyltransferase OS=Triticum aestivum OX=4565 PE=3 SV=1
287	39201	A0A3B6MQX3|A0A3B6MQX3_WHEAT	20.63	2	1	1	N	54665	Glucose-1-phosphate adenylyltransferase OS=Triticum aestivum OX=4565 PE=3 SV=1
287	8241	A0A3B6RFZ5|A0A3B6RFZ5_WHEAT	20.63	2	1	1	N	56111	Glucose-1-phosphate adenylyltransferase OS=Triticum aestivum OX=4565 PE=3 SV=1
287	9203	A0A3B6TRD4|A0A3B6TRD4_WHEAT	20.63	2	1	1	N	56266	Glucose-1-phosphate adenylyltransferase OS=Triticum aestivum OX=4565 PE=3 SV=1
287	9204	C0KWE8|C0KWE8_WHEAT	20.63	2	1	1	N	56289	Glucose-1-phosphate adenylyltransferase OS=Triticum aestivum OX=4565 PE=2 SV=1

## Sheet: G120
Data Sheet 3: Summary data on wheat proteins identified by PEAKS at timepont G120 including protein accession, -10lgP, sequence coverage, number of peptides, number of unique peptides, if the protein was found with post translational modifications, the theoretical mass as well as the protein description.
Protein Group	Protein ID	Accession	-10lgP	Coverage (%)	#Peptides	#Unique	PTM	Mass	Description
1	27748	R9XVC9|R9XVC9_WHEAT	154.2	73	99	0	Y	36825	LMW-GS OS=Triticum aestivum OX=4565 GN=glu-3 PE=4 SV=1
2	27741	B2Y2Q7|B2Y2Q7_WHEAT	154.09	71	99	0	Y	41981	Low molecular weight glutenin OS=Triticum aestivum OX=4565 GN=GluB3-2 PE=2 SV=1
2	27742	B2Y2Q6|B2Y2Q6_WHEAT	154.09	71	99	0	Y	42109	LMW-B2 OS=Triticum aestivum OX=4565 GN=GluB3-2 PE=4 SV=1
5	27801	A0A7D5BJ88|A0A7D5BJ88_WHEAT	151.76	71	87	0	Y	37949	Low-molecular-weight glutenin subunit OS=Triticum aestivum OX=4565 GN=LMW-GS PE=4 SV=1
3	8102	B2Y2S3|B2Y2S3_WHEAT	151.23	71	92	6	Y	42008	Low molecular weight glutenin subunit OS=Triticum aestivum OX=4565 GN=GluB3-2 PE=4 SV=1
11	27549	Q9M6P7|Q9M6P7_WHEAT	150.49	60	77	0	Y	35198	Gamma-gliadin (Fragment) OS=Triticum aestivum OX=4565 PE=4 SV=1
11	27557	R9XV87|R9XV87_WHEAT	150.49	57	77	0	Y	37241	Gamma-gliadin OS=Triticum aestivum OX=4565 PE=4 SV=1
11	27550	K7X1S8|K7X1S8_WHEAT	150.49	57	77	0	Y	37202	Gamma-gliadin OS=Triticum aestivum OX=4565 PE=4 SV=1
11	27551	R9XUB9|R9XUB9_WHEAT	150.49	57	77	0	Y	37156	Gamma-gliadin OS=Triticum aestivum OX=4565 PE=4 SV=1
11	27554	U5UA54|U5UA54_WHEAT	150.49	57	77	0	Y	37231	Gamma-gliadin OS=Triticum aestivum OX=4565 PE=4 SV=1
12	27565	B6DQB6|B6DQB6_WHEAT	149.8	62	75	0	Y	35638	Gamma-gliadin OS=Triticum aestivum OX=4565 PE=4 SV=1
12	27567	F2XAR4|F2XAR4_WHEAT	149.8	59	75	0	Y	37128	Gama-gliadin OS=Triticum aestivum OX=4565 GN=gli PE=4 SV=1
12	20396	R9XSY7|R9XSY7_WHEAT	149.8	59	75	0	Y	37192	Gamma-gliadin OS=Triticum aestivum OX=4565 PE=4 SV=1
12	27569	R9XU95|R9XU95_WHEAT	149.8	59	75	0	Y	37146	Gamma-gliadin OS=Triticum aestivum OX=4565 PE=4 SV=1
12	27604	F2X323|F2X323_WHEAT	149.8	59	75	0	Y	37186	Gamma-gliadin OS=Triticum aestivum OX=4565 GN=Gli-Rz1 PE=4 SV=1
12	27570	A0A4D6Q7Q1|A0A4D6Q7Q1_WHEAT	149.8	59	75	0	Y	37186	Gamma-gliadin OS=Triticum aestivum OX=4565 PE=4 SV=1
12	27568	F2XAR5|F2XAR5_WHEAT	149.8	59	75	0	Y	37131	Gama-gliadin OS=Triticum aestivum OX=4565 GN=gli PE=4 SV=1
8	30309	A0A2R4Q9U9|A0A2R4Q9U9_WHEAT	149.6	64	87	0	Y	40049	Low-molecular-weight glutenin subunit OS=Triticum aestivum OX=4565 GN=LMW-GS PE=4 SV=1
8	30310	Q00M55|Q00M55_WHEAT	149.6	64	87	0	Y	40031	LMW-GS P-32 OS=Triticum aestivum OX=4565 GN=GluD3-3 PE=4 SV=1
16	30428	R9XT50|R9XT50_WHEAT	147.38	73	80	0	Y	38015	LMW-GS OS=Triticum aestivum OX=4565 GN=glu-3 PE=4 SV=1
13	27774	R9XVA5|R9XVA5_WHEAT	146.41	58	80	0	Y	42952	LMW-GS OS=Triticum aestivum OX=4565 GN=glu-3 PE=4 SV=1
20	8919	A0A7D5BVU8|A0A7D5BVU8_WHEAT	146.04	72	74	0	Y	34986	Low-molecular-weight glutenin subunit OS=Triticum aestivum OX=4565 GN=LMW-GS PE=4 SV=1
19	30378	Q5MFN4|Q5MFN4_WHEAT	145.93	72	80	0	Y	32404	Low molecular weight glutenin (Fragment) OS=Triticum aestivum OX=4565 PE=2 SV=1
24	27920	A0A7D5BVX1|A0A7D5BVX1_WHEAT	145.4	69	73	0	Y	34985	Low-molecular-weight glutenin subunit OS=Triticum aestivum OX=4565 GN=LMW-GS PE=4 SV=1
28	12456	A0A7D4Y114|A0A7D4Y114_WHEAT	145.2	69	72	0	Y	34970	Low-molecular-weight glutenin subunit OS=Triticum aestivum OX=4565 GN=LMW-GS PE=4 SV=1
17	27821	Q00M56|Q00M56_WHEAT	144.57	64	76	0	Y	40087	LMW-D1 OS=Triticum aestivum OX=4565 GN=GluD3-3 PE=2 SV=1
17	30344	F8SGN4|F8SGN4_WHEAT	144.57	64	76	0	Y	40075	Low-molecular-weight glutenin subunit OS=Triticum aestivum OX=4565 PE=2 SV=1
31	33514	A0A7D4XSE8|A0A7D4XSE8_WHEAT	143.44	70	72	0	Y	34917	Low-molecular-weight glutenin subunit OS=Triticum aestivum OX=4565 GN=LMW-GS PE=4 SV=1
31	33515	A0A7D4XLZ8|A0A7D4XLZ8_WHEAT	143.44	70	72	0	Y	34931	Low-molecular-weight glutenin subunit OS=Triticum aestivum OX=4565 GN=LMW-GS PE=4 SV=1
4	27777	A0A2U8JCZ2|A0A2U8JCZ2_WHEAT	143.39	69	88	1	Y	41010	LMW-B3 OS=Triticum aestivum OX=4565 GN=Glu-3 PE=4 SV=1
4	27778	B2Y2Q1|B2Y2Q1_WHEAT	143.39	69	88	1	Y	41138	Low molecular weight glutenin subunit OS=Triticum aestivum OX=4565 GN=GluB3-1 PE=4 SV=1
9	30314	Q6QGV8|Q6QGV8_WHEAT	143.04	62	85	0	Y	38444	LMW glutenin pGM107 OS=Triticum aestivum OX=4565 PE=4 SV=1
6	27779	B2Y2Q4|B2Y2Q4_WHEAT	143.02	67	87	1	Y	41523	Low molecular weight glutenin subunit OS=Triticum aestivum OX=4565 GN=GluB3-1 PE=4 SV=1
6	27780	B2Y2Q3|B2Y2Q3_WHEAT	143.02	66	87	1	Y	41651	Low molecular weight glutenin subunit OS=Triticum aestivum OX=4565 GN=GluB3-1 PE=4 SV=1
6	27781	B2Y2Q2|B2Y2Q2_WHEAT	143.02	66	87	1	Y	41779	Low molecular weight glutenin subunit OS=Triticum aestivum OX=4565 GN=GluB3-1 PE=4 SV=1
33	27897	A0A7D5BVW2|A0A7D5BVW2_WHEAT	142.74	62	70	0	Y	31549	Low-molecular-weight glutenin subunit OS=Triticum aestivum OX=4565 GN=LMW-GS PE=4 SV=1
113	27631	sp|P10388|GLT5_WHEAT	142.73	29	45	2	Y	90293	Glutenin_ high molecular weight subunit DX5 OS=Triticum aestivum OX=4565 GN=GLU-1D-1D PE=3 SV=5
113	27625	Q0Q5D2|Q0Q5D2_WHEAT	142.73	29	45	2	Y	90293	X-type HMW glutenin OS=Triticum aestivum OX=4565 PE=3 SV=1
37	27578	A0A5B9Y1W2|A0A5B9Y1W2_WHEAT	142.14	44	62	0	Y	34504	Gamma-gliadin OS=Triticum aestivum OX=4565 PE=4 SV=1
37	27577	B6UKP0|B6UKP0_WHEAT	142.14	44	62	0	Y	34565	Gamma gliadin-D1 OS=Triticum aestivum OX=4565 GN=ll927 PE=2 SV=1
132	27619	C6L669|C6L669_WHEAT	142.04	30	44	1	Y	80140	High molecular weight glutenin subunit 2.8 OS=Triticum aestivum OX=4565 GN=Glu-D1 PE=3 SV=1
132	27615	D0IQ07|D0IQ07_WHEAT	142.04	28	44	1	Y	88941	High-molecular-weight glutenin Dx2 OS=Triticum aestivum OX=4565 GN=Glu-D1 PE=2 SV=1
132	27612	E2CT66|E2CT66_WHEAT	142.04	29	44	1	Y	87923	High molecular weight glutenin subunit OS=Triticum aestivum OX=4565 GN=1Dx1.5* PE=3 SV=1
132	27614	Q6R2V1|Q6R2V1_WHEAT	142.04	28	44	1	Y	88974	High-molecular-weight glutenin subunit 1Dx2.1 OS=Triticum aestivum OX=4565 PE=3 SV=2
132	27611	G3FLC7|G3FLC7_WHEAT	142.04	24	44	1	Y	103003	High-molecular-weight glutenin subunit OS=Triticum aestivum OX=4565 GN=Glu PE=3 SV=2
132	12333	J7G6L4|J7G6L4_WHEAT	142.04	24	44	1	Y	103004	High-molecular-weight glutenin 1Dx2.2 OS=Triticum aestivum OX=4565 PE=3 SV=1
132	9477	Q599I0|Q599I0_WHEAT	142.04	23	44	1	Y	108764	HMW subunit of glutenin 1Dx2.2* (Fragment) OS=Triticum aestivum OX=4565 GN=glu-D1x PE=3 SV=1
132	12670	B1B520|B1B520_WHEAT	142.04	23	44	1	Y	108884	High-molecular-weight glutenin subunit 2.6 OS=Triticum aestivum OX=4565 GN=Glu-D1 PE=3 SV=2
15	14289	A0A2R3C1P4|A0A2R3C1P4_WHEAT	142.03	70	79	0	Y	34916	Low molecular weight glutenin subunit P-24 OS=Triticum aestivum OX=4565 GN=GluD3-2 PE=4 SV=1
36	27543	B6UKM8|B6UKM8_WHEAT	141.74	47	62	0	Y	32715	Gamma-gliadin OS=Triticum aestivum OX=4565 GN=ll907 PE=4 SV=1
34	27595	B6UKN8|B6UKN8_WHEAT	141.39	59	65	0	Y	37206	Gamma-gliadin OS=Triticum aestivum OX=4565 GN=ll923 PE=4 SV=1
21	27679	A0A1K0J4U0|A0A1K0J4U0_WHEAT	141.36	69	62	0	Y	33934	Alpha-gliadin OS=Triticum aestivum OX=4565 GN=Gli-A2-9 PE=4 SV=1
14	27960	A0A3G3C4J8|A0A3G3C4J8_WHEAT	140.74	70	80	0	Y	34960	Low molecular weight glutenin subunit A3-8 OS=Triticum aestivum OX=4565 PE=4 SV=1
14	30381	C0KK81|C0KK81_WHEAT	140.74	70	80	0	Y	34928	Low molecular weight glutenin OS=Triticum aestivum OX=4565 PE=4 SV=1
14	27889	A0A7D5BXD7|A0A7D5BXD7_WHEAT	140.74	70	80	0	Y	34821	Low-molecular-weight glutenin subunit OS=Triticum aestivum OX=4565 GN=LMW-GS PE=4 SV=1
14	39056	A0A7D4XM12|A0A7D4XM12_WHEAT	140.74	70	80	0	Y	34800	Low-molecular-weight glutenin subunit OS=Triticum aestivum OX=4565 GN=LMW-GS PE=4 SV=1
14	27937	A0A7D4XYC5|A0A7D4XYC5_WHEAT	140.74	70	80	0	Y	34956	Low-molecular-weight glutenin subunit OS=Triticum aestivum OX=4565 GN=LMW-GS PE=4 SV=1
160	27938	B6UKP8|B6UKP8_WHEAT	140.55	51	40	0	Y	28803	Gamma-gliadin OS=Triticum aestivum OX=4565 GN=ll941 PE=4 SV=1
160	28001	B6UKM5|B6UKM5_WHEAT	140.55	43	40	0	Y	34496	Gamma-gliadin OS=Triticum aestivum OX=4565 GN=ll903 PE=4 SV=1
64	33458	A0A0K2QJU7|A0A0K2QJU7_WHEAT	140.4	60	55	0	Y	35057	Alpha/beta-gliadin OS=Triticum aestivum OX=4565 PE=4 SV=1
41	27775	A0A4D6Q720|A0A4D6Q720_WHEAT	140.21	46	67	0	Y	31206	Gamma-gliadin OS=Triticum aestivum OX=4565 PE=4 SV=1
74	30419	A0A290XZ47|A0A290XZ47_WHEAT	140.1	46	55	0	Y	33903	Gamma-gliadin (Fragment) OS=Triticum aestivum OX=4565 PE=4 SV=1
18	27891	A0A165R8I1|A0A165R8I1_WHEAT	140.06	65	77	0	Y	35990	S-type low molecular weight glutenin subunit OS=Triticum aestivum OX=4565 GN=LMW-s PE=4 SV=1
25	41237	A0A2R4Q9T6|A0A2R4Q9T6_WHEAT	139.99	72	75	0	Y	34986	Low-molecular-weight glutenin subunit OS=Triticum aestivum OX=4565 GN=LMW-GS PE=4 SV=1
10	12236	B2BZD0|B2BZD0_WHEAT	139.32	62	79	0	Y	40131	LMW-s glutenin subunit 0359D24-S OS=Triticum aestivum OX=4565 GN=Glu-D3 PE=4 SV=1
52	27559	A0A290XZ20|A0A290XZ20_WHEAT	139.05	42	58	0	Y	40525	Gamma-gliadin (Fragment) OS=Triticum aestivum OX=4565 PE=4 SV=1
39	27659	Q9M4M2|Q9M4M2_WHEAT	138.95	73	59	0	Y	32213	Alpha-gliadin OS=Triticum aestivum OX=4565 PE=2 SV=1
29	27932	A0A3G3C4G5|A0A3G3C4G5_WHEAT	138.86	63	74	0	Y	34988	Low molecular weight glutenin subunit A3-2 OS=Triticum aestivum OX=4565 PE=4 SV=1
81	27643	R9XU74|R9XU74_WHEAT	138.74	69	58	0	Y	33804	Alpha-gliadin OS=Triticum aestivum OX=4565 GN=gli-2 PE=4 SV=1
43	41239	Q5MFM5|Q5MFM5_WHEAT	138.56	72	70	0	Y	34572	Low molecular weight glutenin OS=Triticum aestivum OX=4565 PE=2 SV=1
43	39073	Q5MFM7|Q5MFM7_WHEAT	138.56	72	70	0	Y	34582	Low molecular weight glutenin OS=Triticum aestivum OX=4565 PE=2 SV=1
43	41241	Q5MFI2|Q5MFI2_WHEAT	138.56	72	70	0	Y	34572	Low molecular weight glutenin OS=Triticum aestivum OX=4565 PE=2 SV=1
43	41243	Q5MFI9|Q5MFI9_WHEAT	138.56	72	70	0	Y	34564	Low molecular weight glutenin OS=Triticum aestivum OX=4565 PE=2 SV=1
35	27545	D0ES80|D0ES80_WHEAT	138.26	45	62	2	Y	33662	Gamma gliadin OS=Triticum aestivum OX=4565 PE=4 SV=1
172	7764	B6UKM7|B6UKM7_WHEAT	138.04	44	38	0	Y	34392	Gamma-gliadin OS=Triticum aestivum OX=4565 GN=ll906 PE=4 SV=1
190	30330	A0A4D6K1C3|A0A4D6K1C3_WHEAT	138.02	39	37	0	Y	34330	Gamma gliadin storage protein OS=Triticum aestivum OX=4565 PE=4 SV=1
22	8077	A0A7D5C0A1|A0A7D5C0A1_WHEAT	137.75	69	75	0	Y	34990	Low-molecular-weight glutenin subunit OS=Triticum aestivum OX=4565 GN=LMW-GS PE=4 SV=1
40	41235	V9P7D7|V9P7D7_WHEAT	137.75	61	70	0	Y	40051	LMW-i glutenin subunit 37 OS=Triticum aestivum OX=4565 GN=LMW-i PE=4 SV=1
63	12649	B2BZC7|B2BZC7_WHEAT	137.55	69	61	0	Y	32721	LMW-m glutenin subunit 0154A5-M OS=Triticum aestivum OX=4565 GN=Glu-D3 PE=4 SV=1
23	33475	A0A7D5BXB5|A0A7D5BXB5_WHEAT	137.48	68	73	0	Y	35056	Low-molecular-weight glutenin subunit OS=Triticum aestivum OX=4565 GN=LMW-GS PE=4 SV=1
95	27818	A0A2U8JD23|A0A2U8JD23_WHEAT	137.47	41	55	5	Y	41893	Gamma gliadin-B4 OS=Triticum aestivum OX=4565 GN=Gli-1 PE=4 SV=1
50	33478	B5ANT6|B5ANT6_WHEAT	137.33	67	65	0	Y	35508	LMW-glutenin OS=Triticum aestivum OX=4565 PE=2 SV=1
7	12238	R4JDM1|R4JDM1_WHEAT	137.31	73	83	0	Y	36356	Low-molecular-weight glutenin subunit (Fragment) OS=Triticum aestivum OX=4565 GN=LMW-GS PE=4 SV=1
70	33448	B6UKP6|B6UKP6_WHEAT	137.17	60	61	0	Y	32835	Gamma-gliadin OS=Triticum aestivum OX=4565 GN=ll936 PE=4 SV=1
27	39061	A0A7D5CN18|A0A7D5CN18_WHEAT	137.11	69	73	0	Y	35043	Low-molecular-weight glutenin subunit OS=Triticum aestivum OX=4565 GN=LMW-GS PE=4 SV=1
206	27997	R9XSZ2|R9XSZ2_WHEAT	137.11	37	35	0	Y	32168	Gamma-gliadin OS=Triticum aestivum OX=4565 PE=4 SV=1
60	27884	D0EVN9|D0EVN9_WHEAT	136.12	61	62	0	Y	34474	LMW-m glutenin subunit OS=Triticum aestivum OX=4565 PE=4 SV=1
208	13866	A0A7D4XMB8|A0A7D4XMB8_WHEAT	136.04	52	40	0	Y	33910	Low-molecular-weight glutenin subunit OS=Triticum aestivum OX=4565 GN=LMW-GS PE=4 SV=1
161	30337	A0A290XZ14|A0A290XZ14_WHEAT	135.97	45	41	0	Y	31780	Gamma-gliadin (Fragment) OS=Triticum aestivum OX=4565 PE=4 SV=1
240	41232	K7X1Q2|K7X1Q2_WHEAT	135.97	34	32	0	Y	34394	Gamma-gliadin OS=Triticum aestivum OX=4565 PE=4 SV=1
58	28020	R9XU77|R9XU77_WHEAT	135.97	61	49	0	Y	34161	Alpha-gliadin OS=Triticum aestivum OX=4565 GN=gli-2 PE=4 SV=1
78	27907	B5ANT3|B5ANT3_WHEAT	135.59	60	60	0	Y	31909	LMW-glutenin OS=Triticum aestivum OX=4565 PE=2 SV=1
85	33467	A7LHB3|A7LHB3_WHEAT	135.47	66	54	0	Y	35394	Alpha gliadin OS=Triticum aestivum OX=4565 GN=gli-w24 PE=4 SV=1
73	27600	B6UKN7|B6UKN7_WHEAT	135.4	41	55	0	Y	35753	Gamma-gliadin OS=Triticum aestivum OX=4565 GN=ll921 PE=4 SV=1
222	27940	Q5MFN7|Q5MFN7_WHEAT	135.24	54	38	0	Y	33875	Low molecular weight glutenin OS=Triticum aestivum OX=4565 PE=2 SV=1
222	39067	Q8W3V4|Q8W3V4_WHEAT	135.24	54	38	0	Y	33850	LMW-D3 OS=Triticum aestivum OX=4565 GN=lmw-gs PE=4 SV=1
222	27942	A0A0S2GJS4|A0A0S2GJS4_WHEAT	135.24	54	38	0	Y	33818	Low-molecular-weight glutenin subunit OS=Triticum aestivum OX=4565 GN=LMW-GS PE=4 SV=1
222	13867	A0A0S2GJR2|A0A0S2GJR2_WHEAT	135.24	54	38	0	Y	33846	Low-molecular-weight glutenin subunit OS=Triticum aestivum OX=4565 GN=LMW-GS PE=4 SV=1
222	39068	A0A2R4Q9V2|A0A2R4Q9V2_WHEAT	135.24	54	38	0	Y	33850	Low-molecular-weight glutenin subunit OS=Triticum aestivum OX=4565 GN=LMW-GS PE=4 SV=1
30	27686	A0A0E3Z506|A0A0E3Z506_WHEAT	135	69	58	0	Y	35444	Alpha-gliadin (Fragment) OS=Triticum aestivum OX=4565 PE=4 SV=1
99	27694	K7X1I9|K7X1I9_WHEAT	134.94	61	50	0	Y	35444	Alpha-gliadin OS=Triticum aestivum OX=4565 GN=gli-2 PE=4 SV=1
69	30376	J7HWD3|J7HWD3_WHEAT	134.53	69	57	0	Y	35342	Alpha-gliadin OS=Triticum aestivum OX=4565 GN=Gli-SB-3 PE=4 SV=1
69	27683	sp|P18573|GDA9_WHEAT	134.53	69	57	0	Y	35397	Alpha/beta-gliadin MM1 OS=Triticum aestivum OX=4565 PE=1 SV=1
26	27650	A0A1K0ITF2|A0A1K0ITF2_WHEAT	134.36	76	61	0	Y	32518	Alpha-gliadin OS=Triticum aestivum OX=4565 GN=Gli-A2-14 PE=4 SV=1
76	33432	Q1WA39|Q1WA39_WHEAT	134.28	69	56	0	Y	35214	Alpha-gliadin OS=Triticum aestivum OX=4565 GN=Gli-Z1 PE=2 SV=1
75	33431	A0A1K0JSA4|A0A1K0JSA4_WHEAT	134.26	72	56	0	Y	35598	Alpha-gliadin OS=Triticum aestivum OX=4565 GN=Gli-D2-13 PE=4 SV=1
201	27534	A0A060MZP1|A0A060MZP1_WHEAT	134.21	34	32	2	Y	86382	High molecular weight glutenin subunit (Fragment) OS=Triticum aestivum OX=4565 GN=glu PE=3 SV=1
32	30373	Q8W3X3|Q8W3X3_WHEAT	134.19	45	65	0	Y	42034	Low-molecular-weight glutenin subunit group 3 type II (Fragment) OS=Triticum aestivum OX=4565 GN=lmw-gs PE=4 SV=1
38	27927	A0A7D4XNS9|A0A7D4XNS9_WHEAT	134.12	67	71	0	Y	34974	Low-molecular-weight glutenin subunit OS=Triticum aestivum OX=4565 GN=LMW-GS PE=4 SV=1
67	41245	X2JC84|X2JC84_WHEAT	134.01	51	63	1	Y	33695	Low-molecular-weight glutenin subunit Glu-D3 OS=Triticum aestivum OX=4565 PE=4 SV=1
79	33430	A0A2P1H695|A0A2P1H695_WHEAT	133.82	69	55	0	Y	35598	Alpha-gliadin OS=Triticum aestivum OX=4565 GN=Gli-D2 PE=4 SV=1
54	39064	R9XVB0|R9XVB0_WHEAT	133.81	66	66	0	Y	34998	LMW-GS OS=Triticum aestivum OX=4565 GN=glu-3 PE=4 SV=1
157	28021	A0A023WHE7|A0A023WHE7_WHEAT	133.78	59	44	1	Y	32056	Alpha-gliadin OS=Triticum aestivum OX=4565 GN=Glia PE=4 SV=1
83	12710	H6VLQ3|H6VLQ3_WHEAT	133.73	64	60	0	Y	34632	LMW-GS OS=Triticum aestivum OX=4565 GN=glu-3 PE=4 SV=1
121	30306	R9XV62|R9XV62_WHEAT	133.12	47	50	1	Y	34462	Gamma-gliadin OS=Triticum aestivum OX=4565 PE=4 SV=1
91	28069	R9XU99|R9XU99_WHEAT	132.92	50	52	0	Y	34985	Gamma-gliadin OS=Triticum aestivum OX=4565 PE=4 SV=1
72	12003	K7WV47|K7WV47_WHEAT	132.65	67	56	0	Y	37347	Alpha-gliadin OS=Triticum aestivum OX=4565 GN=gli-2 PE=4 SV=1
45	27845	B2Y2S0|B2Y2S0_WHEAT	132.62	56	67	0	Y	44528	Low molecular weight glutenin subunit OS=Triticum aestivum OX=4565 GN=GluB3-3 PE=4 SV=1
55	12851	Q9ZNY0|Q9ZNY0_WHEAT	132.45	57	67	0	Y	43298	Low molecular weight glutenin subunit (Fragment) OS=Triticum aestivum OX=4565 GN=lmw-gs PE=4 SV=1
66	26925	I0IT57|I0IT57_WHEAT	132.44	73	61	1	Y	33392	Alpha/beta-gliadin OS=Triticum aestivum OX=4565 GN=Gli-2 PE=4 SV=1
62	27758	A0A2R2Y425|A0A2R2Y425_WHEAT	132.33	64	61	0	Y	33904	CSB_alpha gliadin 18 OS=Triticum aestivum OX=4565 GN=Gli-2 PE=4 SV=1
62	30427	I0IT59|I0IT59_WHEAT	132.33	64	61	0	Y	34114	Alpha/beta-gliadin OS=Triticum aestivum OX=4565 GN=Gli-2 PE=4 SV=1
49	30342	A0A0S2GJR8|A0A0S2GJR8_WHEAT	131.96	59	68	0	Y	40113	Low-molecular-weight glutenin subunit OS=Triticum aestivum OX=4565 GN=LMW-GS PE=4 SV=1
271	16130	R9XUS6|R9XUS6_WHEAT	131.84	35	34	0	Y	40793	Gamma-gliadin OS=Triticum aestivum OX=4565 PE=4 SV=1
51	27692	A0A0E3Z7F7|A0A0E3Z7F7_WHEAT	131.84	78	52	0	Y	33784	Alpha-gliadin (Fragment) OS=Triticum aestivum OX=4565 PE=4 SV=1
134	27957	B6UKN1|B6UKN1_WHEAT	131.66	41	48	0	Y	34749	Gamma-gliadin OS=Triticum aestivum OX=4565 GN=ll911 PE=4 SV=1
59	12265	B6UKQ5|B6UKQ5_WHEAT	131.2	56	63	0	Y	32618	Gamma-gliadin OS=Triticum aestivum OX=4565 GN=qp913 PE=4 SV=1
107	33435	A0A0E3Z5U1|A0A0E3Z5U1_WHEAT	130.85	68	49	0	Y	35460	Alpha-gliadin (Fragment) OS=Triticum aestivum OX=4565 GN=Gli-D2 PE=4 SV=1
84	28029	Q52NZ6|Q52NZ6_WHEAT	130.76	64	60	0	Y	32839	Low molecular weight glutenin subunit OS=Triticum aestivum OX=4565 PE=4 SV=1
103	1923	I0IT60|I0IT60_WHEAT	130.07	53	55	0	Y	34856	Alpha/beta-gliadin OS=Triticum aestivum OX=4565 PE=4 SV=1
120	30415	A0A0E3UR66|A0A0E3UR66_WHEAT	130.05	55	43	0	Y	33007	Alpha-gliadin (Fragment) OS=Triticum aestivum OX=4565 PE=4 SV=1
68	27746	A5JSB0|A5JSB0_WHEAT	130.02	76	52	2	Y	32762	Alpha-gliadin OS=Triticum aestivum OX=4565 GN=Gli-G7 PE=2 SV=1
127	27703	A0A1K0IT04|A0A1K0IT04_WHEAT	129.86	65	46	0	Y	33526	Alpha-gliadin OS=Triticum aestivum OX=4565 GN=Gli-D2-10 PE=4 SV=1
88	27979	B6UKN2|B6UKN2_WHEAT	129.74	62	60	0	Y	29654	Gamma-gliadin OS=Triticum aestivum OX=4565 GN=ll912 PE=4 SV=1
88	2587	R9XV82|R9XV82_WHEAT	129.74	56	60	0	Y	32597	Gamma-gliadin OS=Triticum aestivum OX=4565 PE=4 SV=1
88	2589	K7XRJ1|K7XRJ1_WHEAT	129.74	56	60	0	Y	32607	Gamma-gliadin OS=Triticum aestivum OX=4565 PE=4 SV=1
88	27899	Q94G94|Q94G94_WHEAT	129.74	56	60	0	Y	32552	Gamma-gliadin OS=Triticum aestivum OX=4565 PE=1 SV=1
88	27769	U5U7C3|U5U7C3_WHEAT	129.74	56	60	0	Y	32664	Gamma-gliadin OS=Triticum aestivum OX=4565 PE=4 SV=1
88	27768	B6UKN6|B6UKN6_WHEAT	129.74	56	60	0	Y	32689	Gamma-gliadin OS=Triticum aestivum OX=4565 GN=ll918 PE=4 SV=1
123	41249	sp|P06659|GDBB_WHEAT	129.42	43	46	0	Y	32967	Gamma-gliadin B OS=Triticum aestivum OX=4565 PE=3 SV=1
123	41250	M9TE83|M9TE83_WHEAT	129.42	43	46	0	Y	32967	Gamma gliadin-B6 OS=Triticum aestivum OX=4565 GN=Gli-1 PE=2 SV=1
123	30326	B6UKN4|B6UKN4_WHEAT	129.42	42	46	0	Y	33782	Gamma-gliadin OS=Triticum aestivum OX=4565 GN=ll915 PE=4 SV=1
109	27914	sp|P02863|GDA0_WHEAT	129.25	68	49	0	Y	32963	Alpha/beta-gliadin OS=Triticum aestivum OX=4565 PE=2 SV=2
109	27913	A5JSA5|A5JSA5_WHEAT	129.25	68	49	0	Y	32835	Alpha-gliadin OS=Triticum aestivum OX=4565 GN=Gli-G2 PE=2 SV=1
122	15463	R9XWC4|R9XWC4_WHEAT	128.72	44	47	0	Y	37468	Gamma-gliadin OS=Triticum aestivum OX=4565 PE=4 SV=1
105	28063	Q1ZZT4|Q1ZZT4_WHEAT	128.37	66	55	0	Y	31791	Low-molecular-weight glutenin subunit OS=Triticum aestivum OX=4565 PE=4 SV=1
156	27697	A5JSB2|A5JSB2_WHEAT	128.35	52	47	0	Y	33362	Alpha-gliadin OS=Triticum aestivum OX=4565 GN=Gli-Z2 PE=2 SV=1
133	39079	Q5MFP0|Q5MFP0_WHEAT	128.31	65	54	0	Y	32714	Low molecular weight glutenin OS=Triticum aestivum OX=4565 PE=2 SV=1
47	27654	A0A0E3UQV1|A0A0E3UQV1_WHEAT	128.29	61	50	0	Y	34060	Alpha-gliadin (Fragment) OS=Triticum aestivum OX=4565 PE=4 SV=1
139	27912	A0A1K0K0N0|A0A1K0K0N0_WHEAT	128.22	66	47	0	Y	32597	Alpha-gliadin OS=Triticum aestivum OX=4565 GN=Gli-A2-2 PE=4 SV=1
114	12447	X2L2G8|X2L2G8_WHEAT	128.21	62	48	0	Y	34286	Alpha-gliadin protein OS=Triticum aestivum OX=4565 PE=4 SV=1
140	27950	A0A290XZ10|A0A290XZ10_WHEAT	128.11	46	44	0	Y	30865	Gamma-gliadin (Fragment) OS=Triticum aestivum OX=4565 PE=4 SV=1
140	27951	A0A290XZ25|A0A290XZ25_WHEAT	128.11	46	44	0	Y	30851	Gamma-gliadin (Fragment) OS=Triticum aestivum OX=4565 PE=4 SV=1
140	27952	A0A290XZ35|A0A290XZ35_WHEAT	128.11	46	44	0	Y	30938	Gamma-gliadin (Fragment) OS=Triticum aestivum OX=4565 PE=4 SV=1
140	41251	A0A290XZ06|A0A290XZ06_WHEAT	128.11	46	44	0	Y	30877	Gamma-gliadin (Fragment) OS=Triticum aestivum OX=4565 PE=4 SV=1
151	41247	Q41543|Q41543_WHEAT	128.03	52	44	0	Y	31852	Gamma-gliadin (Fragment) OS=Triticum aestivum OX=4565 PE=4 SV=1
135	33450	A0A4D6QBN8|A0A4D6QBN8_WHEAT	128.03	41	44	0	Y	34047	Gamma-gliadin OS=Triticum aestivum OX=4565 PE=4 SV=1
131	27896	K7WV92|K7WV92_WHEAT	128.01	53	52	0	Y	35984	Low molecular weight glutenin subunit OS=Triticum aestivum OX=4565 GN=glu-3 PE=4 SV=1
92	41253	R9XUW4|R9XUW4_WHEAT	127.88	66	58	0	Y	34430	LMW-GS (Fragment) OS=Triticum aestivum OX=4565 GN=glu-3 PE=4 SV=1
116	28031	Q571Q5|Q571Q5_WHEAT	127.31	58	51	0	Y	37166	Putative LMW-glutenin subunit OS=Triticum aestivum OX=4565 GN=glu PE=2 SV=1
48	26987	F8SGN5|F8SGN5_WHEAT	127.12	63	68	1	Y	40105	Low-molecular-weight glutenin subunit OS=Triticum aestivum OX=4565 PE=2 SV=1
90	14591	R4JAR7|R4JAR7_WHEAT	126.86	58	54	0	Y	41636	Low-molecular-weight glutenin subunit (Fragment) OS=Triticum aestivum OX=4565 GN=LMW-GS PE=4 SV=1
129	30352	A0A0S2GJT4|A0A0S2GJT4_WHEAT	126.85	55	45	0	Y	41552	Low-molecular-weight glutenin subunit OS=Triticum aestivum OX=4565 GN=LMW-GS PE=4 SV=1
141	33491	B6UKP2|B6UKP2_WHEAT	126.72	48	42	0	Y	29237	Gamma-gliadin OS=Triticum aestivum OX=4565 GN=ll931-2 PE=4 SV=1
93	27784	A0A4D6Q625|A0A4D6Q625_WHEAT	126.7	51	57	0	Y	32700	Gamma-gliadin OS=Triticum aestivum OX=4565 PE=4 SV=1
98	33445	Q3S4V8|Q3S4V8_WHEAT	126.65	65	50	0	Y	33485	Alpha-/beta-gliadin storage protein OS=Triticum aestivum OX=4565 PE=4 SV=1
112	27764	U5UA51|U5UA51_WHEAT	126.51	54	53	1	Y	32617	Gamma-gliadin OS=Triticum aestivum OX=4565 PE=4 SV=1
178	39077	R4JDM5|R4JDM5_WHEAT	126.48	60	43	1	Y	37807	Low-molecular-weight glutenin subunit OS=Triticum aestivum OX=4565 GN=LMW-GS PE=4 SV=1
178	39078	C3VN80|C3VN80_WHEAT	126.48	57	43	1	Y	39905	Low molecular weight glutenin OS=Triticum aestivum OX=4565 GN=Glu-B3 PE=4 SV=1
178	33509	D3U318|D3U318_WHEAT	126.48	57	43	1	Y	39835	Low molecular weight glutenin subunit B3-1 OS=Triticum aestivum OX=4565 GN=LMW-GS PE=4 SV=1
96	33437	R9XWF9|R9XWF9_WHEAT	126.48	58	54	0	Y	42783	LMW-GS (Fragment) OS=Triticum aestivum OX=4565 GN=glu-3 PE=4 SV=1
168	27965	H9A6C0|H9A6C0_WHEAT	126.44	51	44	0	Y	31530	Gamma-gliadin OS=Triticum aestivum OX=4565 PE=4 SV=1
168	30365	H9A6C2|H9A6C2_WHEAT	126.44	51	44	0	Y	31562	Gamma-gliadin OS=Triticum aestivum OX=4565 PE=4 SV=1
148	33522	I0IT54|I0IT54_WHEAT	126.43	63	48	0	Y	33308	Alpha/beta-gliadin OS=Triticum aestivum OX=4565 PE=4 SV=1
167	12254	K7XRH9|K7XRH9_WHEAT	126.43	50	44	0	Y	33027	Gamma-gliadin OS=Triticum aestivum OX=4565 PE=4 SV=1
167	27973	K7XEG0|K7XEG0_WHEAT	126.43	50	44	0	Y	33045	Gamma-gliadin OS=Triticum aestivum OX=4565 PE=4 SV=1
128	33495	Q8GU18|Q8GU18_WHEAT	126.25	57	52	0	Y	31151	Low molecular weight glutenin subunit OS=Triticum aestivum OX=4565 GN=lmw-gs PE=4 SV=1
158	27980	B6UKQ1|B6UKQ1_WHEAT	126.04	56	52	0	Y	32632	Gamma-gliadin OS=Triticum aestivum OX=4565 GN=qp909 PE=4 SV=1
57	6583	K7XR89|K7XR89_WHEAT	125.85	72	62	0	Y	33289	Alpha-gliadin OS=Triticum aestivum OX=4565 GN=gli-2 PE=4 SV=1
104	27990	R4JBJ8|R4JBJ8_WHEAT	125.73	63	52	1	Y	41298	Low-molecular-weight glutenin subunit (Fragment) OS=Triticum aestivum OX=4565 GN=LMW-GS PE=4 SV=1
104	14590	R4JB27|R4JB27_WHEAT	125.73	64	52	1	Y	41170	Low-molecular-weight glutenin subunit (Fragment) OS=Triticum aestivum OX=4565 GN=LMW-GS PE=4 SV=1
142	27706	A0A0E3UQV3|A0A0E3UQV3_WHEAT	125.72	64	43	0	Y	34124	Alpha-gliadin (Fragment) OS=Triticum aestivum OX=4565 PE=4 SV=1
87	39088	Q9M4L9|Q9M4L9_WHEAT	125.69	69	40	2	Y	31490	Alpha-gliadin OS=Triticum aestivum OX=4565 PE=2 SV=1
195	33552	A0A7D5BLI2|A0A7D5BLI2_WHEAT	125.27	59	41	0	Y	34292	Low-molecular-weight glutenin subunit OS=Triticum aestivum OX=4565 GN=LMW-GS PE=4 SV=1
82	27847	D3U319|D3U319_WHEAT	125.11	55	61	0	Y	44537	Low molecular weight glutenin subunit B3-2 OS=Triticum aestivum OX=4565 GN=LMW-GS PE=4 SV=1
77	27648	A0A1K0JS80|A0A1K0JS80_WHEAT	125.02	59	47	1	Y	32922	Alpha-gliadin OS=Triticum aestivum OX=4565 GN=Gli-B2-1 PE=4 SV=1
117	28085	A5JSB6|A5JSB6_WHEAT	124.9	57	40	0	Y	33548	Alpha-gliadin OS=Triticum aestivum OX=4565 GN=Gli-Z6 PE=2 SV=1
108	28037	A0A3G3C4G6|A0A3G3C4G6_WHEAT	124.9	67	50	0	Y	26164	Low molecular weight glutenin subunit A3-3 OS=Triticum aestivum OX=4565 PE=4 SV=1
200	33521	R9XSW3|R9XSW3_WHEAT	124.76	77	37	0	Y	23500	Alpha-gliadin OS=Triticum aestivum OX=4565 GN=gli-2 PE=1 SV=1
209	27859	G3FLC5|G3FLC5_WHEAT	124.63	43	37	0	Y	85404	High-molecular-weight glutenin subunit OS=Triticum aestivum OX=4565 GN=Glu PE=3 SV=1
209	3230	Q45R38|Q45R38_WHEAT	124.63	43	37	0	Y	85233	HMW glutenin x-type subunit Bx7 OS=Triticum aestivum OX=4565 GN=Glu-B1al PE=2 SV=1
230	5649	Q42451|Q42451_WHEAT	124.59	42	36	1	Y	84637	Glu-B1-1b HMW glutenin subunit OS=Triticum aestivum OX=4565 PE=3 SV=1
230	27857	A9YSK5|A9YSK5_WHEAT	124.59	42	36	1	Y	84041	High molecular weight glutenin subunit OS=Triticum aestivum OX=4565 GN=Glu-B1-1 PE=3 SV=1
125	27682	K7X1I3|K7X1I3_WHEAT	124.58	59	48	0	Y	34588	Alpha-gliadin OS=Triticum aestivum OX=4565 GN=gli-2 PE=4 SV=1
126	33460	A0A0E3Z5V1|A0A0E3Z5V1_WHEAT	124.46	59	45	0	Y	33511	Alpha-gliadin (Fragment) OS=Triticum aestivum OX=4565 PE=4 SV=1
243	12451	A0A3B6IYD4|A0A3B6IYD4_WHEAT	124.45	44	38	5	Y	58728	Beta-amylase OS=Triticum aestivum OX=4565 PE=3 SV=1
243	28034	A0A3B6J0P1|A0A3B6J0P1_WHEAT	124.45	42	38	5	Y	61421	Beta-amylase OS=Triticum aestivum OX=4565 PE=3 SV=1
154	8136	M9TG60|M9TG60_WHEAT	124.44	46	43	0	Y	38862	Gamma gliadin-A1 OS=Triticum aestivum OX=4565 GN=Gli-1 PE=2 SV=1
154	27835	A0A3B5XT99|A0A3B5XT99_WHEAT	124.44	35	43	0	Y	52656	AAI domain-containing protein OS=Triticum aestivum OX=4565 PE=4 SV=1
219	33513	Q6EEX1|Q6EEX1_WHEAT	124.36	44	38	0	Y	31507	Gamma gliadin OS=Triticum aestivum OX=4565 PE=2 SV=1
119	27820	J7I030|J7I030_WHEAT	124.24	60	40	0	Y	32866	Alpha-gliadin OS=Triticum aestivum OX=4565 GN=Gli-6 PE=4 SV=1
193	33501	A0A0S2GJR7|A0A0S2GJR7_WHEAT	124.23	53	41	0	Y	39849	Low-molecular-weight glutenin subunit OS=Triticum aestivum OX=4565 GN=LMW-GS PE=4 SV=1
153	27645	B6UKQ3|B6UKQ3_WHEAT	124.13	42	53	0	Y	34599	Gamma-gliadin OS=Triticum aestivum OX=4565 GN=qp911 PE=4 SV=1
130	27895	Q8W3W7|Q8W3W7_WHEAT	123.78	59	53	0	Y	33885	Low-molecular-weight glutenin subunit group 3 type II (Fragment) OS=Triticum aestivum OX=4565 GN=lmw-gs PE=4 SV=1
224	30543	Q30DX4|Q30DX4_WHEAT	123.74	67	37	0	Y	10283	Gamma-gliadin/LMW-glutenin chimera Ch5 (Fragment) OS=Triticum aestivum OX=4565 PE=2 SV=1
196	33577	A0A7D4XY91|A0A7D4XY91_WHEAT	123.66	45	42	0	Y	34281	Low-molecular-weight glutenin subunit OS=Triticum aestivum OX=4565 GN=LMW-GS PE=4 SV=1
194	33500	F8SGM9|F8SGM9_WHEAT	123.55	49	40	1	Y	39848	Low-molecular-weight glutenin subunit OS=Triticum aestivum OX=4565 PE=2 SV=1
256	8080	A0A059UHD1|A0A059UHD1_WHEAT	123.54	31	27	0	Y	89835	High molecular weight glutenin subunit 1Ax1 OS=Triticum aestivum OX=4565 GN=Glu-1Ax1 PE=3 SV=1
205	27668	Q9M4L8|Q9M4L8_WHEAT	123.5	59	38	1	Y	32370	Alpha-gliadin OS=Triticum aestivum OX=4565 PE=4 SV=1
215	39075	B2Y2S2|B2Y2S2_WHEAT	123.46	50	40	0	Y	38977	Low molecular weight glutenin subunit OS=Triticum aestivum OX=4565 GN=GluB3-4 PE=4 SV=1
182	33554	D7RFI3|D7RFI3_WHEAT	123.45	53	43	0	Y	34077	LMW glutenin subunit Glu-D3 (Fragment) OS=Triticum aestivum OX=4565 PE=4 SV=1
203	41248	A0A290XZ07|A0A290XZ07_WHEAT	123.32	43	37	0	Y	31659	Gamma-gliadin (Fragment) OS=Triticum aestivum OX=4565 PE=4 SV=1
159	8920	R4JAQ1|R4JAQ1_WHEAT	122.57	55	48	9	Y	39371	Low-molecular-weight glutenin subunit (Fragment) OS=Triticum aestivum OX=4565 GN=LMW-GS PE=4 SV=1
180	27833	Q94G96|Q94G96_WHEAT	122.54	47	39	2	Y	38634	Gamma-gliadin OS=Triticum aestivum OX=4565 PE=2 SV=1
217	5252	A0A290XYX8|A0A290XYX8_WHEAT	122.47	43	38	0	Y	31876	Gamma-gliadin (Fragment) OS=Triticum aestivum OX=4565 PE=4 SV=1
173	30455	A0A0S2GJP7|A0A0S2GJP7_WHEAT	122.35	61	40	0	Y	39780	Low-molecular-weight glutenin subunit OS=Triticum aestivum OX=4565 GN=LMW-GS PE=4 SV=1
173	39081	Q8W3W2|Q8W3W2_WHEAT	122.35	61	40	0	Y	39828	Low-molecular-weight glutenin subunit group 5 type III OS=Triticum aestivum OX=4565 GN=lmw-gs PE=4 SV=1
242	28152	A0A3B6U9P0|A0A3B6U9P0_WHEAT	122.35	41	39	1	Y	58926	Beta-amylase OS=Triticum aestivum OX=4565 PE=3 SV=1
242	28153	A0A3B6TZ67|A0A3B6TZ67_WHEAT	122.35	40	39	1	Y	59957	Beta-amylase OS=Triticum aestivum OX=4565 PE=3 SV=1
242	28154	A0A3B6UA75|A0A3B6UA75_WHEAT	122.35	39	39	1	Y	61114	Beta-amylase OS=Triticum aestivum OX=4565 PE=3 SV=1
242	28155	A0A3B6U3W8|A0A3B6U3W8_WHEAT	122.35	39	39	1	Y	62609	Beta-amylase OS=Triticum aestivum OX=4565 PE=3 SV=1
100	28065	Q41529|Q41529_WHEAT	122.06	61	55	0	Y	36145	Alpha-gliadin storage protein OS=Triticum aestivum OX=4565 PE=4 SV=1
100	12001	A0A0K2QJ88|A0A0K2QJ88_WHEAT	122.06	61	55	0	Y	36401	Alpha/beta-gliadin OS=Triticum aestivum OX=4565 PE=4 SV=1
100	28066	A0A0K2QJC7|A0A0K2QJC7_WHEAT	122.06	61	55	0	Y	36529	Alpha/beta-gliadin OS=Triticum aestivum OX=4565 GN=Gli-2 PE=4 SV=1
163	27993	B8R6A0|B8R6A0_WHEAT	122.05	47	46	0	Y	39793	Low molecular weight glutenin OS=Triticum aestivum OX=4565 GN=Glu-A3 PE=4 SV=1
210	28141	A0A1U9XLB4|A0A1U9XLB4_WHEAT	121.65	40	39	0	Y	38888	Low-molecular-weight glutenin subunit OS=Triticum aestivum OX=4565 GN=GluA3-312 PE=4 SV=1
253	27865	A0A1G4P1V7|A0A1G4P1V7_WHEAT	121.43	35	32	0	Y	88479	HMW glutenin x-type subunit Bx7 OS=Triticum aestivum OX=4565 GN=Glu-1Bx PE=3 SV=1
44	27715	A5JSA9|A5JSA9_WHEAT	121.21	74	67	0	Y	35875	Alpha-gliadin OS=Triticum aestivum OX=4565 GN=Gli-G6 PE=2 SV=1
97	27687	K7X1J5|K7X1J5_WHEAT	121.14	56	56	0	Y	36503	Alpha-gliadin OS=Triticum aestivum OX=4565 GN=gli-2 PE=4 SV=1
252	27860	A0A1G4P1W4|A0A1G4P1W4_WHEAT	120.85	37	32	0	Y	88323	HMW glutenin x-type subunit 1Bx6 OS=Triticum aestivum OX=4565 GN=Glu-1Bx PE=3 SV=1
255	27943	Q8W3V3|Q8W3V3_WHEAT	120.82	54	35	0	Y	33886	Low-molecular-weight glutenin subunit group 9 type IV OS=Triticum aestivum OX=4565 GN=lmw-gs PE=4 SV=1
177	41262	A0A0E3Z521|A0A0E3Z521_WHEAT	120.8	50	40	0	Y	32989	Alpha-gliadin (Fragment) OS=Triticum aestivum OX=4565 PE=4 SV=1
53	27710	A0A1D6DLY4|A0A1D6DLY4_WHEAT	120.49	71	65	0	Y	36014	CSB_alpha gliadin 7 OS=Triticum aestivum OX=4565 GN=Gli-2 PE=4 SV=1
169	33563	R9XT30|R9XT30_WHEAT	120.22	58	41	0	Y	39840	LMW-GS OS=Triticum aestivum OX=4565 GN=glu-3 PE=4 SV=1
223	28138	V9P6N2|V9P6N2_WHEAT	120.17	50	35	0	Y	38377	LMW-i glutenin subunit 1 OS=Triticum aestivum OX=4565 GN=Glu-3 PE=4 SV=1
265	33505	Q8W3X5|Q8W3X5_WHEAT	120.15	45	33	0	Y	39013	Low-molecular-weight glutenin subunit group 2 type I OS=Triticum aestivum OX=4565 GN=lmw-gs PE=4 SV=1
257	5467	Q03871|Q03871_WHEAT	120.09	28	30	0	Y	75701	HMW glutenin subunit 1By9 OS=Triticum aestivum OX=4565 GN=Glu-1By9 PE=3 SV=1
257	27824	U5YQV1|U5YQV1_WHEAT	120.09	28	30	0	Y	77371	High molecular weight glutenin subunit By18 OS=Triticum aestivum OX=4565 PE=3 SV=1
257	27892	W6AX70|W6AX70_WHEAT	120.09	28	30	0	Y	77315	High molecular weight glutenin subunit OS=Triticum aestivum OX=4565 GN=Glu PE=3 SV=1
257	27823	Q0Q5D8|Q0Q5D8_WHEAT	120.09	28	30	0	Y	77315	High-molecular-weight glutenin By8 OS=Triticum aestivum OX=4565 GN=Glu PE=3 SV=1
257	27841	Q94IJ6|Q94IJ6_WHEAT	120.09	28	30	0	Y	77371	High molecular weight glutenin subunit y OS=Triticum aestivum OX=4565 GN=glu-1R PE=3 SV=1
181	30468	F8SGP8|F8SGP8_WHEAT	119.95	59	40	1	Y	39769	Low-molecular-weight glutenin subunit OS=Triticum aestivum OX=4565 PE=2 SV=1
258	5469	W0C8U3|W0C8U3_WHEAT	119.93	27	30	0	Y	76922	High-molecular-weight glutenin subunit 1By15 OS=Triticum aestivum OX=4565 GN=Glu-B1 PE=3 SV=1
111	28032	sp|P04727|GDA7_WHEAT	119.65	60	53	0	Y	36118	Alpha/beta-gliadin clone PW8142 OS=Triticum aestivum OX=4565 PE=3 SV=1
111	6586	Q41546|Q41546_WHEAT	119.65	60	53	0	Y	36121	Alpha/beta-gliadin storage protein OS=Triticum aestivum OX=4565 PE=4 SV=1
221	27684	A0A5B9Y471|A0A5B9Y471_WHEAT	119.25	42	32	7	Y	34423	Gamma-gliadin OS=Triticum aestivum OX=4565 PE=4 SV=1
228	30391	V6BPA5|V6BPA5_WHEAT	119.11	52	38	0	Y	39753	Low molecular weight glutenin subunit OS=Triticum aestivum OX=4565 GN=lmw-gs PE=4 SV=1
183	28007	A0A290XYZ8|A0A290XYZ8_WHEAT	119.01	42	40	0	Y	31394	Gamma-gliadin (Fragment) OS=Triticum aestivum OX=4565 PE=4 SV=1
202	20026	B6DQB2|B6DQB2_WHEAT	118.72	46	37	0	Y	31847	Gamma-gliadin (Fragment) OS=Triticum aestivum OX=4565 PE=4 SV=1
218	41270	B6UKQ4|B6UKQ4_WHEAT	118.61	50	36	0	Y	27291	Gamma-gliadin OS=Triticum aestivum OX=4565 GN=qp912 PE=4 SV=1
218	27962	B6UKQ2|B6UKQ2_WHEAT	118.61	40	36	0	Y	34800	Gamma-gliadin OS=Triticum aestivum OX=4565 GN=qp910 PE=4 SV=1
294	28134	W6B6A4|W6B6A4_WHEAT	118.55	20	24	0	Y	73011	High molecular weight glutenin subunit OS=Triticum aestivum OX=4565 GN=Glu PE=3 SV=1
80	12000	K7XR49|K7XR49_WHEAT	118.54	72	57	0	Y	33727	Alpha-gliadin OS=Triticum aestivum OX=4565 GN=gli-2 PE=4 SV=1
65	27726	F4YT74|F4YT74_WHEAT	118.51	66	62	1	Y	35847	Alpha-gliadin OS=Triticum aestivum OX=4565 PE=4 SV=1
197	41269	A0A290XYY1|A0A290XYY1_WHEAT	118.37	49	38	0	Y	30619	Gamma-gliadin (Fragment) OS=Triticum aestivum OX=4565 PE=4 SV=1
86	27642	K7X1F5|K7X1F5_WHEAT	118.3	76	56	0	Y	34025	Alpha-gliadin OS=Triticum aestivum OX=4565 GN=gli-2 PE=4 SV=1
270	27787	A0A4Y6GR70|A0A4Y6GR70_WHEAT	117.91	22	27	0	Y	77362	High molecular weight glutenin subunit 1By20 OS=Triticum aestivum OX=4565 GN=Glu-B1-2 PE=3 SV=1
270	5470	B8PSA6|B8PSA6_WHEAT	117.91	22	27	0	Y	77334	High molecular weight glutenin subunit 1By15 OS=Triticum aestivum OX=4565 PE=3 SV=1
270	27788	Q4JHY1|Q4JHY1_WHEAT	117.91	22	27	0	Y	77889	High molecular weight glutenin subunit 1By15 OS=Triticum aestivum OX=4565 PE=2 SV=1
241	27876	A0A1G4P1V2|A0A1G4P1V2_WHEAT	117.62	29	32	0	Y	76711	HMW glutenin y-type subunit By8 OS=Triticum aestivum OX=4565 GN=Glu-1By PE=3 SV=1
249	28098	V9P6P2|V9P6P2_WHEAT	117.58	52	38	0	Y	32202	LMW-m glutenin subunit 16 (Fragment) OS=Triticum aestivum OX=4565 GN=Glu-3 PE=4 SV=1
94	27704	A0A1K0J4W8|A0A1K0J4W8_WHEAT	117.58	62	53	0	Y	34277	Alpha-gliadin OS=Triticum aestivum OX=4565 GN=Gli-D2-19 PE=4 SV=1
118	27752	X2KWL1|X2KWL1_WHEAT	117.42	57	47	0	Y	35709	Alpha-gliadin protein OS=Triticum aestivum OX=4565 PE=4 SV=1
124	27693	A0A0E3Z589|A0A0E3Z589_WHEAT	117.35	65	48	0	Y	32064	Alpha-gliadin (Fragment) OS=Triticum aestivum OX=4565 PE=4 SV=1
266	12452	A0A3B6KSH4|A0A3B6KSH4_WHEAT	117.28	38	36	3	Y	58864	Beta-amylase OS=Triticum aestivum OX=4565 PE=3 SV=1
244	27906	A0A290XYV1|A0A290XYV1_WHEAT	117.05	36	33	0	Y	31859	Gamma-gliadin (Fragment) OS=Triticum aestivum OX=4565 PE=4 SV=1
232	27562	A0A4D6Q7P0|A0A4D6Q7P0_WHEAT	117.02	43	33	0	Y	33879	Gamma-gliadin OS=Triticum aestivum OX=4565 PE=4 SV=1
101	33426	K7XE64|K7XE64_WHEAT	116.83	75	55	0	Y	32889	Alpha-gliadin OS=Triticum aestivum OX=4565 GN=gli-2 PE=4 SV=1
281	8081	A0A0X9BSF8|A0A0X9BSF8_WHEAT	116.8	30	24	0	Y	90567	High molecular weight glutenin subunit OS=Triticum aestivum OX=4565 GN=Glu-Ax PE=3 SV=1
288	39103	C3VN78|C3VN78_WHEAT	116.65	45	28	1	Y	30487	Low molecular weight glutenin OS=Triticum aestivum OX=4565 GN=Glu-B3 PE=4 SV=1
296	12667	A0A0K0KDM6|A0A0K0KDM6_WHEAT	116.58	16	23	0	Y	85285	High molecular weight glutenin subunit 1Dy3 OS=Triticum aestivum OX=4565 PE=3 SV=1
186	30340	D0ES81|D0ES81_WHEAT	116.48	41	38	0	Y	35990	Gamma gliadin OS=Triticum aestivum OX=4565 PE=4 SV=1
102	27637	K7WUZ4|K7WUZ4_WHEAT	116.36	66	52	0	Y	32889	Alpha-gliadin OS=Triticum aestivum OX=4565 GN=gli-2 PE=4 SV=1
259	41261	K7XED9|K7XED9_WHEAT	116.33	48	36	0	Y	34098	Low molecular weight glutenin subunit OS=Triticum aestivum OX=4565 GN=glu-3 PE=4 SV=1
248	27966	R4JB65|R4JB65_WHEAT	115.7	54	38	0	Y	31404	Low-molecular-weight glutenin subunit (Fragment) OS=Triticum aestivum OX=4565 GN=LMW-GS PE=4 SV=1
254	30368	K7X1R6|K7X1R6_WHEAT	115.65	42	31	0	Y	32998	Gamma-gliadin OS=Triticum aestivum OX=4565 PE=4 SV=1
239	41268	A0A1U9XLG5|A0A1U9XLG5_WHEAT	115.59	50	37	0	Y	34218	Low-molecular-weight glutenin subunit OS=Triticum aestivum OX=4565 GN=GluA3-211 PE=4 SV=1
260	5460	A0A1W6C2J9|A0A1W6C2J9_WHEAT	115.54	36	29	1	Y	64878	High molecular weight glutenin OS=Triticum aestivum OX=4565 GN=HMW-G PE=3 SV=1
260	27658	A0A165B8S1|A0A165B8S1_WHEAT	115.54	33	29	1	Y	69689	High molecular weight glutenin subunit Dy10-m328SF OS=Triticum aestivum OX=4565 PE=3 SV=1
260	5461	sp|P10387|GLT0_WHEAT	115.54	33	29	1	Y	69629	Glutenin_ high molecular weight subunit DY10 OS=Triticum aestivum OX=4565 GN=GLU-D1-2B PE=3 SV=1
260	5462	A9ZMG8|A9ZMG8_WHEAT	115.54	33	29	1	Y	69701	High-molecular-weight glutenin subunit y10 OS=Triticum aestivum OX=4565 GN=Glu1Dy10 PE=3 SV=1
260	5463	Q0Q5D3|Q0Q5D3_WHEAT	115.54	33	29	1	Y	69629	Y-type HMW glutenin OS=Triticum aestivum OX=4565 PE=3 SV=1
216	30448	B3EY89|B3EY89_WHEAT	115.52	60	36	0	Y	39698	LMWGS1 OS=Triticum aestivum OX=4565 GN=XYGluB3 PE=4 SV=1
61	27667	A0A0E3UR64|A0A0E3UR64_WHEAT	115.34	76	54	0	Y	32384	Alpha-gliadin (Fragment) OS=Triticum aestivum OX=4565 PE=4 SV=1
289	28075	Q6EEX0|Q6EEX0_WHEAT	115.21	49	31	0	Y	31451	Gamma gliadin OS=Triticum aestivum OX=4565 PE=2 SV=1
250	27968	A0A1U9XLA3|A0A1U9XLA3_WHEAT	114.84	40	36	0	Y	33971	Low-molecular-weight glutenin subunit OS=Triticum aestivum OX=4565 GN=GluA3-210 PE=4 SV=1
231	14179	R9XWH3|R9XWH3_WHEAT	114.83	55	35	0	Y	39678	LMW-GS OS=Triticum aestivum OX=4565 GN=glu-3 PE=4 SV=1
278	28173	A0A4D6K1B8|A0A4D6K1B8_WHEAT	114.82	37	37	0	Y	35397	Gamma gliadin storage protein OS=Triticum aestivum OX=4565 PE=4 SV=1
188	33449	R9XV78|R9XV78_WHEAT	114.78	51	40	0	Y	33995	Gamma-gliadin OS=Triticum aestivum OX=4565 PE=4 SV=1
302	28301	C0LF32|C0LF32_WHEAT	114.68	43	22	2	Y	43140	Serpin 3 OS=Triticum aestivum OX=4565 GN=SER3 PE=2 SV=1
302	28303	A0A3B6MWJ8|A0A3B6MWJ8_WHEAT	114.68	43	22	2	Y	43071	SERPIN domain-containing protein OS=Triticum aestivum OX=4565 PE=3 SV=1
106	27933	A0A023WGB8|A0A023WGB8_WHEAT	114.64	67	44	0	Y	32324	Alpha-gliadin OS=Triticum aestivum OX=4565 GN=Glia PE=4 SV=1
143	27745	R9XUN7|R9XUN7_WHEAT	114.44	61	48	0	Y	33222	Alpha-gliadin OS=Triticum aestivum OX=4565 GN=gli-2 PE=4 SV=1
251	41281	R4JFQ7|R4JFQ7_WHEAT	114.36	39	36	0	Y	31637	Low-molecular-weight glutenin subunit (Fragment) OS=Triticum aestivum OX=4565 GN=LMW-GS PE=4 SV=1
251	41282	R4JAM7|R4JAM7_WHEAT	114.36	39	36	0	Y	31736	Low-molecular-weight glutenin subunit (Fragment) OS=Triticum aestivum OX=4565 GN=LMW-GS PE=4 SV=1
237	41286	A4KZ73|A4KZ73_WHEAT	114.36	43	36	0	Y	34180	Low molecular weight glutenin subunit OS=Triticum aestivum OX=4565 PE=4 SV=1
274	27680	D2CPI7|D2CPI7_WHEAT	114.27	32	28	0	Y	68377	HMW glutenin subunit OS=Triticum aestivum OX=4565 GN=1Dy11 PE=3 SV=1
274	27675	A4URY8|A4URY8_WHEAT	114.27	32	28	0	Y	70038	Dy-type high molecular weight subunit protein OS=Triticum aestivum OX=4565 GN=1Dy12.3 PE=3 SV=1
274	27677	Q6RX93|Q6RX93_WHEAT	114.27	31	28	0	Y	70740	HMW glutenin subunit OS=Triticum aestivum OX=4565 PE=3 SV=1
274	27670	Q6RX92|Q6RX92_WHEAT	114.27	31	28	0	Y	70682	HMW glutenin subunit OS=Triticum aestivum OX=4565 GN=Glu PE=2 SV=1
274	27676	E4W506|E4W506_WHEAT	114.27	31	28	0	Y	70677	HMW glutenin subunit OS=Triticum aestivum OX=4565 GN=1Dy12.2* PE=3 SV=1
274	27688	A0A1W6C2K2|A0A1W6C2K2_WHEAT	114.27	31	28	0	Y	70721	High molecular weight glutenin OS=Triticum aestivum OX=4565 GN=HMW-G PE=3 SV=1
274	27674	sp|P08488|GLT3_WHEAT	114.27	31	28	0	Y	70867	Glutenin_ high molecular weight subunit 12 OS=Triticum aestivum OX=4565 PE=3 SV=1
189	30312	A0A5B9Y1L3|A0A5B9Y1L3_WHEAT	114.07	51	39	0	Y	33590	Gamma-gliadin OS=Triticum aestivum OX=4565 PE=4 SV=1
189	27695	A0A4D6Q9I7|A0A4D6Q9I7_WHEAT	114.07	51	39	0	Y	33587	Gamma-gliadin OS=Triticum aestivum OX=4565 PE=4 SV=1
189	39080	A1EHE7|A1EHE7_WHEAT	114.07	51	39	0	Y	33589	Gamma gliadin-D3 OS=Triticum aestivum OX=4565 GN=Gli-1 PE=2 SV=1
189	30299	Q9SYX8|Q9SYX8_WHEAT	114.07	51	39	0	Y	33989	Gamma-gliadin OS=Triticum aestivum OX=4565 GN=GAG56D PE=4 SV=1
212	39082	B6UKM6|B6UKM6_WHEAT	114.06	52	36	0	Y	27963	Gamma-gliadin OS=Triticum aestivum OX=4565 GN=ll905 PE=4 SV=1
138	27691	A0A0E3UR70|A0A0E3UR70_WHEAT	114.04	53	47	0	Y	34080	Alpha-gliadin (Fragment) OS=Triticum aestivum OX=4565 PE=4 SV=1
198	27958	B6UKN9|B6UKN9_WHEAT	113.82	43	38	0	Y	35490	Gamma-gliadin OS=Triticum aestivum OX=4565 GN=ll926 PE=4 SV=1
136	27633	A0A0E3Z5U5|A0A0E3Z5U5_WHEAT	113.77	63	47	0	Y	32739	Alpha-gliadin (Fragment) OS=Triticum aestivum OX=4565 PE=4 SV=1
136	27634	R9XSV1|R9XSV1_WHEAT	113.77	63	47	0	Y	32807	Alpha-gliadin OS=Triticum aestivum OX=4565 GN=gli-2 PE=4 SV=1
279	27666	A0A0H4SMF2|A0A0H4SMF2_WHEAT	113.71	31	28	0	Y	70554	High molecular weight glutenin subunit OS=Triticum aestivum OX=4565 GN=Glu-1Dy12.7 PE=3 SV=1
71	33446	A0A0E3Z6M2|A0A0E3Z6M2_WHEAT	113.69	71	49	0	Y	33587	Alpha-gliadin (Fragment) OS=Triticum aestivum OX=4565 PE=4 SV=1
292	33640	Q8H738|Q8H738_WHEAT	113.57	54	26	0	Y	16327	Gamma-gliadin (Fragment) OS=Triticum aestivum OX=4565 PE=2 SV=1
213	27649	A0A4D6QBN0|A0A4D6QBN0_WHEAT	113.54	36	36	0	Y	35474	Gamma-gliadin OS=Triticum aestivum OX=4565 PE=4 SV=1
207	27560	Q8L6B5|Q8L6B5_WHEAT	113.5	52	38	2	Y	32007	Gamma gliadin OS=Triticum aestivum OX=4565 GN=gamma-2 PE=4 SV=1
282	28108	H9XH02|H9XH02_WHEAT	113.13	45	33	0	Y	33832	Low-molecular-weight glutenin subunit OS=Triticum aestivum OX=4565 GN=LMW-5 PE=4 SV=1
261	28105	H9XGZ9|H9XGZ9_WHEAT	113.09	33	32	0	Y	33699	Low-molecular-weight glutenin subunit OS=Triticum aestivum OX=4565 GN=LMW-2 PE=4 SV=1
149	27813	A0A0E3Z527|A0A0E3Z527_WHEAT	112.61	61	44	0	Y	32536	Alpha-gliadin (Fragment) OS=Triticum aestivum OX=4565 PE=4 SV=1
89	26934	X2KWE1|X2KWE1_WHEAT	112.58	59	54	0	Y	35567	Alpha-gliadin protein OS=Triticum aestivum OX=4565 PE=4 SV=1
170	27819	A5JSA7|A5JSA7_WHEAT	112.54	53	43	0	Y	33177	Alpha-gliadin OS=Triticum aestivum OX=4565 GN=Gli-G4 PE=2 SV=1
191	28006	K7WV42|K7WV42_WHEAT	112.22	60	40	0	Y	32831	Alpha-gliadin OS=Triticum aestivum OX=4565 GN=gli-2 PE=4 SV=1
164	27727	A0A0E3Z6N1|A0A0E3Z6N1_WHEAT	112	51	41	0	Y	33129	Alpha-gliadin (Fragment) OS=Triticum aestivum OX=4565 PE=4 SV=1
150	33465	A0A0E3Z516|A0A0E3Z516_WHEAT	111.96	59	46	0	Y	35800	Alpha-gliadin (Fragment) OS=Triticum aestivum OX=4565 PE=4 SV=1
110	27652	R9XUP2|R9XUP2_WHEAT	111.92	62	41	1	Y	33196	Alpha-gliadin OS=Triticum aestivum OX=4565 GN=gli-2 PE=4 SV=1
162	27840	A0A1K0ISZ5|A0A1K0ISZ5_WHEAT	111.86	54	41	0	Y	33155	Alpha-gliadin OS=Triticum aestivum OX=4565 GN=Gli-D2-2 PE=4 SV=1
268	28096	V9P7D3|V9P7D3_WHEAT	111.86	63	30	0	Y	32359	LMW-m glutenin subunit 17 (Fragment) OS=Triticum aestivum OX=4565 GN=Glu-3 PE=4 SV=1
115	8876	A0A0E3Z511|A0A0E3Z511_WHEAT	111.57	75	41	0	Y	32638	Alpha-gliadin (Fragment) OS=Triticum aestivum OX=4565 PE=4 SV=1
226	33476	A0A0K2QJT3|A0A0K2QJT3_WHEAT	111.41	45	44	0	Y	38263	Alpha/beta-gliadin OS=Triticum aestivum OX=4565 PE=4 SV=1
165	11983	R9XW80|R9XW80_WHEAT	111.41	51	42	0	Y	34918	Alpha-gliadin OS=Triticum aestivum OX=4565 GN=gli-2 PE=4 SV=1
298	28258	L7R599|L7R599_WHEAT	111.02	20	23	0	Y	31736	Gamma-gliadin OS=Triticum aestivum OX=4565 PE=4 SV=1
147	27948	A7LHB4|A7LHB4_WHEAT	111	62	38	0	Y	33014	Alpha gliadin OS=Triticum aestivum OX=4565 GN=gli-wE09 PE=4 SV=1
286	27969	A0A7D4XMD9|A0A7D4XMD9_WHEAT	110.93	39	31	0	Y	33985	Low-molecular-weight glutenin subunit OS=Triticum aestivum OX=4565 GN=LMW-GS PE=4 SV=1
137	41292	I0IT55|I0IT55_WHEAT	110.55	65	49	0	Y	33489	Alpha/beta-gliadin OS=Triticum aestivum OX=4565 GN=Gli-2 PE=4 SV=1
184	28081	B5ANT2|B5ANT2_WHEAT	110.48	63	41	0	Y	34613	LMW-glutenin OS=Triticum aestivum OX=4565 PE=2 SV=1
284	28133	K7X0W1|K7X0W1_WHEAT	110.38	34	30	0	Y	33812	Low molecular weight glutenin subunit OS=Triticum aestivum OX=4565 GN=glu-3 PE=4 SV=1
308	27717	L0G7U5|L0G7U5_WHEAT	110.01	22	21	0	Y	53951	HMW-glutenin subunit Glu-1Stx1 OS=Triticum aestivum OX=4565 GN=Glu-1 PE=3 SV=1
145	26935	A0A1K0ISY9|A0A1K0ISY9_WHEAT	110	56	52	0	Y	35909	Alpha-gliadin OS=Triticum aestivum OX=4565 GN=Gli-B2-2 PE=4 SV=1
166	26932	K7X0Q3|K7X0Q3_WHEAT	109.98	60	43	0	Y	34317	Alpha-gliadin OS=Triticum aestivum OX=4565 GN=gli-2 PE=4 SV=1
247	33526	Q0GQX1|Q0GQX1_WHEAT	109.96	60	34	0	Y	33979	Low molecular weight glutenin subunit (Fragment) OS=Triticum aestivum OX=4565 PE=4 SV=1
192	12008	K7XE90|K7XE90_WHEAT	109.9	57	40	0	Y	33080	Alpha-gliadin OS=Triticum aestivum OX=4565 GN=gli-2 PE=4 SV=1
146	19695	I0IT53|I0IT53_WHEAT	109.84	65	45	3	Y	33611	Alpha/beta-gliadin OS=Triticum aestivum OX=4565 GN=Gli-2 PE=4 SV=1
199	39098	A0A2R2Y432|A0A2R2Y432_WHEAT	109.58	51	43	0	Y	32745	CSD_alpha gliadin 1 OS=Triticum aestivum OX=4565 GN=Gli-2 PE=4 SV=1
174	27827	J7I026|J7I026_WHEAT	109.51	72	40	0	Y	33958	Alpha-gliadin OS=Triticum aestivum OX=4565 GN=Gli-1 PE=4 SV=1
171	41263	C3VN74|C3VN74_WHEAT	109.34	50	41	1	Y	44239	Low molecular weight glutenin OS=Triticum aestivum OX=4565 GN=Glu-A3 PE=4 SV=1
285	41271	R4JDK8|R4JDK8_WHEAT	109.3	53	30	0	Y	32193	Low-molecular-weight glutenin subunit OS=Triticum aestivum OX=4565 GN=LMW-GS PE=4 SV=1
285	41272	D3U315|D3U315_WHEAT	109.3	49	30	0	Y	34284	Low molecular weight glutenin subunit A3-1 OS=Triticum aestivum OX=4565 GN=LMW-GS PE=4 SV=1
285	41273	D2DII5|D2DII5_WHEAT	109.3	49	30	0	Y	34270	Low-molecular-weight glutenin subunit OS=Triticum aestivum OX=4565 GN=GluA3-23 PE=4 SV=1
285	41274	Q8W3V9|Q8W3V9_WHEAT	109.3	50	30	0	Y	34118	Low-molecular-weight glutenin subunit group 6 type IV OS=Triticum aestivum OX=4565 GN=lmw-gs PE=4 SV=1
227	27747	K7X1J9|K7X1J9_WHEAT	109.12	46	37	0	Y	33605	Alpha-gliadin OS=Triticum aestivum OX=4565 GN=gli-2 PE=4 SV=1
297	28334	A0A1S6KXP9|A0A1S6KXP9_WHEAT	109.02	96	28	0	Y	14926	Alpha amylase/trypsin inhibitor (Fragment) OS=Triticum aestivum OX=4565 GN=ATI PE=2 SV=1
179	28027	D2DII7|D2DII7_WHEAT	108.94	49	40	1	Y	45062	Low molecular weight glutenin subunit A3-4 OS=Triticum aestivum OX=4565 GN=GluA3-4 PE=4 SV=1
179	41260	R4JB19|R4JB19_WHEAT	108.94	52	40	1	Y	43344	Low-molecular-weight glutenin subunit (Fragment) OS=Triticum aestivum OX=4565 GN=LMW-GS PE=4 SV=1
175	26916	A0A0E3UR77|A0A0E3UR77_WHEAT	108.78	67	40	1	Y	32733	Alpha-gliadin (Fragment) OS=Triticum aestivum OX=4565 PE=4 SV=1
187	33438	R9XUU0|R9XUU0_WHEAT	108.66	58	40	0	Y	40524	LMW-GS (Fragment) OS=Triticum aestivum OX=4565 GN=glu-3 PE=4 SV=1
185	30434	R9XUF6|R9XUF6_WHEAT	108.56	50	39	0	Y	44513	LMW-GS (Fragment) OS=Triticum aestivum OX=4565 GN=glu-3 PE=4 SV=1
185	35736	R9XV98|R9XV98_WHEAT	108.56	50	39	0	Y	44573	LMW-GS (Fragment) OS=Triticum aestivum OX=4565 GN=glu-3 PE=4 SV=1
155	30317	A0A023WHR4|A0A023WHR4_WHEAT	108.4	55	36	0	Y	29228	Alpha-gliadin OS=Triticum aestivum OX=4565 GN=Glia PE=4 SV=1
234	28030	R9XUM8|R9XUM8_WHEAT	108.33	59	34	0	Y	34390	Alpha-gliadin OS=Triticum aestivum OX=4565 GN=gli-2 PE=4 SV=1
299	28355	A0A3B6JR20|A0A3B6JR20_WHEAT	107.89	59	26	8	Y	18318	AAI domain-containing protein OS=Triticum aestivum OX=4565 PE=3 SV=1
291	28117	I3XHQ0|I3XHQ0_WHEAT	107.85	29	26	0	Y	33701	Low molecular weight glutenin subunit LMW-8 OS=Triticum aestivum OX=4565 PE=4 SV=1
144	27793	A0A0E3UQU0|A0A0E3UQU0_WHEAT	107.65	63	40	0	Y	32784	Alpha-gliadin (Fragment) OS=Triticum aestivum OX=4565 PE=4 SV=1
176	33447	A0A1K0ITA3|A0A1K0ITA3_WHEAT	107.26	71	38	0	Y	33627	Alpha-gliadin OS=Triticum aestivum OX=4565 GN=Gli-D2-17 PE=4 SV=1
152	8923	B2BZD1|B2BZD1_WHEAT	106.94	63	42	2	Y	41696	LMW-D8 OS=Triticum aestivum OX=4565 GN=Glu-D3 PE=4 SV=1
264	39100	A0A7D4XSC7|A0A7D4XSC7_WHEAT	106.71	49	35	0	Y	35689	Low-molecular-weight glutenin subunit OS=Triticum aestivum OX=4565 GN=LMW-GS PE=4 SV=1
236	28112	R9XW75|R9XW75_WHEAT	106.69	49	33	0	Y	34418	Alpha-gliadin OS=Triticum aestivum OX=4565 GN=gli-2 PE=4 SV=1
293	28335	Q53YX8|Q53YX8_WHEAT	106.4	76	28	4	Y	18221	Alpha amylase inhibitor protein OS=Triticum aestivum OX=4565 GN=ATI PE=2 SV=1
293	28336	sp|P17314|IAAC3_WHEAT	106.4	76	28	4	Y	18221	Alpha-amylase/trypsin inhibitor CM3 OS=Triticum aestivum OX=4565 PE=1 SV=1
272	28022	O22108|O22108_WHEAT	105.8	52	33	0	Y	32567	LMM glutenin 1 (Fragment) OS=Triticum aestivum OX=4565 PE=4 SV=2
315	28419	H9AXB4|H9AXB4_WHEAT	105.63	34	18	0	Y	42553	Serpin-N3.7 OS=Triticum aestivum OX=4565 PE=2 SV=1
314	30496	B2CGM5|B2CGM5_WHEAT	105.1	30	24	1	Y	64882	Triticin OS=Triticum aestivum OX=4565 PE=2 SV=1
313	30495	A0A3B5ZP43|A0A3B5ZP43_WHEAT	105.1	30	26	3	Y	64926	Uncharacterized protein OS=Triticum aestivum OX=4565 PE=3 SV=1
313	30497	B2CGM6|B2CGM6_WHEAT	105.1	30	26	3	Y	64936	Triticin OS=Triticum aestivum OX=4565 PE=3 SV=1
263	30357	sp|P04726|GDA6_WHEAT	104.98	51	32	0	Y	33941	Alpha/beta-gliadin clone PW1215 OS=Triticum aestivum OX=4565 PE=3 SV=1
263	30412	F4YT75|F4YT75_WHEAT	104.98	51	32	0	Y	34102	Alpha-gliadin OS=Triticum aestivum OX=4565 PE=4 SV=1
263	28024	A0A1W6C2K1|A0A1W6C2K1_WHEAT	104.98	51	32	0	Y	34261	Alpha-gliadin OS=Triticum aestivum OX=4565 PE=4 SV=1
238	30322	A0A0K2QJ82|A0A0K2QJ82_WHEAT	104.66	40	42	0	Y	36617	Alpha/beta-gliadin OS=Triticum aestivum OX=4565 PE=4 SV=1
229	33547	A5JSB4|A5JSB4_WHEAT	104.55	51	33	0	Y	33086	Alpha-gliadin OS=Triticum aestivum OX=4565 GN=Gli-Z4 PE=2 SV=1
283	41288	R4JD66|R4JD66_WHEAT	104.43	51	30	0	Y	32462	Low-molecular-weight glutenin subunit OS=Triticum aestivum OX=4565 GN=LMW-GS PE=4 SV=1
283	33569	R4JBL2|R4JBL2_WHEAT	104.43	51	30	0	Y	32591	Low-molecular-weight glutenin subunit OS=Triticum aestivum OX=4565 GN=LMW-GS PE=4 SV=1
283	41289	D2DII6|D2DII6_WHEAT	104.43	48	30	0	Y	34553	Low-molecular-weight glutenin subunit OS=Triticum aestivum OX=4565 GN=GluA3-24 PE=4 SV=1
301	27760	A0A023GQG9|A0A023GQG9_WHEAT	104.4	18	20	0	Y	80279	Y-type high molecular weight glutenin subunit OS=Triticum aestivum OX=4565 PE=3 SV=1
312	30499	A0A4P8DL87|A0A4P8DL87_WHEAT	104.27	64	21	12	Y	15782	Alpha amylase-trypsin inhibitor OS=Triticum aestivum OX=4565 GN=ATI PE=2 SV=1
312	30501	B5B0D5|B5B0D5_WHEAT	104.27	64	21	12	Y	15783	Major allergen CM16 OS=Triticum aestivum OX=4565 PE=2 SV=1
312	30503	sp|P16159|IAC16_WHEAT	104.27	64	21	12	Y	15782	Alpha-amylase/trypsin inhibitor CM16 OS=Triticum aestivum OX=4565 PE=1 SV=1
235	39104	K7XEB0|K7XEB0_WHEAT	104.23	59	37	0	Y	32600	Alpha-gliadin OS=Triticum aestivum OX=4565 GN=gli-2 PE=4 SV=1
214	30398	A5JSA8|A5JSA8_WHEAT	104.16	72	35	0	Y	33214	Alpha-gliadin OS=Triticum aestivum OX=4565 GN=Gli-G5 PE=2 SV=1
214	30397	K7XRA1|K7XRA1_WHEAT	104.16	71	35	0	Y	33588	Alpha-gliadin OS=Triticum aestivum OX=4565 GN=gli-2 PE=4 SV=1
246	19693	Q9M4M3|Q9M4M3_WHEAT	104.14	57	35	0	Y	30625	Alpha-gliadin OS=Triticum aestivum OX=4565 PE=2 SV=1
246	33548	Q9M4M6|Q9M4M6_WHEAT	104.14	57	35	0	Y	30653	Alpha-gliadin OS=Triticum aestivum OX=4565 PE=2 SV=1
246	30439	X2KWL3|X2KWL3_WHEAT	104.14	53	35	0	Y	32109	Alpha-gliadin protein OS=Triticum aestivum OX=4565 PE=4 SV=1
246	26912	X2L2H1|X2L2H1_WHEAT	104.14	53	35	0	Y	32262	Alpha-gliadin protein OS=Triticum aestivum OX=4565 PE=4 SV=1
246	30440	I0IT65|I0IT65_WHEAT	104.14	53	35	0	Y	32206	Alpha-gliadin OS=Triticum aestivum OX=4565 GN=gli-2 PE=4 SV=1
246	8098	R9XSX0|R9XSX0_WHEAT	104.14	53	35	0	Y	32225	Alpha-gliadin OS=Triticum aestivum OX=4565 GN=gli-2 PE=4 SV=1
269	12444	A0A1K0J4V2|A0A1K0J4V2_WHEAT	104.12	53	34	0	Y	36231	Alpha-gliadin OS=Triticum aestivum OX=4565 GN=Gli-B2-7 PE=4 SV=1
269	27749	A0A1K0ITF9|A0A1K0ITF9_WHEAT	104.12	53	34	0	Y	36360	Alpha-gliadin OS=Triticum aestivum OX=4565 GN=Gli-B2-4 PE=4 SV=1
269	19696	A0A1K0ISZ7|A0A1K0ISZ7_WHEAT	104.12	52	34	0	Y	36428	Alpha-gliadin OS=Triticum aestivum OX=4565 GN=Gli-B2-10 PE=4 SV=1
269	30423	A0A1K0IT85|A0A1K0IT85_WHEAT	104.12	52	34	0	Y	36616	Alpha-gliadin OS=Triticum aestivum OX=4565 GN=Gli-B2-5 PE=4 SV=1
269	30424	A0A1K0ISY6|A0A1K0ISY6_WHEAT	104.12	52	34	0	Y	36644	Alpha-gliadin OS=Triticum aestivum OX=4565 GN=Gli-B2-6 PE=4 SV=1
276	27988	A0A1K0ITG7|A0A1K0ITG7_WHEAT	104.07	47	31	0	Y	33767	Alpha-gliadin OS=Triticum aestivum OX=4565 GN=Gli-B2-12 PE=4 SV=1
304	41291	C5IFV2|C5IFV2_WHEAT	103.49	42	24	0	Y	31517	Low molecular weight protein (Fragment) OS=Triticum aestivum OX=4565 PE=4 SV=1
267	27602	A0A5B9Y1T4|A0A5B9Y1T4_WHEAT	103.47	44	30	0	Y	33050	Gamma-gliadin OS=Triticum aestivum OX=4565 PE=4 SV=1
220	27851	A5JSB5|A5JSB5_WHEAT	103.21	70	35	0	Y	33491	Alpha-gliadin OS=Triticum aestivum OX=4565 GN=Gli-Z5 PE=2 SV=1
309	33524	A0A3B6PFW0|A0A3B6PFW0_WHEAT	102.28	59	22	1	Y	18139	AAI domain-containing protein OS=Triticum aestivum OX=4565 PE=4 SV=1
262	33528	A0A1K0JNE4|A0A1K0JNE4_WHEAT	102.13	56	30	0	Y	36651	Alpha-gliadin OS=Triticum aestivum OX=4565 GN=Gli-B2-3 PE=4 SV=1
273	5183	Q5MFG8|Q5MFG8_WHEAT	101.98	45	32	0	Y	44682	Low molecular weight glutenin OS=Triticum aestivum OX=4565 PE=2 SV=1
273	28003	Q6SPY7|Q6SPY7_WHEAT	101.98	45	32	0	Y	44730	LMW-GS OS=Triticum aestivum OX=4565 GN=Glu-A3 PE=2 SV=1
273	5187	A0A1U9XLC8|A0A1U9XLC8_WHEAT	101.98	45	32	0	Y	44677	Low-molecular-weight glutenin subunit OS=Triticum aestivum OX=4565 GN=GluA3-18 PE=4 SV=1
319	28183	A4ZIZ0|A4ZIZ0_WHEAT	101.75	92	19	19	Y	13056	Monomeric alpha-amylase inhibitor (Fragment) OS=Triticum aestivum OX=4565 PE=3 SV=1
318	30500	A0A3B6JQP1|A0A3B6JQP1_WHEAT	101.03	62	18	8	Y	15959	AAI domain-containing protein OS=Triticum aestivum OX=4565 PE=3 SV=1
318	30502	Q41540|Q41540_WHEAT	101.03	62	18	8	Y	15989	CM 17 protein OS=Triticum aestivum OX=4565 PE=2 SV=1
307	27809	I6PZ03|I6PZ03_WHEAT	100.89	66	20	2	Y	15142	Dimeric alpha-amylase inhibitor OS=Triticum aestivum OX=4565 PE=3 SV=1
307	27805	Q5UHH7|Q5UHH7_WHEAT	100.89	75	20	2	Y	13337	0.19 dimeric alpha-amylase inhibitor (Fragment) OS=Triticum aestivum OX=4565 PE=3 SV=1
307	27806	sp|P01085|IAA1_WHEAT	100.89	75	20	2	Y	13337	Alpha-amylase inhibitor 0.19 OS=Triticum aestivum OX=4565 PE=1 SV=1
307	27807	Q19A44|Q19A44_WHEAT	100.89	74	20	2	Y	13469	Dimeric alpha-amylase inhibitor (Fragment) OS=Triticum aestivum OX=4565 PE=2 SV=1
307	27808	Q4U1A2|Q4U1A2_WHEAT	100.89	66	20	2	Y	15128	Dimeric alpha-amylase inhibitor OS=Triticum aestivum OX=4565 PE=3 SV=1
307	27811	A0A3B6GR96|A0A3B6GR96_WHEAT	100.89	60	20	2	Y	16614	AAI domain-containing protein OS=Triticum aestivum OX=4565 PE=3 SV=1
307	27812	A0A3B6GNC7|A0A3B6GNC7_WHEAT	100.89	60	20	2	Y	16624	AAI domain-containing protein OS=Triticum aestivum OX=4565 PE=3 SV=1
307	27877	Q5UHI0|Q5UHI0_WHEAT	100.89	75	20	2	Y	13265	0.19 dimeric alpha-amylase inhibitor (Fragment) OS=Triticum aestivum OX=4565 PE=3 SV=1
307	27878	Q4U196|Q4U196_WHEAT	100.89	66	20	2	Y	15142	Dimeric alpha-amylase inhibitor OS=Triticum aestivum OX=4565 PE=3 SV=1
204	27653	R9XW84|R9XW84_WHEAT	100.69	57	29	0	Y	31974	Alpha-gliadin OS=Triticum aestivum OX=4565 GN=gli-2 PE=4 SV=1
245	26926	A0A1K0IT12|A0A1K0IT12_WHEAT	100.65	66	34	0	Y	33537	Alpha-gliadin OS=Triticum aestivum OX=4565 GN=Gli-D2-18 PE=4 SV=1
305	30481	A0A1B1RV25|A0A1B1RV25_WHEAT	100.59	38	24	0	Y	33685	Low molecular weight glutenin OS=Triticum aestivum OX=4565 PE=4 SV=1
287	41295	A0A7D4XMC6|A0A7D4XMC6_WHEAT	100.55	35	27	0	Y	33848	Low-molecular-weight glutenin subunit OS=Triticum aestivum OX=4565 GN=LMW-GS PE=4 SV=1
225	1920	A7LHB2|A7LHB2_WHEAT	100.26	53	38	0	Y	33613	Alpha gliadin OS=Triticum aestivum OX=4565 GN=gli-w17 PE=4 SV=1
322	28213	A0A7D4XRX9|A0A7D4XRX9_WHEAT	99.84	39	22	0	Y	34096	Low-molecular-weight glutenin subunit OS=Triticum aestivum OX=4565 GN=LMW-GS PE=4 SV=1
290	15300	A0A0K0VHI4|A0A0K0VHI4_WHEAT	99.83	64	27	0	Y	31402	Alpha-gliadin PSQ2 (Fragment) OS=Triticum aestivum OX=4565 PE=2 SV=1
306	28170	A0A1D8V7C1|A0A1D8V7C1_WHEAT	99.55	14	15	0	Y	38163	High molecular weight glutenin subunit OS=Triticum aestivum OX=4565 GN=Glu-1Vb PE=3 SV=1
326	28366	sp|Q41593|SPZ1A_WHEAT	98.54	31	16	1	Y	43118	Serpin-Z1A OS=Triticum aestivum OX=4565 GN=WZCI PE=1 SV=1
275	30396	J7HSR5|J7HSR5_WHEAT	98.3	67	30	0	Y	33541	Alpha-gliadin OS=Triticum aestivum OX=4565 GN=Gli-SB-1 PE=4 SV=1
277	30351	B2BZD2|B2BZD2_WHEAT	97.86	50	32	0	Y	39773	LMW-m glutenin subunit 0877L13-M OS=Triticum aestivum OX=4565 GN=Glu-D3 PE=4 SV=1
316	28144	Q5MD68|Q5MD68_WHEAT	96.91	67	18	0	Y	13191	0.19 dimeric alpha-amylase inhibitor (Fragment) OS=Triticum aestivum OX=4565 PE=3 SV=1
316	28146	Q4U1A4|Q4U1A4_WHEAT	96.91	59	18	0	Y	15046	Dimeric alpha-amylase inhibitor OS=Triticum aestivum OX=4565 PE=3 SV=1
316	28147	A0A077RSX3|A0A077RSX3_WHEAT	96.91	55	18	0	Y	16294	Dimeric alpha amylase inhibitor OS=Triticum aestivum OX=4565 GN=WDAI PE=2 SV=1
316	28165	Q4U1A5|Q4U1A5_WHEAT	96.91	59	18	0	Y	15018	Dimeric alpha-amylase inhibitor OS=Triticum aestivum OX=4565 PE=3 SV=1
311	28242	sp|P16315|GLTC_WHEAT	96.4	22	21	0	Y	33379	Glutenin_ low molecular weight subunit PTDUCD1 OS=Triticum aestivum OX=4565 PE=1 SV=1
303	41284	A0A2R2Y404|A0A2R2Y404_WHEAT	95.22	48	25	0	Y	38269	CSB_alpha gliadin 3 OS=Triticum aestivum OX=4565 GN=Gli-2 PE=4 SV=1
303	41285	I0IT62|I0IT62_WHEAT	95.22	48	25	0	Y	38397	Alpha/beta-gliadin OS=Triticum aestivum OX=4565 PE=4 SV=1
317	27822	A0A1D8V7C6|A0A1D8V7C6_WHEAT	93.94	21	14	0	Y	61970	High molecular weight glutenin subunit OS=Triticum aestivum OX=4565 GN=Glu-1Vb PE=3 SV=1
336	28420	sp|Q9ST58|SPZ1C_WHEAT	93.74	28	12	2	Y	42882	Serpin-Z1C OS=Triticum aestivum OX=4565 PE=1 SV=1
323	12448	A0A0K2QJ85|A0A0K2QJ85_WHEAT	91.63	35	20	1	Y	36404	Alpha/beta-gliadin OS=Triticum aestivum OX=4565 PE=4 SV=1
323	41287	I0IT52|I0IT52_WHEAT	91.63	35	20	1	Y	36532	Alpha/beta-gliadin OS=Triticum aestivum OX=4565 GN=Gli-2 PE=4 SV=1
327	30494	Q08837|Q08837_WHEAT	90.8	25	17	1	Y	56954	Triticin (Fragment) OS=Triticum aestivum OX=4565 PE=2 SV=1
329	28345	Q5UHH6|Q5UHH6_WHEAT	90.46	59	13	3	Y	13195	0.19 dimeric alpha-amylase inhibitor (Fragment) OS=Triticum aestivum OX=4565 PE=3 SV=1
329	28347	Q4U195|Q4U195_WHEAT	90.46	52	13	3	Y	15071	Dimeric alpha-amylase inhibitor OS=Triticum aestivum OX=4565 PE=3 SV=1
329	28348	Q4U1A1|Q4U1A1_WHEAT	90.46	52	13	3	Y	15028	Dimeric alpha-amylase inhibitor OS=Triticum aestivum OX=4565 PE=3 SV=1
329	28349	Q4U199|Q4U199_WHEAT	90.46	52	13	3	Y	14998	Dimeric alpha-amylase inhibitor OS=Triticum aestivum OX=4565 PE=3 SV=1
329	28350	W5D003|W5D003_WHEAT	90.46	47	13	3	Y	16482	AAI domain-containing protein OS=Triticum aestivum OX=4565 GN=TRAES_3BF068600010CFD_c1 PE=3 SV=1
324	28252	Q4U198|Q4U198_WHEAT	88.64	58	13	0	Y	15018	Dimeric alpha-amylase inhibitor OS=Triticum aestivum OX=4565 PE=3 SV=1
331	28249	Q5UHH8|Q5UHH8_WHEAT	86.17	59	11	0	Y	13253	0.19 dimeric alpha-amylase inhibitor (Fragment) OS=Triticum aestivum OX=4565 PE=3 SV=1
344	28397	A0A3B6LV31|A0A3B6LV31_WHEAT	86	24	9	3	N	29653	rRNA N-glycosidase OS=Triticum aestivum OX=4565 PE=3 SV=1
344	28398	Q07810|Q07810_WHEAT	86	24	9	3	N	29613	rRNA N-glycosidase OS=Triticum aestivum OX=4565 GN=trig7 PE=3 SV=1
344	28400	A0A3B6LWE2|A0A3B6LWE2_WHEAT	86	24	9	3	N	30055	rRNA N-glycosidase OS=Triticum aestivum OX=4565 PE=3 SV=1
349	28378	A0A4P8DL35|A0A4P8DL35_WHEAT	85.85	34	9	7	Y	15511	Alpha amylase-trypsin inhibitor OS=Triticum aestivum OX=4565 GN=ATI PE=2 SV=1
349	28376	C7C4X0|C7C4X0_WHEAT	85.85	42	9	7	Y	13096	Alpha amylase inhibitor CM1 (Fragment) OS=Triticum aestivum OX=4565 GN=wtai-CM1 PE=2 SV=1
349	28377	A0A3B6TFZ6|A0A3B6TFZ6_WHEAT	85.85	34	9	7	Y	15527	AAI domain-containing protein OS=Triticum aestivum OX=4565 PE=3 SV=1
332	28177	C8CAI4|C8CAI4_WHEAT	84.35	57	12	0	Y	15106	Dimeric alpha-amylase inhibitor OS=Triticum aestivum OX=4565 PE=3 SV=1
348	28320	D2TGC2|D2TGC2_WHEAT	84.29	50	9	6	Y	13005	Putative alpha-amylase inhibitor CM2 (Fragment) OS=Triticum aestivum OX=4565 GN=wtai-CM2 PE=2 SV=1
348	28321	sp|P16851|IAAC2_WHEAT	84.29	41	9	6	Y	15460	Alpha-amylase/trypsin inhibitor CM2 OS=Triticum aestivum OX=4565 PE=1 SV=2
348	28322	A0A4P8DL25|A0A4P8DL25_WHEAT	84.29	41	9	6	Y	15460	Alpha amylase-trypsin inhibitor OS=Triticum aestivum OX=4565 GN=ATI PE=2 SV=1
335	28094	I6Q083|I6Q083_WHEAT	81.27	49	10	0	Y	14397	Dimeric alpha-amylase inhibitor (Fragment) OS=Triticum aestivum OX=4565 GN=WDAI PE=3 SV=1
347	8021	A0A3B6IJ76|A0A3B6IJ76_WHEAT	80.47	13	9	0	N	69450	Uncharacterized protein OS=Triticum aestivum OX=4565 PE=4 SV=1
353	39111	A0A3B6JCJ8|A0A3B6JCJ8_WHEAT	78.75	11	8	0	N	66060	Uncharacterized protein OS=Triticum aestivum OX=4565 PE=4 SV=1
353	39112	A0A3B6JER7|A0A3B6JER7_WHEAT	78.75	10	8	0	N	70618	Uncharacterized protein OS=Triticum aestivum OX=4565 PE=4 SV=1
325	33607	I3QPH4|I3QPH4_WHEAT	78.73	41	15	0	Y	27559	Low molecular weight glutenin subunit t128 (Fragment) OS=Triticum aestivum OX=4565 GN=LMW PE=4 SV=1
338	33541	V5M3L1|V5M3L1_WHEAT	78.27	37	14	3	Y	32394	Avenin-like protein OS=Triticum aestivum OX=4565 PE=4 SV=1
338	41298	G9I0S9|G9I0S9_WHEAT	78.27	37	14	3	Y	32352	Avenin-like protein OS=Triticum aestivum OX=4565 PE=4 SV=1
352	28368	M1MQ64|M1MQ64_WHEAT	76.98	35	9	1	Y	21139	Serpin 3 (Fragment) OS=Triticum aestivum OX=4565 GN=SER3 PE=2 SV=1
354	28436	A0A1W5RMH3|A0A1W5RMH3_WHEAT	76.95	17	8	1	N	49083	Elongation factor 1-alpha OS=Triticum aestivum OX=4565 PE=2 SV=1
354	28441	A0A1D5XDB6|A0A1D5XDB6_WHEAT	76.95	17	8	1	N	49141	Elongation factor 1-alpha OS=Triticum aestivum OX=4565 PE=3 SV=1
354	28442	sp|Q03033|EF1A_WHEAT	76.95	17	8	1	N	49169	Elongation factor 1-alpha OS=Triticum aestivum OX=4565 GN=TEF1 PE=2 SV=1
354	28445	A0A3B6IRY7|A0A3B6IRY7_WHEAT	76.95	15	8	1	N	53467	Elongation factor 1-alpha OS=Triticum aestivum OX=4565 PE=3 SV=1
346	28244	A0A0K2QJX0|A0A0K2QJX0_WHEAT	76.79	27	11	1	Y	26743	Pseudo alpha/beta-gliadin OS=Triticum aestivum OX=4565 PE=4 SV=1
371	33700	Q2PCC5|Q2PCC5_WHEAT	75.9	45	6	2	Y	9736	Type 2 non specific lipid transfer protein OS=Triticum aestivum OX=4565 GN=ltp7.1e PE=3 SV=1
371	33701	sp|P82900|NLT2G_WHEAT	75.9	45	6	2	Y	9832	Non-specific lipid-transfer protein 2G OS=Triticum aestivum OX=4565 PE=1 SV=2
333	30552	sp|Q2A783|AVLB1_WHEAT	75.07	42	14	4	Y	32727	Avenin-like b1 OS=Triticum aestivum OX=4565 GN=AVNLB PE=1 SV=1
333	30553	A0A3G2CFA8|A0A3G2CFA8_WHEAT	75.07	42	14	4	Y	32726	Type-b avenin-like protein OS=Triticum aestivum OX=4565 GN=ALP PE=4 SV=1
357	28440	A0A1D5UZW7|A0A1D5UZW7_WHEAT	74.65	16	8	1	N	49128	Elongation factor 1-alpha OS=Triticum aestivum OX=4565 PE=3 SV=1
357	13882	A0A3B6ARY9|A0A3B6ARY9_WHEAT	74.65	16	8	1	N	49116	Elongation factor 1-alpha OS=Triticum aestivum OX=4565 PE=3 SV=1
339	28243	A0A3B6T7X8|A0A3B6T7X8_WHEAT	74.55	32	11	10	Y	31911	Uncharacterized protein OS=Triticum aestivum OX=4565 PE=4 SV=1
342	28482	H9AXB3|H9AXB3_WHEAT	74.12	18	8	1	N	42996	Serpin-N3.2 OS=Triticum aestivum OX=4565 PE=2 SV=1
340	28480	A0A3B6KQL2|A0A3B6KQL2_WHEAT	73.48	16	8	0	N	43152	SERPIN domain-containing protein OS=Triticum aestivum OX=4565 PE=3 SV=1
361	41300	Q43657|Q43657_WHEAT	70.9	30	7	6	Y	17111	15kDa grain softness protein (Fragment) OS=Triticum aestivum OX=4565 GN=GSP-1a PE=2 SV=1
361	41301	Q84QI5|Q84QI5_WHEAT	70.9	28	7	6	Y	18196	GSP-1 Grain Softness Protein OS=Triticum aestivum OX=4565 GN=Gsp-1 PE=4 SV=1
361	41302	Q43658|Q43658_WHEAT	70.9	28	7	6	Y	18281	15kDa grain softness protein OS=Triticum aestivum OX=4565 GN=GSP-1a PE=2 SV=1
361	41303	A0A0A7AA82|A0A0A7AA82_WHEAT	70.9	31	7	6	Y	16400	Grain softness protein (Fragment) OS=Triticum aestivum OX=4565 GN=Gsp-1D PE=4 SV=1
361	41304	Q5BLQ4|Q5BLQ4_WHEAT	70.9	30	7	6	Y	17105	Grain softness protein-1D (Fragment) OS=Triticum aestivum OX=4565 GN=GSP-1D PE=4 SV=1
361	41305	Q5BLQ3|Q5BLQ3_WHEAT	70.9	30	7	6	Y	17160	Grain softness protein-1D (Fragment) OS=Triticum aestivum OX=4565 GN=GSP-1D PE=4 SV=1
328	33520	A0A3B6U5Z4|A0A3B6U5Z4_WHEAT	70.79	71	10	0	Y	9470	Uncharacterized protein OS=Triticum aestivum OX=4565 PE=4 SV=1
345	33587	sp|P0CZ05|AVLB2_WHEAT	69.31	29	11	0	Y	32513	Avenin-like b2 OS=Triticum aestivum OX=4565 PE=2 SV=1
351	10504	sp|Q2A784|AVLA1_WHEAT	69.22	52	9	4	Y	18427	Avenin-like a1 OS=Triticum aestivum OX=4565 GN=AVNLA PE=2 SV=1
370	33702	A0A3B6KUN7|A0A3B6KUN7_WHEAT	68.51	45	6	2	Y	9704	AAI domain-containing protein OS=Triticum aestivum OX=4565 PE=3 SV=1
370	33699	sp|P82901|NLT2P_WHEAT	68.51	64	6	2	Y	7046	Non-specific lipid-transfer protein 2P OS=Triticum aestivum OX=4565 PE=1 SV=1
370	33703	Q2PCC7|Q2PCC7_WHEAT	68.51	45	6	2	Y	9833	Type 2 non specific lipid transfer protein OS=Triticum aestivum OX=4565 GN=ltp7.1c PE=3 SV=1
363	8020	A0A3B6ILV9|A0A3B6ILV9_WHEAT	67.93	13	7	1	N	68907	Uncharacterized protein OS=Triticum aestivum OX=4565 PE=4 SV=1
372	28399	A0A3B6KPY9|A0A3B6KPY9_WHEAT	66.3	18	7	1	N	29914	rRNA N-glycosidase OS=Triticum aestivum OX=4565 PE=3 SV=1
372	28401	A0A3B6KQI7|A0A3B6KQI7_WHEAT	66.3	18	7	1	N	30328	rRNA N-glycosidase OS=Triticum aestivum OX=4565 PE=3 SV=1
355	28093	Q5UHH5|Q5UHH5_WHEAT	66.13	35	7	0	Y	13509	0.19 dimeric alpha-amylase inhibitor (Fragment) OS=Triticum aestivum OX=4565 PE=3 SV=1
355	28095	A0A3B6ECF3|A0A3B6ECF3_WHEAT	66.13	29	7	0	Y	16797	AAI domain-containing protein OS=Triticum aestivum OX=4565 PE=3 SV=1
369	9700	A0A3B6KNF4|A0A3B6KNF4_WHEAT	65.1	11	7	3	N	56242	Uncharacterized protein OS=Triticum aestivum OX=4565 PE=4 SV=1
360	8019	B7U6L4|B7U6L4_WHEAT	64.11	12	7	0	N	66350	Globulin 3 OS=Triticum aestivum OX=4565 GN=glo-3A PE=4 SV=1
360	8018	I6QQ39|I6QQ39_WHEAT	64.11	12	7	0	N	66325	Globulin-3A OS=Triticum aestivum OX=4565 GN=Glo-3A PE=2 SV=1
368	28479	sp|Q9ST57|SPZ2A_WHEAT	63.93	12	5	0	N	43311	Serpin-Z2A OS=Triticum aestivum OX=4565 PE=1 SV=1
382	28280	A0A075D1A6|A0A075D1A6_WHEAT	63.11	11	4	4	N	40068	Actin (Fragment) OS=Triticum aestivum OX=4565 PE=2 SV=1
382	28281	A0A3B6MME4|A0A3B6MME4_WHEAT	63.11	11	4	4	N	40875	Uncharacterized protein OS=Triticum aestivum OX=4565 PE=3 SV=1
382	28282	Q5EWZ1|Q5EWZ1_WHEAT	63.11	11	4	4	N	41728	Actin OS=Triticum aestivum OX=4565 GN=ACT-1 PE=2 SV=1
382	28269	W5AH12|W5AH12_WHEAT	63.11	11	4	4	N	41662	Uncharacterized protein OS=Triticum aestivum OX=4565 PE=3 SV=1
382	28270	A0A067YNJ5|A0A067YNJ5_WHEAT	63.11	11	4	4	N	41648	Actin OS=Triticum aestivum OX=4565 PE=3 SV=1
382	28287	A0A075D1U0|A0A075D1U0_WHEAT	63.11	11	4	4	N	41584	Actin OS=Triticum aestivum OX=4565 PE=3 SV=1
382	28283	A0A3B6KFD9|A0A3B6KFD9_WHEAT	63.11	10	4	4	N	43439	Uncharacterized protein OS=Triticum aestivum OX=4565 PE=3 SV=1
382	28285	A0A3B5XT63|A0A3B5XT63_WHEAT	63.11	10	4	4	N	45278	Uncharacterized protein OS=Triticum aestivum OX=4565 PE=3 SV=1
382	28286	A0A3B6KDW0|A0A3B6KDW0_WHEAT	63.11	10	4	4	N	45140	Uncharacterized protein OS=Triticum aestivum OX=4565 PE=3 SV=1
382	28273	A0A3B5XYX6|A0A3B5XYX6_WHEAT	63.11	9	4	4	N	49913	Uncharacterized protein OS=Triticum aestivum OX=4565 PE=3 SV=1
390	28657	A0A3B6RKE1|A0A3B6RKE1_WHEAT	62.41	13	4	3	N	36214	Glyceraldehyde-3-phosphate dehydrogenase OS=Triticum aestivum OX=4565 PE=3 SV=1
390	28658	A0A1B1V4R0|A0A1B1V4R0_WHEAT	62.41	13	4	3	N	36268	Glyceraldehyde-3-phosphate dehydrogenase (Fragment) OS=Triticum aestivum OX=4565 GN=GAPC1 PE=2 SV=1
390	28659	A0A1B1V4Q3|A0A1B1V4Q3_WHEAT	62.41	13	4	3	N	36551	Glyceraldehyde-3-phosphate dehydrogenase OS=Triticum aestivum OX=4565 GN=GAPC1 PE=2 SV=1
390	28661	C7C4X1|C7C4X1_WHEAT	62.41	13	4	3	N	36528	Glyceraldehyde-3-phosphate dehydrogenase OS=Triticum aestivum OX=4565 GN=ga3pd PE=2 SV=1
390	28676	A0A3B6RKE8|A0A3B6RKE8_WHEAT	62.41	13	4	3	N	37369	Glyceraldehyde-3-phosphate dehydrogenase OS=Triticum aestivum OX=4565 PE=3 SV=1
366	39121	A0A3B6I2R2|A0A3B6I2R2_WHEAT	61.91	34	7	0	Y	18845	AAI domain-containing protein OS=Triticum aestivum OX=4565 PE=4 SV=1
366	30555	sp|D2KFH1|AVLA4_WHEAT	61.91	34	7	0	Y	18916	Avenin-like a4 OS=Triticum aestivum OX=4565 PE=2 SV=1
377	41314	Q43223|Q43223_WHEAT	61.01	7	6	6	N	92608	Sucrose synthase OS=Triticum aestivum OX=4565 PE=2 SV=2
377	41315	A0A3B6AUT2|A0A3B6AUT2_WHEAT	61.01	7	6	6	N	94422	Sucrose synthase OS=Triticum aestivum OX=4565 PE=3 SV=1
377	41316	A0A3B6C2G3|A0A3B6C2G3_WHEAT	61.01	7	6	6	N	94378	Sucrose synthase OS=Triticum aestivum OX=4565 PE=3 SV=1
377	41317	A0A3B6D8Z5|A0A3B6D8Z5_WHEAT	61.01	7	6	6	N	94510	Sucrose synthase OS=Triticum aestivum OX=4565 PE=3 SV=1
337	28115	A0A2U8JD15|A0A2U8JD15_WHEAT	60.89	36	11	6	Y	43913	Omega gliadin OS=Triticum aestivum OX=4565 GN=Gli-1 PE=4 SV=1
337	28116	R9XWH8|R9XWH8_WHEAT	60.89	36	11	6	Y	43883	Omega-gliadin OS=Triticum aestivum OX=4565 PE=4 SV=1
406	41388	Q41554|Q41554_WHEAT	60.71	33	2	1	N	5983	15kDa grain softness protein (Fragment) OS=Triticum aestivum OX=4565 GN=GSP-1c PE=2 SV=1
406	41389	A0A7D5G7M5|A0A7D5G7M5_WHEAT	60.71	11	2	1	N	18197	Puroindoline OS=Triticum aestivum OX=4565 GN=Pina PE=4 SV=1
406	41390	Q9FVJ5|Q9FVJ5_WHEAT	60.71	11	2	1	N	18143	GSP-A1 OS=Triticum aestivum OX=4565 GN=Gsp-1 PE=4 SV=1
406	41391	A8QRD3|A8QRD3_WHEAT	60.71	11	2	1	N	18113	Grain softness protein OS=Triticum aestivum OX=4565 GN=Gsp1A PE=4 SV=1
406	41392	Q5BHT9|Q5BHT9_WHEAT	60.71	11	2	1	N	18171	GSP-1 Grain Softness Protein OS=Triticum aestivum OX=4565 GN=Gsp1A PE=4 SV=1
406	41393	A0A0A7AAD7|A0A0A7AAD7_WHEAT	60.71	12	2	1	N	16231	Grain softness protein (Fragment) OS=Triticum aestivum OX=4565 GN=Gsp-1A PE=4 SV=1
406	33730	A0A0A7AAG4|A0A0A7AAG4_WHEAT	60.71	12	2	1	N	16243	Grain softness protein (Fragment) OS=Triticum aestivum OX=4565 GN=Gsp-1A PE=4 SV=1
406	41394	A0A0A7AAJ2|A0A0A7AAJ2_WHEAT	60.71	12	2	1	N	16289	Grain softness protein (Fragment) OS=Triticum aestivum OX=4565 GN=Gsp-1A PE=4 SV=1
406	41395	A0A0A7AA38|A0A0A7AA38_WHEAT	60.71	12	2	1	N	16261	Grain softness protein (Fragment) OS=Triticum aestivum OX=4565 GN=Gsp-1A PE=4 SV=1
406	41396	Q5BLR1|Q5BLR1_WHEAT	60.71	12	2	1	N	16954	Grain softness protein-1A (Fragment) OS=Triticum aestivum OX=4565 GN=GSP-1A PE=4 SV=1
406	41397	Q5BLR0|Q5BLR0_WHEAT	60.71	12	2	1	N	16935	Grain softness protein-1A (Fragment) OS=Triticum aestivum OX=4565 GN=GSP-1A PE=4 SV=1
406	41398	Q5BLR2|Q5BLR2_WHEAT	60.71	12	2	1	N	17006	Grain softness protein-1A (Fragment) OS=Triticum aestivum OX=4565 GN=GSP-1A PE=4 SV=1
388	39150	A0A3B6JL06|A0A3B6JL06_WHEAT	60.03	20	4	4	Y	25153	Uncharacterized protein OS=Triticum aestivum OX=4565 PE=3 SV=1
365	28119	A0A7D5DKY0|A0A7D5DKY0_WHEAT	58.94	25	7	3	Y	41655	Omega gliadin OS=Triticum aestivum OX=4565 PE=4 SV=1
365	28092	A0A7D5DKX6|A0A7D5DKX6_WHEAT	58.94	24	7	3	Y	37514	Omega gliadin OS=Triticum aestivum OX=4565 PE=4 SV=1
399	39134	A0A3B6AYW9|A0A3B6AYW9_WHEAT	58.71	12	3	3	N	33691	Uncharacterized protein OS=Triticum aestivum OX=4565 PE=4 SV=1
399	39136	A0A3B6C6W9|A0A3B6C6W9_WHEAT	58.71	12	3	3	N	33698	Uncharacterized protein OS=Triticum aestivum OX=4565 PE=4 SV=1
399	39135	A0A1D5UU14|A0A1D5UU14_WHEAT	58.71	12	3	3	N	33693	Uncharacterized protein OS=Triticum aestivum OX=4565 PE=4 SV=1
343	28383	sp|P83207|ICIW2_WHEAT	58.09	55	5	5	Y	12944	Chymotrypsin inhibitor WCI OS=Triticum aestivum OX=4565 PE=1 SV=1
343	28384	A0A3B6TIX0|A0A3B6TIX0_WHEAT	58.09	46	5	5	Y	15278	AAI domain-containing protein OS=Triticum aestivum OX=4565 PE=3 SV=1
362	27698	A0A060N0S6|A0A060N0S6_WHEAT	58.05	29	8	1	Y	42744	Omega-gliadin (Fragment) OS=Triticum aestivum OX=4565 GN=gli PE=2 SV=1
362	27699	A0A7D5HJF4|A0A7D5HJF4_WHEAT	58.05	28	8	1	Y	44139	Omega gliadin OS=Triticum aestivum OX=4565 PE=4 SV=1
362	27700	A0A2U8JD31|A0A2U8JD31_WHEAT	58.05	28	8	1	Y	44840	Omega gliadin-D2 OS=Triticum aestivum OX=4565 GN=Gli-1 PE=4 SV=1
362	27705	A0A7D5HR23|A0A7D5HR23_WHEAT	58.05	28	8	1	Y	44858	Omega gliadin OS=Triticum aestivum OX=4565 PE=4 SV=1
362	27701	A0A7D5DPJ7|A0A7D5DPJ7_WHEAT	58.05	28	8	1	Y	44794	Omega gliadin OS=Triticum aestivum OX=4565 PE=4 SV=1
378	39124	A0A3B6MYZ0|A0A3B6MYZ0_WHEAT	57.57	10	7	3	N	55101	Uncharacterized protein OS=Triticum aestivum OX=4565 PE=4 SV=1
378	39125	A0A3B6LUV8|A0A3B6LUV8_WHEAT	57.57	10	7	3	N	56581	Uncharacterized protein OS=Triticum aestivum OX=4565 PE=4 SV=1
387	28169	D2KFG9|D2KFG9_WHEAT	56.6	19	5	5	Y	22371	Gliadin/avenin-like seed protein OS=Triticum aestivum OX=4565 PE=2 SV=1
387	28387	D2KFG8|D2KFG8_WHEAT	56.6	27	5	5	Y	15757	Gliadin/avenin-like seed protein (Fragment) OS=Triticum aestivum OX=4565 PE=2 SV=1
387	28363	A0A3B5XTA4|A0A3B5XTA4_WHEAT	56.6	19	5	5	Y	22215	AAI domain-containing protein OS=Triticum aestivum OX=4565 PE=4 SV=1
387	28214	A0A3B5YPZ7|A0A3B5YPZ7_WHEAT	56.6	19	5	5	Y	22550	AAI domain-containing protein OS=Triticum aestivum OX=4565 PE=4 SV=1
364	10506	sp|P0CZ08|AVLA3_WHEAT	56.14	34	6	3	Y	19251	Avenin-like a3 OS=Triticum aestivum OX=4565 PE=2 SV=1
364	33585	A0A3B6R7A6|A0A3B6R7A6_WHEAT	56.14	34	6	3	Y	19281	AAI domain-containing protein OS=Triticum aestivum OX=4565 PE=4 SV=1
364	10508	sp|P0CZ07|AVLA2_WHEAT	56.14	33	6	3	Y	19702	Avenin-like a2 OS=Triticum aestivum OX=4565 PE=2 SV=1
364	33686	sp|P0CZ11|AVLA7_WHEAT	56.14	34	6	3	Y	19327	Avenin-like a7 OS=Triticum aestivum OX=4565 PE=3 SV=1
374	33596	A0A3B6I494|A0A3B6I494_WHEAT	55.33	27	6	0	Y	19725	AAI domain-containing protein OS=Triticum aestivum OX=4565 PE=4 SV=1
381	28369	sp|P0CZ10|AVLA6_WHEAT	54.63	29	6	1	Y	19798	Avenin-like a6 OS=Triticum aestivum OX=4565 PE=3 SV=1
383	39127	sp|P0CZ09|AVLA5_WHEAT	54.25	32	5	1	Y	18924	Avenin-like a5 OS=Triticum aestivum OX=4565 PE=3 SV=1
373	27721	A0A290XYT2|A0A290XYT2_WHEAT	53.07	26	6	0	Y	30041	Omega-gliadin (Fragment) OS=Triticum aestivum OX=4565 PE=4 SV=1
373	27837	R9XUY1|R9XUY1_WHEAT	53.07	25	6	0	Y	31298	Omega-gliadin OS=Triticum aestivum OX=4565 PE=4 SV=1
404	21369	A0A3B6QNG6|A0A3B6QNG6_WHEAT	52.79	5	2	2	N	53881	Uncharacterized protein OS=Triticum aestivum OX=4565 PE=3 SV=1
404	41340	A0A3B6QML0|A0A3B6QML0_WHEAT	52.79	5	2	2	N	54791	Uncharacterized protein OS=Triticum aestivum OX=4565 PE=3 SV=1
404	41341	A0A3B6NX30|A0A3B6NX30_WHEAT	52.79	5	2	2	N	54815	Uncharacterized protein OS=Triticum aestivum OX=4565 PE=3 SV=1
404	38032	A0A3B6PUE5|A0A3B6PUE5_WHEAT	52.79	5	2	2	N	54517	Uncharacterized protein OS=Triticum aestivum OX=4565 PE=3 SV=1
403	39171	C0LF31|C0LF31_WHEAT	51.99	9	3	2	N	43431	Serpin 2 OS=Triticum aestivum OX=4565 GN=SER2 PE=2 SV=1
403	39172	A0A3B6TLW2|A0A3B6TLW2_WHEAT	51.99	9	3	2	N	43417	SERPIN domain-containing protein OS=Triticum aestivum OX=4565 PE=3 SV=1
403	39173	C0LF33|C0LF33_WHEAT	51.99	9	3	2	N	43501	Serpin 4 OS=Triticum aestivum OX=4565 GN=SER4 PE=2 SV=1
376	33617	A0A0A6ZL53|A0A0A6ZL53_WHEAT	50.34	10	4	4	Y	66279	Starch synthase_ chloroplastic/amyloplastic OS=Triticum aestivum OX=4565 PE=2 SV=1
376	33622	A0A2Z6BDX2|A0A2Z6BDX2_WHEAT	50.34	10	4	4	Y	66283	Starch synthase_ chloroplastic/amyloplastic OS=Triticum aestivum OX=4565 GN=Wx PE=3 SV=1
376	33625	A0A0A6ZL82|A0A0A6ZL82_WHEAT	50.34	10	4	4	Y	66317	Starch synthase_ chloroplastic/amyloplastic OS=Triticum aestivum OX=4565 PE=3 SV=1
376	33626	A0A2Z6DU12|A0A2Z6DU12_WHEAT	50.34	10	4	4	Y	66325	Starch synthase_ chloroplastic/amyloplastic OS=Triticum aestivum OX=4565 GN=Wx PE=3 SV=1
380	27722	U5U6L8|U5U6L8_WHEAT	50.26	21	5	0	N	24385	Omega-gliadin OS=Triticum aestivum OX=4565 PE=4 SV=1
386	30588	Q8LK23|Q8LK23_WHEAT	50.02	14	5	2	Y	38823	Peroxidase OS=Triticum aestivum OX=4565 GN=WSP1 PE=2 SV=1
386	30589	A0A3B6I4M8|A0A3B6I4M8_WHEAT	50.02	14	5	2	Y	39027	Peroxidase OS=Triticum aestivum OX=4565 PE=3 SV=1
391	41355	sp|P16347|IAAS_WHEAT	49.56	7	4	4	N	19633	Endogenous alpha-amylase/subtilisin inhibitor OS=Triticum aestivum OX=4565 PE=1 SV=1
391	41356	A0A3B6C9V8|A0A3B6C9V8_WHEAT	49.56	6	4	4	N	21952	Uncharacterized protein OS=Triticum aestivum OX=4565 PE=3 SV=1
398	28656	A0A3B6QEY9|A0A3B6QEY9_WHEAT	47.1	7	2	1	N	35511	Glyceraldehyde-3-phosphate dehydrogenase OS=Triticum aestivum OX=4565 PE=3 SV=1
398	28664	A0A3B6NQQ5|A0A3B6NQQ5_WHEAT	47.1	7	2	1	N	36594	Glyceraldehyde-3-phosphate dehydrogenase OS=Triticum aestivum OX=4565 PE=3 SV=1
398	28666	W5GYX5|W5GYX5_WHEAT	47.1	7	2	1	N	36609	Glyceraldehyde-3-phosphate dehydrogenase OS=Triticum aestivum OX=4565 GN=GAPC8 PE=2 SV=1
398	28677	W5GM69|W5GM69_WHEAT	47.1	7	2	1	N	38999	Glyceraldehyde-3-phosphate dehydrogenase OS=Triticum aestivum OX=4565 GN=GAPC6 PE=2 SV=1
394	41344	A0A3B6B364|A0A3B6B364_WHEAT	46.96	13	3	3	N	18254	Uncharacterized protein OS=Triticum aestivum OX=4565 PE=4 SV=1
394	41345	A0A3B6PIU4|A0A3B6PIU4_WHEAT	46.96	13	3	3	N	19703	Uncharacterized protein OS=Triticum aestivum OX=4565 PE=4 SV=1
394	41346	A0A3B6DIN8|A0A3B6DIN8_WHEAT	46.96	10	3	3	N	25553	Uncharacterized protein OS=Triticum aestivum OX=4565 PE=4 SV=1
394	41347	A0A3B6MN86|A0A3B6MN86_WHEAT	46.96	10	3	3	N	25855	Uncharacterized protein OS=Triticum aestivum OX=4565 PE=4 SV=1
394	41348	A0A3B6PHJ2|A0A3B6PHJ2_WHEAT	46.96	10	3	3	N	25758	Uncharacterized protein OS=Triticum aestivum OX=4565 PE=4 SV=1
394	41349	A0A3B6RQ31|A0A3B6RQ31_WHEAT	46.96	9	3	3	N	26615	Uncharacterized protein OS=Triticum aestivum OX=4565 PE=4 SV=1
394	41350	A0A3B6SS09|A0A3B6SS09_WHEAT	46.96	8	3	3	N	31397	Uncharacterized protein OS=Triticum aestivum OX=4565 PE=4 SV=1
394	41351	A0A3B6SID0|A0A3B6SID0_WHEAT	46.96	7	3	3	N	34845	Uncharacterized protein OS=Triticum aestivum OX=4565 PE=4 SV=1
394	41352	A7UM94|A7UM94_WHEAT	46.96	6	3	3	N	42552	Polyubiquitin (Fragment) OS=Triticum aestivum OX=4565 GN=WubiG PE=2 SV=1
394	41353	A0A3B6SSE0|A0A3B6SSE0_WHEAT	46.96	29	3	3	N	8683	Ubiquitin-like domain-containing protein OS=Triticum aestivum OX=4565 PE=4 SV=1
394	41354	A0A3B6SMC2|A0A3B6SMC2_WHEAT	46.96	7	3	3	N	34423	Uncharacterized protein OS=Triticum aestivum OX=4565 PE=4 SV=1
392	41339	Q0Q5D9|Q0Q5D9_WHEAT	46.62	14	4	4	Y	24550	Globulin 1 OS=Triticum aestivum OX=4565 PE=4 SV=1
401	41406	Q9S6Y2|Q9S6Y2_WHEAT	44.97	22	2	2	Y	9530	Acidic protein (Fragment) OS=Triticum aestivum OX=4565 GN=Pur-B1 PE=3 SV=1
401	30613	J7K291|J7K291_WHEAT	44.97	18	2	2	Y	11935	Acidic protein (Fragment) OS=Triticum aestivum OX=4565 PE=2 SV=1
401	30614	sp|P01544|THN1_WHEAT	44.97	16	2	2	Y	13526	Alpha-1-purothionin (Fragment) OS=Triticum aestivum OX=4565 GN=THI1.1 PE=1 SV=2
401	28413	Q43205|Q43205_WHEAT	44.97	15	2	2	Y	14542	Acidic protein OS=Triticum aestivum OX=4565 PE=3 SV=1
401	28414	Q53WS1|Q53WS1_WHEAT	44.97	15	2	2	Y	14558	Acidic protein OS=Triticum aestivum OX=4565 GN=Pur-D1 PE=2 SV=1
401	28415	sp|P32032|THN2_WHEAT	44.97	15	2	2	Y	14558	Alpha-2-purothionin OS=Triticum aestivum OX=4565 GN=THI1.2 PE=2 SV=1
401	30615	Q9T0P1|Q9T0P1_WHEAT	44.97	15	2	2	Y	14630	Acidic protein OS=Triticum aestivum OX=4565 GN=Pur-B1 PE=3 SV=1
397	39137	Q4Z8L8|Q4Z8L8_WHEAT	43.86	8	2	2	N	28218	Chitinase OS=Triticum aestivum OX=4565 PE=4 SV=1
397	39138	Q4Z8L7|Q4Z8L7_WHEAT	43.86	8	2	2	N	28260	Chitinase OS=Triticum aestivum OX=4565 PE=4 SV=1
397	39139	A0A3B6SU01|A0A3B6SU01_WHEAT	43.86	8	2	2	N	28258	Chitinase OS=Triticum aestivum OX=4565 PE=4 SV=1
396	33633	A0A3B6R8P8|A0A3B6R8P8_WHEAT	41.5	11	4	1	Y	38929	Peroxidase OS=Triticum aestivum OX=4565 PE=3 SV=1
407	39174	sp|P12300|GLGL3_WHEAT	40.22	5	2	2	Y	55560	Glucose-1-phosphate adenylyltransferase large subunit_ chloroplastic/amyloplastic (Fragment) OS=Triticum aestivum OX=4565 GN=AGA.7 PE=2 SV=1
407	39175	Q0PG36|Q0PG36_WHEAT	40.22	5	2	2	Y	57809	Glucose-1-phosphate adenylyltransferase OS=Triticum aestivum OX=4565 GN=agpl PE=2 SV=1
407	39176	Q7XJA9|Q7XJA9_WHEAT	40.22	5	2	2	Y	57707	ADP-glucose pyrophosphorylase OS=Triticum aestivum OX=4565 GN=agp2 PE=3 SV=1
407	39177	sp|P12299|GLGL2_WHEAT	40.22	5	2	2	Y	57809	Glucose-1-phosphate adenylyltransferase large subunit_ chloroplastic/amyloplastic OS=Triticum aestivum OX=4565 GN=AGP-L PE=2 SV=2
407	39178	A0A3B5Y7B2|A0A3B5Y7B2_WHEAT	40.22	5	2	2	Y	57767	Glucose-1-phosphate adenylyltransferase OS=Triticum aestivum OX=4565 PE=3 SV=1
407	39179	A0A3B5Z6A6|A0A3B5Z6A6_WHEAT	40.22	5	2	2	Y	57797	Glucose-1-phosphate adenylyltransferase OS=Triticum aestivum OX=4565 PE=3 SV=1
407	39180	A0A3B5Z5B4|A0A3B5Z5B4_WHEAT	40.22	5	2	2	Y	58527	Glucose-1-phosphate adenylyltransferase OS=Triticum aestivum OX=4565 PE=3 SV=1
407	39181	A0A3B6A3C9|A0A3B6A3C9_WHEAT	40.22	4	2	2	Y	59889	Glucose-1-phosphate adenylyltransferase OS=Triticum aestivum OX=4565 PE=3 SV=1
407	39182	A0A3B5Y860|A0A3B5Y860_WHEAT	40.22	4	2	2	Y	59912	Glucose-1-phosphate adenylyltransferase OS=Triticum aestivum OX=4565 PE=3 SV=1
385	28223	A0A7D5DM72|A0A7D5DM72_WHEAT	39.05	8	5	5	N	53594	Omega gliadin OS=Triticum aestivum OX=4565 PE=4 SV=1
385	28325	B6ETS0|B6ETS0_WHEAT	39.05	14	5	5	N	32708	D-type LMW glutenin subunit (Fragment) OS=Triticum aestivum OX=4565 GN=glu PE=2 SV=1
385	28263	B6ETS1|B6ETS1_WHEAT	39.05	11	5	5	N	41878	D-type LMW glutenin subunit (Fragment) OS=Triticum aestivum OX=4565 GN=glu PE=2 SV=1
411	39194	H6VMH0|H6VMH0_WHEAT	38.04	14	2	2	N	19586	ADP-glucose pyrophosphorylase (Fragment) OS=Triticum aestivum OX=4565 GN=AGP-SSU PE=2 SV=1
411	9195	A0A3B6TJU4|A0A3B6TJU4_WHEAT	38.04	5	2	2	N	52093	Glucose-1-phosphate adenylyltransferase OS=Triticum aestivum OX=4565 PE=3 SV=1
411	9196	A0A3B6SD73|A0A3B6SD73_WHEAT	38.04	5	2	2	N	52104	Glucose-1-phosphate adenylyltransferase OS=Triticum aestivum OX=4565 PE=3 SV=1
411	9197	M4VJ72|M4VJ72_WHEAT	38.04	5	2	2	N	52148	Glucose-1-phosphate adenylyltransferase OS=Triticum aestivum OX=4565 PE=2 SV=1
411	9199	Q9M4Z1|Q9M4Z1_WHEAT	38.04	5	2	2	N	52061	Glucose-1-phosphate adenylyltransferase OS=Triticum aestivum OX=4565 GN=AGP-S PE=2 SV=1
411	9198	sp|P30523|GLGS_WHEAT	38.04	5	2	2	N	52148	Glucose-1-phosphate adenylyltransferase small subunit_ chloroplastic/amyloplastic OS=Triticum aestivum OX=4565 GN=AGP-S PE=2 SV=1
411	9200	A3FM72|A3FM72_WHEAT	38.04	5	2	2	N	52025	Glucose-1-phosphate adenylyltransferase OS=Triticum aestivum OX=4565 PE=2 SV=1
411	39197	A0A1D6BV11|A0A1D6BV11_WHEAT	38.04	5	2	2	N	52077	Glucose-1-phosphate adenylyltransferase OS=Triticum aestivum OX=4565 GN=Agp1 PE=2 SV=1
411	8241	A0A3B6RFZ5|A0A3B6RFZ5_WHEAT	38.04	5	2	2	N	56111	Glucose-1-phosphate adenylyltransferase OS=Triticum aestivum OX=4565 PE=3 SV=1
411	9203	A0A3B6TRD4|A0A3B6TRD4_WHEAT	38.04	5	2	2	N	56266	Glucose-1-phosphate adenylyltransferase OS=Triticum aestivum OX=4565 PE=3 SV=1
411	9204	C0KWE8|C0KWE8_WHEAT	38.04	5	2	2	N	56289	Glucose-1-phosphate adenylyltransferase OS=Triticum aestivum OX=4565 PE=2 SV=1
410	39167	A0A3B6FUA0|A0A3B6FUA0_WHEAT	37.6	3	1	1	N	37260	Fructose-bisphosphate aldolase OS=Triticum aestivum OX=4565 PE=3 SV=1
389	33715	H2DLU3|H2DLU3_WHEAT	36	6	3	3	N	16822	Puroindoline OS=Triticum aestivum OX=4565 GN=Pinb-D1 PE=4 SV=1
389	33716	A0A0A7AAG7|A0A0A7AAG7_WHEAT	36	6	3	3	N	16776	Puroindoline b OS=Triticum aestivum OX=4565 GN=Pinb-D1 PE=4 SV=1
389	33717	A0A140H134|A0A140H134_WHEAT	36	6	3	3	N	16762	Puroindoline b protein OS=Triticum aestivum OX=4565 GN=Pinb-D1 PE=4 SV=1
389	33718	B6Z278|B6Z278_WHEAT	36	6	3	3	N	16792	Puroindoline b OS=Triticum aestivum OX=4565 GN=Pinb-D1 PE=4 SV=1
389	33719	A6N863|A6N863_WHEAT	36	6	3	3	N	16892	Puroindoline b OS=Triticum aestivum OX=4565 GN=Pinb-D1 PE=4 SV=1
389	33720	A6N862|A6N862_WHEAT	36	6	3	3	N	16719	Puroindoline b OS=Triticum aestivum OX=4565 GN=Pinb-D1 PE=4 SV=1
389	33721	sp|Q10464|PUIB_WHEAT	36	6	3	3	N	16792	Puroindoline-B OS=Triticum aestivum OX=4565 GN=PINB PE=1 SV=1
389	39189	A8R0D1|A8R0D1_WHEAT	36	7	3	3	N	14428	Puroindolin b OS=Triticum aestivum OX=4565 GN=Pinb-D1ab PE=4 SV=1
389	39190	A9JPD1|A9JPD1_WHEAT	36	7	3	3	N	14488	Puroindolin b OS=Triticum aestivum OX=4565 GN=Pinb-D1 PE=4 SV=1
405	41337	A0A1L5YF11|A0A1L5YF11_WHEAT	35.62	7	3	3	N	56521	Protein disulfide-isomerase OS=Triticum aestivum OX=4565 GN=PDI-1 PE=2 SV=1
402	27583	C4NFQ3|C4NFQ3_WHEAT	33.86	11	3	2	Y	41548	Omega secalin OS=Triticum aestivum OX=4565 PE=4 SV=1
402	27582	A0A159KIA7|A0A159KIA7_WHEAT	33.86	11	3	2	Y	41579	Omega-secalin OS=Triticum aestivum OX=4565 PE=4 SV=1
408	41357	A0A3B6GKK4|A0A3B6GKK4_WHEAT	33.08	15	2	2	N	16866	SHSP domain-containing protein OS=Triticum aestivum OX=4565 PE=3 SV=1
408	41358	sp|P12810|HS16A_WHEAT	33.08	15	2	2	N	16878	16.9 kDa class I heat shock protein 1 OS=Triticum aestivum OX=4565 GN=hsp16.9A PE=2 SV=1
408	41359	A0A341STC6|A0A341STC6_WHEAT	33.08	15	2	2	N	16807	SHSP domain-containing protein OS=Triticum aestivum OX=4565 PE=3 SV=1
408	41360	A0A3B6E9I7|A0A3B6E9I7_WHEAT	33.08	15	2	2	N	16836	SHSP domain-containing protein OS=Triticum aestivum OX=4565 PE=3 SV=1
408	41361	Q41561|Q41561_WHEAT	33.08	18	2	2	N	14384	Heat shock protein 16.9C (Fragment) OS=Triticum aestivum OX=4565 GN=hsp16.9C PE=2 SV=1
408	41362	A0A077RPI9|A0A077RPI9_WHEAT	33.08	15	2	2	N	16895	SHSP domain-containing protein OS=Triticum aestivum OX=4565 GN=TRAES_3BF010400150CFD_c1 PE=3 SV=1
408	41363	A0A3B6U332|A0A3B6U332_WHEAT	33.08	15	2	2	N	16905	SHSP domain-containing protein OS=Triticum aestivum OX=4565 PE=3 SV=1
408	41364	A0A3B6GPK1|A0A3B6GPK1_WHEAT	33.08	15	2	2	N	16860	SHSP domain-containing protein OS=Triticum aestivum OX=4565 PE=3 SV=1
408	41365	A0A3B6LNL0|A0A3B6LNL0_WHEAT	33.08	15	2	2	N	17341	SHSP domain-containing protein OS=Triticum aestivum OX=4565 PE=3 SV=1
423	41402	A0A3B6ASV9|A0A3B6ASV9_WHEAT	32.57	8	1	1	N	14122	Superoxide dismutase [Cu-Zn] OS=Triticum aestivum OX=4565 PE=3 SV=1
423	41403	H9NAV6|H9NAV6_WHEAT	32.57	7	1	1	N	15092	Superoxide dismutase [Cu-Zn] OS=Triticum aestivum OX=4565 PE=2 SV=1
423	41404	C3VQ50|C3VQ50_WHEAT	32.57	7	1	1	N	15135	Superoxide dismutase [Cu-Zn] OS=Triticum aestivum OX=4565 GN=SOD1 PE=2 SV=1
423	41405	A0A3B6ASA5|A0A3B6ASA5_WHEAT	32.57	7	1	1	N	15701	Superoxide dismutase [Cu-Zn] OS=Triticum aestivum OX=4565 PE=3 SV=1
413	39161	A0A3B6LW58|A0A3B6LW58_WHEAT	29.3	2	1	1	N	54645	Glucose-1-phosphate adenylyltransferase OS=Triticum aestivum OX=4565 PE=3 SV=1
413	39162	A5GZ74|A5GZ74_WHEAT	29.3	2	1	1	N	54775	Glucose-1-phosphate adenylyltransferase OS=Triticum aestivum OX=4565 PE=2 SV=1
413	39163	A0A3B6KSU0|A0A3B6KSU0_WHEAT	29.3	2	1	1	N	54805	Glucose-1-phosphate adenylyltransferase OS=Triticum aestivum OX=4565 PE=3 SV=1
414	41409	Q41585|Q41585_WHEAT	28.98	10	1	1	Y	13632	Acidic protein OS=Triticum aestivum OX=4565 GN=TthV2 PE=3 SV=1
414	41410	sp|Q05806|THN5_WHEAT	28.98	10	1	1	Y	13748	Type-5 thionin OS=Triticum aestivum OX=4565 GN=TTHV PE=2 SV=1
418	41366	A0A3B6Q9K0|A0A3B6Q9K0_WHEAT	24.52	13	1	1	N	14841	Histone H2B OS=Triticum aestivum OX=4565 PE=3 SV=1
418	41367	A0A3B6EQ60|A0A3B6EQ60_WHEAT	24.52	13	1	1	N	15127	Histone H2B OS=Triticum aestivum OX=4565 PE=3 SV=1
418	41368	A0A3B6QCB8|A0A3B6QCB8_WHEAT	24.52	13	1	1	N	15098	Histone H2B OS=Triticum aestivum OX=4565 PE=3 SV=1
418	41369	A0A3B6NHW7|A0A3B6NHW7_WHEAT	24.52	12	1	1	N	15531	Histone H2B OS=Triticum aestivum OX=4565 PE=3 SV=1
418	41370	A0A3B5Z1Y6|A0A3B5Z1Y6_WHEAT	24.52	12	1	1	N	15483	Histone H2B OS=Triticum aestivum OX=4565 PE=3 SV=1
418	41371	sp|P05621|H2B2_WHEAT	24.52	12	1	1	N	16226	Histone H2B.2 OS=Triticum aestivum OX=4565 PE=1 SV=2
418	41372	A0A3B5Z2W1|A0A3B5Z2W1_WHEAT	24.52	12	1	1	N	16525	Histone H2B OS=Triticum aestivum OX=4565 PE=3 SV=1
418	41373	A0A3B5Y516|A0A3B5Y516_WHEAT	24.52	12	1	1	N	16470	Histone H2B OS=Triticum aestivum OX=4565 PE=3 SV=1
418	41374	A0A077RQ51|A0A077RQ51_WHEAT	24.52	13	1	1	N	14755	Histone H2B OS=Triticum aestivum OX=4565 GN=TRAES_3BF067800300CFD_c1 PE=3 SV=1
418	41375	A0A3B5XZB7|A0A3B5XZB7_WHEAT	24.52	13	1	1	N	15207	Histone H2B OS=Triticum aestivum OX=4565 PE=3 SV=1
418	41376	A0A3B5ZWW7|A0A3B5ZWW7_WHEAT	24.52	12	1	1	N	15822	Histone H2B OS=Triticum aestivum OX=4565 PE=3 SV=1
418	41377	A0A3B5Y2Y0|A0A3B5Y2Y0_WHEAT	24.52	12	1	1	N	16079	Histone H2B OS=Triticum aestivum OX=4565 PE=3 SV=1
418	41378	A0A3B5Z181|A0A3B5Z181_WHEAT	24.52	12	1	1	N	16150	Histone H2B OS=Triticum aestivum OX=4565 PE=3 SV=1
418	41379	A0A3B6C7J8|A0A3B6C7J8_WHEAT	24.52	12	1	1	N	16493	Histone H2B OS=Triticum aestivum OX=4565 PE=3 SV=1
418	41380	A0A3B5ZWS6|A0A3B5ZWS6_WHEAT	24.52	12	1	1	N	16579	Histone H2B OS=Triticum aestivum OX=4565 PE=3 SV=1
418	41381	A0A2X0TX35|A0A2X0TX35_WHEAT	24.52	12	1	1	N	16477	Histone H2B OS=Triticum aestivum OX=4565 PE=3 SV=1
418	41382	A0A3B6IUN1|A0A3B6IUN1_WHEAT	24.52	12	1	1	N	16705	Histone H2B OS=Triticum aestivum OX=4565 PE=3 SV=1
418	41383	A0A3B6MKX9|A0A3B6MKX9_WHEAT	24.52	11	1	1	N	16942	Histone H2B OS=Triticum aestivum OX=4565 PE=3 SV=1
418	41384	A0A3B6U0J4|A0A3B6U0J4_WHEAT	24.52	12	1	1	N	16531	Histone H2B OS=Triticum aestivum OX=4565 PE=3 SV=1
418	41385	A0A3B6SRT8|A0A3B6SRT8_WHEAT	24.52	19	1	1	N	10397	Histone H2B OS=Triticum aestivum OX=4565 PE=3 SV=1
418	41386	A0A3B6PGV2|A0A3B6PGV2_WHEAT	24.52	12	1	1	N	15497	Histone H2B OS=Triticum aestivum OX=4565 PE=3 SV=1
418	41387	A0A3B6QJF3|A0A3B6QJF3_WHEAT	24.52	12	1	1	N	16483	Histone H2B OS=Triticum aestivum OX=4565 PE=3 SV=1
424	41425	Q9FS79|Q9FS79_WHEAT	23.93	4	1	1	N	26803	Triosephosphat-isomerase OS=Triticum aestivum OX=4565 GN=tpis PE=2 SV=1
424	41427	A0A3B6EM13|A0A3B6EM13_WHEAT	23.93	4	1	1	N	27298	Uncharacterized protein OS=Triticum aestivum OX=4565 PE=3 SV=1
419	33753	A0A3B5Y2Z8|A0A3B5Y2Z8_WHEAT	20.72	2	1	1	N	67234	Uncharacterized protein OS=Triticum aestivum OX=4565 PE=3 SV=1
419	33763	A0A3B5Y3L5|A0A3B5Y3L5_WHEAT	20.72	2	1	1	N	71045	Uncharacterized protein OS=Triticum aestivum OX=4565 PE=3 SV=1

## Sheet: D0
Data Sheet 4: Summary data on wheat proteins identified by PEAKS at timepont D0 including protein accession, -10lgP, sequence coverage, number of peptides, number of unique peptides, if the protein was found with post translational modifications, the theoretical mass as well as the protein description.
Protein Group	Protein ID	Accession	-10lgP	Coverage (%)	#Peptides	#Unique	PTM	Mass	Description
4	27857	A9YSK5|A9YSK5_WHEAT	107.1	67	55	3	Y	84041	High molecular weight glutenin subunit OS=Triticum aestivum OX=4565 GN=Glu-B1-1 PE=3 SV=1
4	5649	Q42451|Q42451_WHEAT	107.1	66	55	3	Y	84637	Glu-B1-1b HMW glutenin subunit OS=Triticum aestivum OX=4565 PE=3 SV=1
23	27537	G3K725|G3K725_WHEAT	106.77	39	39	1	Y	93648	High molecular weight glutenin subunit OS=Triticum aestivum OX=4565 GN=Glu-1Ax1.1 PE=3 SV=1
10	27670	Q6RX92|Q6RX92_WHEAT	106.74	44	43	1	Y	70682	HMW glutenin subunit OS=Triticum aestivum OX=4565 GN=Glu PE=2 SV=1
10	27671	A9QUS3|A9QUS3_WHEAT	106.74	43	43	1	Y	72355	High molecular weight glutenin subunit OS=Triticum aestivum OX=4565 GN=1Dy12* PE=2 SV=1
24	27534	A0A060MZP1|A0A060MZP1_WHEAT	106.43	44	39	2	Y	86382	High molecular weight glutenin subunit (Fragment) OS=Triticum aestivum OX=4565 GN=glu PE=3 SV=1
24	27536	Q41553|Q41553_WHEAT	106.43	43	39	2	Y	88476	HMW glutenin subunit Ax2 OS=Triticum aestivum OX=4565 GN=HMWG PE=3 SV=1
6	5467	Q03871|Q03871_WHEAT	106.02	40	46	1	N	75701	HMW glutenin subunit 1By9 OS=Triticum aestivum OX=4565 GN=Glu-1By9 PE=3 SV=1
6	27824	U5YQV1|U5YQV1_WHEAT	106.02	39	46	1	N	77371	High molecular weight glutenin subunit By18 OS=Triticum aestivum OX=4565 PE=3 SV=1
6	27823	Q0Q5D8|Q0Q5D8_WHEAT	106.02	39	46	1	N	77315	High-molecular-weight glutenin By8 OS=Triticum aestivum OX=4565 GN=Glu PE=3 SV=1
6	27841	Q94IJ6|Q94IJ6_WHEAT	106.02	39	46	1	N	77371	High molecular weight glutenin subunit y OS=Triticum aestivum OX=4565 GN=glu-1R PE=3 SV=1
11	27658	A0A165B8S1|A0A165B8S1_WHEAT	105.97	48	42	7	Y	69689	High molecular weight glutenin subunit Dy10-m328SF OS=Triticum aestivum OX=4565 PE=3 SV=1
11	5462	A9ZMG8|A9ZMG8_WHEAT	105.97	48	42	7	Y	69701	High-molecular-weight glutenin subunit y10 OS=Triticum aestivum OX=4565 GN=Glu1Dy10 PE=3 SV=1
32	27532	T2HRF3|T2HRF3_WHEAT	105.86	37	37	0	Y	89372	High-molecular-weight glutenin subunit OS=Triticum aestivum OX=4565 GN=Glu-A1 PE=3 SV=1
32	27533	Q19AE4|Q19AE4_WHEAT	105.86	37	37	0	Y	89471	High molecular weight glutenin subunit OS=Triticum aestivum OX=4565 GN=GluA1 PE=3 SV=1
20	27666	A0A0H4SMF2|A0A0H4SMF2_WHEAT	104.74	43	36	0	Y	70554	High molecular weight glutenin subunit OS=Triticum aestivum OX=4565 GN=Glu-1Dy12.7 PE=3 SV=1
53	27609	A0A0K0KCV6|A0A0K0KCV6_WHEAT	104.16	28	39	0	Y	88244	High molecular weight glutenin subunit 1Dx2 OS=Triticum aestivum OX=4565 PE=3 SV=1
53	27611	G3FLC7|G3FLC7_WHEAT	104.16	24	39	0	Y	103003	High-molecular-weight glutenin subunit OS=Triticum aestivum OX=4565 GN=Glu PE=3 SV=2
53	12333	J7G6L4|J7G6L4_WHEAT	104.16	24	39	0	Y	103004	High-molecular-weight glutenin 1Dx2.2 OS=Triticum aestivum OX=4565 PE=3 SV=1
53	9477	Q599I0|Q599I0_WHEAT	104.16	23	39	0	Y	108764	HMW subunit of glutenin 1Dx2.2* (Fragment) OS=Triticum aestivum OX=4565 GN=glu-D1x PE=3 SV=1
53	12670	B1B520|B1B520_WHEAT	104.16	23	39	0	Y	108884	High-molecular-weight glutenin subunit 2.6 OS=Triticum aestivum OX=4565 GN=Glu-D1 PE=3 SV=2
47	27616	Q8GV12|Q8GV12_WHEAT	104.15	26	39	0	Y	103052	HMW glutenin subunit OS=Triticum aestivum OX=4565 GN=1Dx2.2 PE=3 SV=1
1	30303	A0A1W6C2K0|A0A1W6C2K0_WHEAT	102.74	59	53	0	Y	33599	Alpha-gliadin OS=Triticum aestivum OX=4565 PE=4 SV=1
61	27628	C0SUC3|C0SUC3_WHEAT	102.52	27	35	0	Y	90337	High-molecular-weight glutenin subunit x5 OS=Triticum aestivum OX=4565 GN=Glu1Dx5 PE=3 SV=1
63	27625	Q0Q5D2|Q0Q5D2_WHEAT	102.36	25	35	0	Y	90293	X-type HMW glutenin OS=Triticum aestivum OX=4565 PE=3 SV=1
64	27636	A9YSK4|A9YSK4_WHEAT	102.34	27	35	0	Y	89338	High molecular weight glutenin subunit OS=Triticum aestivum OX=4565 GN=Glu-D1-1 PE=3 SV=1
51	27760	A0A023GQG9|A0A023GQG9_WHEAT	101.79	31	38	0	N	80279	Y-type high molecular weight glutenin subunit OS=Triticum aestivum OX=4565 PE=3 SV=1
2	33426	K7XE64|K7XE64_WHEAT	101.06	59	51	0	Y	32889	Alpha-gliadin OS=Triticum aestivum OX=4565 GN=gli-2 PE=4 SV=1
34	27848	A0A3G4ZJR3|A0A3G4ZJR3_WHEAT	100.73	50	42	0	Y	84567	High-molecular-weight glutenin subunit 1Bx14.1 OS=Triticum aestivum OX=4565 GN=Glu-1B PE=3 SV=1
30	27860	A0A1G4P1W4|A0A1G4P1W4_WHEAT	100.7	49	41	0	Y	88323	HMW glutenin x-type subunit 1Bx6 OS=Triticum aestivum OX=4565 GN=Glu-1Bx PE=3 SV=1
3	30371	K7X1G2|K7X1G2_WHEAT	100.52	52	50	0	Y	32937	Alpha-gliadin OS=Triticum aestivum OX=4565 GN=gli-2 PE=4 SV=1
50	27862	Q6Q7J1|Q6Q7J1_WHEAT	100.12	45	39	0	Y	85652	High-molecular-weight glutenin subunit 1Bx23 OS=Triticum aestivum OX=4565 PE=3 SV=1
46	27861	W0C8N8|W0C8N8_WHEAT	99.97	50	40	0	Y	84453	High-molecular-weight glutenin subunit 1Bx14 OS=Triticum aestivum OX=4565 GN=Glu-1B PE=3 SV=1
7	30375	Q9M4L6|Q9M4L6_WHEAT	99.86	55	52	0	Y	33735	Alpha-gliadin OS=Triticum aestivum OX=4565 PE=2 SV=1
7	27683	sp|P18573|GDA9_WHEAT	99.86	52	52	0	Y	35397	Alpha/beta-gliadin MM1 OS=Triticum aestivum OX=4565 PE=1 SV=1
7	30376	J7HWD3|J7HWD3_WHEAT	99.86	52	52	0	Y	35342	Alpha-gliadin OS=Triticum aestivum OX=4565 GN=Gli-SB-3 PE=4 SV=1
45	27869	W6AY13|W6AY13_WHEAT	99.86	44	39	0	Y	86741	High molecular weight glutenin subunit OS=Triticum aestivum OX=4565 GN=Glu PE=3 SV=1
13	27682	K7X1I3|K7X1I3_WHEAT	98.99	54	48	0	Y	34588	Alpha-gliadin OS=Triticum aestivum OX=4565 GN=gli-2 PE=4 SV=1
5	27686	A0A0E3Z506|A0A0E3Z506_WHEAT	98.67	50	49	0	Y	35444	Alpha-gliadin (Fragment) OS=Triticum aestivum OX=4565 PE=4 SV=1
31	27876	A0A1G4P1V2|A0A1G4P1V2_WHEAT	97.87	27	36	0	Y	76711	HMW glutenin y-type subunit By8 OS=Triticum aestivum OX=4565 GN=Glu-1By PE=3 SV=1
19	5469	W0C8U3|W0C8U3_WHEAT	97.41	38	40	1	N	76922	High-molecular-weight glutenin subunit 1By15 OS=Triticum aestivum OX=4565 GN=Glu-B1 PE=3 SV=1
25	1920	A7LHB2|A7LHB2_WHEAT	96.17	49	44	0	Y	33613	Alpha gliadin OS=Triticum aestivum OX=4565 GN=gli-w17 PE=4 SV=1
35	27872	A0A1G4P1T5|A0A1G4P1T5_WHEAT	95.93	29	35	0	Y	74962	HMW glutenin y-type subunit 1By7 OS=Triticum aestivum OX=4565 GN=Glu-1By PE=3 SV=1
17	33445	Q3S4V8|Q3S4V8_WHEAT	95.31	55	38	0	Y	33485	Alpha-/beta-gliadin storage protein OS=Triticum aestivum OX=4565 PE=4 SV=1
40	27787	A0A4Y6GR70|A0A4Y6GR70_WHEAT	95.13	32	35	0	N	77362	High molecular weight glutenin subunit 1By20 OS=Triticum aestivum OX=4565 GN=Glu-B1-2 PE=3 SV=1
40	27788	Q4JHY1|Q4JHY1_WHEAT	95.13	32	35	0	N	77889	High molecular weight glutenin subunit 1By15 OS=Triticum aestivum OX=4565 PE=2 SV=1
82	27865	A0A1G4P1V7|A0A1G4P1V7_WHEAT	94.92	37	34	0	Y	88479	HMW glutenin x-type subunit Bx7 OS=Triticum aestivum OX=4565 GN=Glu-1Bx PE=3 SV=1
49	27703	A0A1K0IT04|A0A1K0IT04_WHEAT	94.47	47	41	0	Y	33526	Alpha-gliadin OS=Triticum aestivum OX=4565 GN=Gli-D2-10 PE=4 SV=1
26	13834	A0A1G4P219|A0A1G4P219_WHEAT	94.45	50	40	0	Y	85195	HMW glutenin x-type subunit Bx7 OS=Triticum aestivum OX=4565 GN=Glu-1B PE=3 SV=1
121	27701	A0A7D5DPJ7|A0A7D5DPJ7_WHEAT	93.95	42	23	1	N	44794	Omega gliadin OS=Triticum aestivum OX=4565 PE=4 SV=1
15	27546	A0A290XZ33|A0A290XZ33_WHEAT	93.87	56	34	0	Y	35099	Gamma-gliadin (Fragment) OS=Triticum aestivum OX=4565 PE=4 SV=1
18	27549	Q9M6P7|Q9M6P7_WHEAT	93.79	56	34	0	Y	35198	Gamma-gliadin (Fragment) OS=Triticum aestivum OX=4565 PE=4 SV=1
18	27550	K7X1S8|K7X1S8_WHEAT	93.79	53	34	0	Y	37202	Gamma-gliadin OS=Triticum aestivum OX=4565 PE=4 SV=1
18	27551	R9XUB9|R9XUB9_WHEAT	93.79	53	34	0	Y	37156	Gamma-gliadin OS=Triticum aestivum OX=4565 PE=4 SV=1
18	27552	Q94G91|Q94G91_WHEAT	93.79	53	34	0	Y	37168	Gamma-gliadin OS=Triticum aestivum OX=4565 GN=Gli-Yn1 PE=2 SV=1
18	20395	R9XUB0|R9XUB0_WHEAT	93.79	53	34	0	Y	37156	Gamma-gliadin OS=Triticum aestivum OX=4565 PE=4 SV=1
18	27553	R9XWB3|R9XWB3_WHEAT	93.79	53	34	0	Y	37247	Gamma-gliadin OS=Triticum aestivum OX=4565 PE=4 SV=1
8	27654	A0A0E3UQV1|A0A0E3UQV1_WHEAT	93.36	50	39	0	Y	34060	Alpha-gliadin (Fragment) OS=Triticum aestivum OX=4565 PE=4 SV=1
71	30377	R9XV26|R9XV26_WHEAT	93.22	50	36	0	Y	34206	Alpha-gliadin OS=Triticum aestivum OX=4565 GN=gli-2 PE=4 SV=1
28	33458	A0A0K2QJU7|A0A0K2QJU7_WHEAT	93.01	49	40	0	Y	35057	Alpha/beta-gliadin OS=Triticum aestivum OX=4565 PE=4 SV=1
14	33446	A0A0E3Z6M2|A0A0E3Z6M2_WHEAT	92.99	48	35	0	Y	33587	Alpha-gliadin (Fragment) OS=Triticum aestivum OX=4565 PE=4 SV=1
70	27687	K7X1J5|K7X1J5_WHEAT	92.31	50	36	0	Y	36503	Alpha-gliadin OS=Triticum aestivum OX=4565 GN=gli-2 PE=4 SV=1
57	844	A5HMG2|A5HMG2_WHEAT	92.16	29	37	0	N	79467	HMW glutenin subunit 1By16 OS=Triticum aestivum OX=4565 PE=3 SV=1
69	30322	A0A0K2QJ82|A0A0K2QJ82_WHEAT	92.09	39	35	0	Y	36617	Alpha/beta-gliadin OS=Triticum aestivum OX=4565 PE=4 SV=1
125	27853	V9TQ99|V9TQ99_WHEAT	91.94	35	28	0	N	86167	High molecular weight glutenin subunit 1Bx protein OS=Triticum aestivum OX=4565 GN=Glu-B1-1 PE=3 SV=1
12	27648	A0A1K0JS80|A0A1K0JS80_WHEAT	91.72	55	37	0	Y	32922	Alpha-gliadin OS=Triticum aestivum OX=4565 GN=Gli-B2-1 PE=4 SV=1
16	27650	A0A1K0ITF2|A0A1K0ITF2_WHEAT	91.5	55	34	0	Y	32518	Alpha-gliadin OS=Triticum aestivum OX=4565 GN=Gli-A2-14 PE=4 SV=1
16	33463	A7LHB5|A7LHB5_WHEAT	91.5	54	34	0	Y	33069	Alpha gliadin OS=Triticum aestivum OX=4565 GN=gli-wE12 PE=4 SV=1
9	27655	A0A0K2QJF4|A0A0K2QJF4_WHEAT	91.46	52	38	0	Y	32530	Alpha/beta-gliadin OS=Triticum aestivum OX=4565 PE=4 SV=1
44	27643	R9XU74|R9XU74_WHEAT	91.41	56	34	0	Y	33804	Alpha-gliadin OS=Triticum aestivum OX=4565 GN=gli-2 PE=4 SV=1
29	33460	A0A0E3Z5V1|A0A0E3Z5V1_WHEAT	91.3	49	34	0	Y	33511	Alpha-gliadin (Fragment) OS=Triticum aestivum OX=4565 PE=4 SV=1
27	27741	B2Y2Q7|B2Y2Q7_WHEAT	90.95	70	42	1	Y	41981	Low molecular weight glutenin OS=Triticum aestivum OX=4565 GN=GluB3-2 PE=2 SV=1
56	30316	B8ZX17|B8ZX17_WHEAT	90.93	45	35	0	Y	85276	Glutenin OS=Triticum aestivum OX=4565 GN=HMW-GS 1Bx13 PE=2 SV=1
56	27867	H9B854|H9B854_WHEAT	90.93	45	35	0	Y	85306	High-molecular-weight glutenin subunit Bx13 OS=Triticum aestivum OX=4565 GN=HMW-GS Bx13 PE=3 SV=1
78	27817	M9TK56|M9TK56_WHEAT	90.88	47	29	10	Y	41197	Gamma-gliadin 5 OS=Triticum aestivum OX=4565 PE=2 SV=1
78	27818	A0A2U8JD23|A0A2U8JD23_WHEAT	90.88	46	29	10	Y	41893	Gamma gliadin-B4 OS=Triticum aestivum OX=4565 GN=Gli-1 PE=4 SV=1
21	27659	Q9M4M2|Q9M4M2_WHEAT	90.68	59	33	0	Y	32213	Alpha-gliadin OS=Triticum aestivum OX=4565 PE=2 SV=1
21	27660	A0A1K0JND6|A0A1K0JND6_WHEAT	90.68	57	33	0	Y	32526	Alpha-gliadin OS=Triticum aestivum OX=4565 GN=Gli-A2-13 PE=4 SV=1
21	27661	B2ZRD0|B2ZRD0_WHEAT	90.68	55	33	0	Y	33790	Alpha-gliadin OS=Triticum aestivum OX=4565 GN=Gli-A2-6 PE=2 SV=1
43	27851	A5JSB5|A5JSB5_WHEAT	90.48	42	35	0	Y	33491	Alpha-gliadin OS=Triticum aestivum OX=4565 GN=Gli-Z5 PE=2 SV=1
52	27543	B6UKM8|B6UKM8_WHEAT	90.39	45	24	0	Y	32715	Gamma-gliadin OS=Triticum aestivum OX=4565 GN=ll907 PE=4 SV=1
269	28320	D2TGC2|D2TGC2_WHEAT	90.26	35	8	7	Y	13005	Putative alpha-amylase inhibitor CM2 (Fragment) OS=Triticum aestivum OX=4565 GN=wtai-CM2 PE=2 SV=1
269	28321	sp|P16851|IAAC2_WHEAT	90.26	29	8	7	Y	15460	Alpha-amylase/trypsin inhibitor CM2 OS=Triticum aestivum OX=4565 PE=1 SV=2
269	28322	A0A4P8DL25|A0A4P8DL25_WHEAT	90.26	29	8	7	Y	15460	Alpha amylase-trypsin inhibitor OS=Triticum aestivum OX=4565 GN=ATI PE=2 SV=1
239	27809	I6PZ03|I6PZ03_WHEAT	90.25	57	15	1	Y	15142	Dimeric alpha-amylase inhibitor OS=Triticum aestivum OX=4565 PE=3 SV=1
239	27805	Q5UHH7|Q5UHH7_WHEAT	90.25	65	15	1	Y	13337	0.19 dimeric alpha-amylase inhibitor (Fragment) OS=Triticum aestivum OX=4565 PE=3 SV=1
239	27806	sp|P01085|IAA1_WHEAT	90.25	65	15	1	Y	13337	Alpha-amylase inhibitor 0.19 OS=Triticum aestivum OX=4565 PE=1 SV=1
239	27807	Q19A44|Q19A44_WHEAT	90.25	64	15	1	Y	13469	Dimeric alpha-amylase inhibitor (Fragment) OS=Triticum aestivum OX=4565 PE=2 SV=1
239	27808	Q4U1A2|Q4U1A2_WHEAT	90.25	57	15	1	Y	15128	Dimeric alpha-amylase inhibitor OS=Triticum aestivum OX=4565 PE=3 SV=1
239	27810	Q4U1A0|Q4U1A0_WHEAT	90.25	57	15	1	Y	15162	Dimeric alpha-amylase inhibitor OS=Triticum aestivum OX=4565 PE=3 SV=1
239	27811	A0A3B6GR96|A0A3B6GR96_WHEAT	90.25	52	15	1	Y	16614	AAI domain-containing protein OS=Triticum aestivum OX=4565 PE=3 SV=1
239	27812	A0A3B6GNC7|A0A3B6GNC7_WHEAT	90.25	52	15	1	Y	16624	AAI domain-containing protein OS=Triticum aestivum OX=4565 PE=3 SV=1
239	27804	Q4W0V7|Q4W0V7_WHEAT	90.25	67	15	1	Y	12779	Alpha-amylase inhibitor 0.19 (Fragment) OS=Triticum aestivum OX=4565 GN=0.19 PE=2 SV=1
33	27791	K0I5W1|K0I5W1_WHEAT	90.24	63	41	0	Y	42149	LMW glutenin OS=Triticum aestivum OX=4565 GN=Glu PE=4 SV=1
60	27706	A0A0E3UQV3|A0A0E3UQV3_WHEAT	90.1	57	36	0	Y	34124	Alpha-gliadin (Fragment) OS=Triticum aestivum OX=4565 PE=4 SV=1
41	26935	A0A1K0ISY9|A0A1K0ISY9_WHEAT	90.01	54	37	0	Y	35909	Alpha-gliadin OS=Triticum aestivum OX=4565 GN=Gli-B2-2 PE=4 SV=1
62	30315	A0A4D6Q688|A0A4D6Q688_WHEAT	89.99	51	24	0	Y	32660	Gamma-gliadin OS=Triticum aestivum OX=4565 PE=4 SV=1
133	27822	A0A1D8V7C6|A0A1D8V7C6_WHEAT	89.93	26	23	0	N	61970	High molecular weight glutenin subunit OS=Triticum aestivum OX=4565 GN=Glu-1Vb PE=3 SV=1
37	27748	R9XVC9|R9XVC9_WHEAT	89.83	66	40	0	Y	36825	LMW-GS OS=Triticum aestivum OX=4565 GN=glu-3 PE=4 SV=1
92	6583	K7XR89|K7XR89_WHEAT	89.52	50	32	0	Y	33289	Alpha-gliadin OS=Triticum aestivum OX=4565 GN=gli-2 PE=4 SV=1
55	27646	R9XW91|R9XW91_WHEAT	89.47	37	29	0	Y	33570	Alpha-gliadin OS=Triticum aestivum OX=4565 GN=gli-2 PE=4 SV=1
126	12667	A0A0K0KDM6|A0A0K0KDM6_WHEAT	89.46	21	25	0	Y	85285	High molecular weight glutenin subunit 1Dy3 OS=Triticum aestivum OX=4565 PE=3 SV=1
42	27715	A5JSA9|A5JSA9_WHEAT	89.4	57	34	0	Y	35875	Alpha-gliadin OS=Triticum aestivum OX=4565 GN=Gli-G6 PE=2 SV=1
66	33467	A7LHB3|A7LHB3_WHEAT	89.18	47	33	0	Y	35394	Alpha gliadin OS=Triticum aestivum OX=4565 GN=gli-w24 PE=4 SV=1
123	30309	A0A2R4Q9U9|A0A2R4Q9U9_WHEAT	88.8	57	31	0	Y	40049	Low-molecular-weight glutenin subunit OS=Triticum aestivum OX=4565 GN=LMW-GS PE=4 SV=1
179	27722	U5U6L8|U5U6L8_WHEAT	88.77	49	17	0	N	24385	Omega-gliadin OS=Triticum aestivum OX=4565 PE=4 SV=1
36	33469	K7XE85|K7XE85_WHEAT	88.74	49	35	0	Y	34132	Alpha-gliadin OS=Triticum aestivum OX=4565 GN=gli-2 PE=4 SV=1
93	8879	R9XW94|R9XW94_WHEAT	88.71	47	33	0	Y	34532	Alpha-gliadin OS=Triticum aestivum OX=4565 GN=gli-2 PE=4 SV=1
93	11982	D0UTY3|D0UTY3_WHEAT	88.71	47	33	0	Y	34388	Alpha-gliadin OS=Triticum aestivum OX=4565 PE=4 SV=1
93	27730	A0A0E3UQU4|A0A0E3UQU4_WHEAT	88.71	47	33	0	Y	34332	Alpha-gliadin (Fragment) OS=Triticum aestivum OX=4565 PE=4 SV=1
93	27728	A7LHB6|A7LHB6_WHEAT	88.71	48	33	0	Y	33865	Alpha gliadin (Fragment) OS=Triticum aestivum OX=4565 GN=gli-wF03 PE=4 SV=1
48	12002	sp|P04725|GDA5_WHEAT	88.65	56	33	0	Y	36666	Alpha/beta-gliadin A-V OS=Triticum aestivum OX=4565 PE=2 SV=1
48	27711	A5JSA4|A5JSA4_WHEAT	88.65	57	33	0	Y	35984	Alpha-gliadin OS=Triticum aestivum OX=4565 GN=Gli-G1 PE=2 SV=1
48	27712	A0A1K0JNF2|A0A1K0JNF2_WHEAT	88.65	56	33	0	Y	36754	Alpha-gliadin OS=Triticum aestivum OX=4565 GN=Gli-B2-11 PE=4 SV=1
48	27709	A0A2R2Y441|A0A2R2Y441_WHEAT	88.65	57	33	0	Y	36023	CSB_alpha gliadin 9 OS=Triticum aestivum OX=4565 GN=Gli-2 PE=4 SV=1
48	27710	A0A1D6DLY4|A0A1D6DLY4_WHEAT	88.65	57	33	0	Y	36014	CSB_alpha gliadin 7 OS=Triticum aestivum OX=4565 GN=Gli-2 PE=4 SV=1
48	27708	R9XU90|R9XU90_WHEAT	88.65	57	33	0	Y	36002	Alpha-gliadin OS=Triticum aestivum OX=4565 GN=gli-2 PE=4 SV=1
98	30307	A0A290XZ21|A0A290XZ21_WHEAT	88.53	45	23	0	Y	31723	Gamma-gliadin (Fragment) OS=Triticum aestivum OX=4565 PE=4 SV=1
58	27679	A0A1K0J4U0|A0A1K0J4U0_WHEAT	88.5	52	31	0	Y	33934	Alpha-gliadin OS=Triticum aestivum OX=4565 GN=Gli-A2-9 PE=4 SV=1
100	30305	A0A4D6Q9K7|A0A4D6Q9K7_WHEAT	88.42	42	23	0	Y	33855	Gamma-gliadin OS=Triticum aestivum OX=4565 PE=4 SV=1
72	27542	A0A4D6Q658|A0A4D6Q658_WHEAT	88.41	44	23	0	Y	32673	Gamma-gliadin OS=Triticum aestivum OX=4565 PE=4 SV=1
163	27989	R4JBI2|R4JBI2_WHEAT	88.25	44	28	0	Y	42161	Low-molecular-weight glutenin subunit (Fragment) OS=Triticum aestivum OX=4565 GN=LMW-GS PE=4 SV=1
163	27991	Q6SPZ2|Q6SPZ2_WHEAT	88.25	41	28	0	Y	44179	Low molecular weight glutenin OS=Triticum aestivum OX=4565 GN=Glu-A3 PE=4 SV=1
175	14589	A0A1G4P206|A0A1G4P206_WHEAT	88.09	36	26	0	Y	40111	HMW glutenin i-type subunit 3A OS=Triticum aestivum OX=4565 GN=Glu-3A PE=4 SV=1
87	27691	A0A0E3UR70|A0A0E3UR70_WHEAT	87.94	47	32	0	Y	34080	Alpha-gliadin (Fragment) OS=Triticum aestivum OX=4565 PE=4 SV=1
174	33437	R9XWF9|R9XWF9_WHEAT	87.8	37	27	0	Y	42783	LMW-GS (Fragment) OS=Triticum aestivum OX=4565 GN=glu-3 PE=4 SV=1
96	27560	Q8L6B5|Q8L6B5_WHEAT	87.71	41	22	0	Y	32007	Gamma gliadin OS=Triticum aestivum OX=4565 GN=gamma-2 PE=4 SV=1
96	30298	Q8L6B2|Q8L6B2_WHEAT	87.71	41	22	0	Y	32035	Gamma gliadin OS=Triticum aestivum OX=4565 GN=gamma-5 PE=4 SV=1
96	30313	A0A4D6Q623|A0A4D6Q623_WHEAT	87.71	38	22	0	Y	33579	Gamma-gliadin OS=Triticum aestivum OX=4565 PE=4 SV=1
96	27561	A0A4D6QBP5|A0A4D6QBP5_WHEAT	87.71	38	22	0	Y	33529	Gamma-gliadin OS=Triticum aestivum OX=4565 PE=4 SV=1
96	30299	Q9SYX8|Q9SYX8_WHEAT	87.71	38	22	0	Y	33989	Gamma-gliadin OS=Triticum aestivum OX=4565 GN=GAG56D PE=4 SV=1
96	27563	Q8L6B3|Q8L6B3_WHEAT	87.71	41	22	0	Y	32063	Gamma gliadin OS=Triticum aestivum OX=4565 GN=gamma-4 PE=4 SV=1
96	30297	Q9FS75|Q9FS75_WHEAT	87.71	44	22	0	Y	30020	Gamma-gliadin (Fragment) OS=Triticum aestivum OX=4565 GN=GAG56D PE=4 SV=1
96	30300	A0A4D6Q633|A0A4D6Q633_WHEAT	87.71	38	22	0	Y	33617	Gamma-gliadin OS=Triticum aestivum OX=4565 PE=4 SV=1
96	7769	A0A060N479|A0A060N479_WHEAT	87.71	41	22	0	Y	32018	Gamma-gliadin (Fragment) OS=Triticum aestivum OX=4565 GN=gli PE=2 SV=1
68	27641	A0A0E3Z5V9|A0A0E3Z5V9_WHEAT	87.66	50	28	0	Y	32521	Alpha-gliadin (Fragment) OS=Triticum aestivum OX=4565 PE=4 SV=1
75	27747	K7X1J9|K7X1J9_WHEAT	87.59	54	29	0	Y	33605	Alpha-gliadin OS=Triticum aestivum OX=4565 GN=gli-2 PE=4 SV=1
74	27694	K7X1I9|K7X1I9_WHEAT	87.56	49	33	0	Y	35444	Alpha-gliadin OS=Triticum aestivum OX=4565 GN=gli-2 PE=4 SV=1
39	27559	A0A290XZ20|A0A290XZ20_WHEAT	87.55	44	30	0	Y	40525	Gamma-gliadin (Fragment) OS=Triticum aestivum OX=4565 PE=4 SV=1
143	30346	A0A0S2GJS5|A0A0S2GJS5_WHEAT	86.9	54	30	0	Y	40149	Low-molecular-weight glutenin subunit OS=Triticum aestivum OX=4565 GN=LMW-GS PE=4 SV=1
73	26934	X2KWE1|X2KWE1_WHEAT	86.47	45	30	0	Y	35567	Alpha-gliadin protein OS=Triticum aestivum OX=4565 PE=4 SV=1
120	28112	R9XW75|R9XW75_WHEAT	86.47	38	31	0	Y	34418	Alpha-gliadin OS=Triticum aestivum OX=4565 GN=gli-2 PE=4 SV=1
84	27577	B6UKP0|B6UKP0_WHEAT	86.42	51	20	0	Y	34565	Gamma gliadin-D1 OS=Triticum aestivum OX=4565 GN=ll927 PE=2 SV=1
188	28025	R4JBH8|R4JBH8_WHEAT	86.18	35	25	0	Y	43316	Low-molecular-weight glutenin subunit (Fragment) OS=Triticum aestivum OX=4565 GN=LMW-GS PE=4 SV=1
188	14594	R9XWE0|R9XWE0_WHEAT	86.18	34	25	0	Y	44373	LMW-GS (Fragment) OS=Triticum aestivum OX=4565 GN=glu-3 PE=4 SV=1
188	30434	R9XUF6|R9XUF6_WHEAT	86.18	36	25	0	Y	44513	LMW-GS (Fragment) OS=Triticum aestivum OX=4565 GN=glu-3 PE=4 SV=1
188	28027	D2DII7|D2DII7_WHEAT	86.18	34	25	0	Y	45062	Low molecular weight glutenin subunit A3-4 OS=Triticum aestivum OX=4565 GN=GluA3-4 PE=4 SV=1
188	28028	Q8W3V0|Q8W3V0_WHEAT	86.18	34	25	0	Y	45122	Low-molecular-weight glutenin subunit group 12 type VI OS=Triticum aestivum OX=4565 GN=lmw-gs PE=4 SV=1
67	11983	R9XW80|R9XW80_WHEAT	86.06	47	32	0	Y	34918	Alpha-gliadin OS=Triticum aestivum OX=4565 GN=gli-2 PE=4 SV=1
104	30415	A0A0E3UR66|A0A0E3UR66_WHEAT	85.94	39	31	0	Y	33007	Alpha-gliadin (Fragment) OS=Triticum aestivum OX=4565 PE=4 SV=1
117	27544	B6UKM4|B6UKM4_WHEAT	85.91	40	21	0	Y	32509	Gamma-gliadin OS=Triticum aestivum OX=4565 GN=ll901 PE=4 SV=1
196	33438	R9XUU0|R9XUU0_WHEAT	85.83	34	24	0	Y	40524	LMW-GS (Fragment) OS=Triticum aestivum OX=4565 GN=glu-3 PE=4 SV=1
85	27697	A5JSB2|A5JSB2_WHEAT	85.77	51	30	0	Y	33362	Alpha-gliadin OS=Triticum aestivum OX=4565 GN=Gli-Z2 PE=2 SV=1
80	12003	K7WV47|K7WV47_WHEAT	85.56	43	29	0	Y	37347	Alpha-gliadin OS=Triticum aestivum OX=4565 GN=gli-2 PE=4 SV=1
146	30306	R9XV62|R9XV62_WHEAT	85.27	40	20	0	Y	34462	Gamma-gliadin OS=Triticum aestivum OX=4565 PE=4 SV=1
118	30416	K7X1H8|K7X1H8_WHEAT	85.17	50	29	0	Y	33833	Alpha-gliadin OS=Triticum aestivum OX=4565 GN=gli-2 PE=4 SV=1
22	33479	K7X0R1|K7X0R1_WHEAT	84.99	49	31	0	Y	33307	Alpha-gliadin OS=Triticum aestivum OX=4565 GN=gli-2 PE=4 SV=1
140	27695	A0A4D6Q9I7|A0A4D6Q9I7_WHEAT	84.92	38	19	0	Y	33587	Gamma-gliadin OS=Triticum aestivum OX=4565 PE=4 SV=1
119	28030	R9XUM8|R9XUM8_WHEAT	84.76	44	30	0	Y	34390	Alpha-gliadin OS=Triticum aestivum OX=4565 GN=gli-2 PE=4 SV=1
97	27545	D0ES80|D0ES80_WHEAT	84.66	44	19	2	Y	33662	Gamma gliadin OS=Triticum aestivum OX=4565 PE=4 SV=1
129	27736	A0A1K0IT05|A0A1K0IT05_WHEAT	84.35	47	28	0	Y	33254	Alpha-gliadin OS=Triticum aestivum OX=4565 GN=Gli-D2-6 PE=4 SV=1
129	27734	K7WUY9|K7WUY9_WHEAT	84.35	48	28	0	Y	32865	Alpha-gliadin OS=Triticum aestivum OX=4565 GN=gli-2 PE=4 SV=1
129	27733	A5JSB7|A5JSB7_WHEAT	84.35	48	28	0	Y	32765	Alpha-gliadin OS=Triticum aestivum OX=4565 GN=Gli-Z7 PE=2 SV=1
129	6582	Q306F9|Q306F9_WHEAT	84.35	47	28	0	Y	33149	Alpha-gliadin Gli2-CN16-12 OS=Triticum aestivum OX=4565 PE=4 SV=1
160	27727	A0A0E3Z6N1|A0A0E3Z6N1_WHEAT	84.34	45	24	0	Y	33129	Alpha-gliadin (Fragment) OS=Triticum aestivum OX=4565 PE=4 SV=1
127	27693	A0A0E3Z589|A0A0E3Z589_WHEAT	84.17	44	25	0	Y	32064	Alpha-gliadin (Fragment) OS=Triticum aestivum OX=4565 PE=4 SV=1
79	33465	A0A0E3Z516|A0A0E3Z516_WHEAT	84.16	42	25	0	N	35800	Alpha-gliadin (Fragment) OS=Triticum aestivum OX=4565 PE=4 SV=1
102	33448	B6UKP6|B6UKP6_WHEAT	84.05	49	25	0	Y	32835	Gamma-gliadin OS=Triticum aestivum OX=4565 GN=ll936 PE=4 SV=1
152	27723	R9XSU5|R9XSU5_WHEAT	84.01	26	23	0	Y	35101	Alpha-gliadin OS=Triticum aestivum OX=4565 GN=gli-2 PE=4 SV=1
38	33464	X2KVI4|X2KVI4_WHEAT	84	51	30	0	Y	32387	Alpha-gliadin protein OS=Triticum aestivum OX=4565 PE=4 SV=1
54	30317	A0A023WHR4|A0A023WHR4_WHEAT	83.82	46	25	0	N	29228	Alpha-gliadin OS=Triticum aestivum OX=4565 GN=Glia PE=4 SV=1
106	30419	A0A290XZ47|A0A290XZ47_WHEAT	83.79	42	23	0	Y	33903	Gamma-gliadin (Fragment) OS=Triticum aestivum OX=4565 PE=4 SV=1
101	27775	A0A4D6Q720|A0A4D6Q720_WHEAT	83.71	46	24	0	Y	31206	Gamma-gliadin OS=Triticum aestivum OX=4565 PE=4 SV=1
159	30343	F8SGN3|F8SGN3_WHEAT	83.61	55	29	0	Y	40071	Low-molecular-weight glutenin subunit OS=Triticum aestivum OX=4565 PE=2 SV=1
171	27743	Q0GNF9|Q0GNF9_WHEAT	83.58	57	26	0	Y	32424	Low molecular weight glutenin OS=Triticum aestivum OX=4565 GN=lmw-gs PE=4 SV=1
90	30379	P94021|P94021_WHEAT	83.55	72	30	0	Y	32518	LMM glutenin 2 (Fragment) OS=Triticum aestivum OX=4565 PE=4 SV=3
90	30381	C0KK81|C0KK81_WHEAT	83.55	66	30	0	Y	34928	Low molecular weight glutenin OS=Triticum aestivum OX=4565 PE=4 SV=1
90	33451	A0A3G3C4H3|A0A3G3C4H3_WHEAT	83.55	66	30	0	Y	34898	Low molecular weight glutenin subunit A3-6 OS=Triticum aestivum OX=4565 PE=4 SV=1
90	14289	A0A2R3C1P4|A0A2R3C1P4_WHEAT	83.55	66	30	0	Y	34916	Low molecular weight glutenin subunit P-24 OS=Triticum aestivum OX=4565 GN=GluD3-2 PE=4 SV=1
91	27920	A0A7D5BVX1|A0A7D5BVX1_WHEAT	83.51	67	30	0	Y	34985	Low-molecular-weight glutenin subunit OS=Triticum aestivum OX=4565 GN=LMW-GS PE=4 SV=1
83	27890	I3XHQ1|I3XHQ1_WHEAT	83.42	63	29	0	Y	34847	Low molecular weight glutenin subunit LMW-9 OS=Triticum aestivum OX=4565 PE=4 SV=1
88	26932	K7X0Q3|K7X0Q3_WHEAT	83.39	43	25	0	Y	34317	Alpha-gliadin OS=Triticum aestivum OX=4565 GN=gli-2 PE=4 SV=1
89	27889	A0A7D5BXD7|A0A7D5BXD7_WHEAT	83.25	67	29	0	Y	34821	Low-molecular-weight glutenin subunit OS=Triticum aestivum OX=4565 GN=LMW-GS PE=4 SV=1
103	27801	A0A7D5BJ88|A0A7D5BJ88_WHEAT	83.24	62	28	0	Y	37949	Low-molecular-weight glutenin subunit OS=Triticum aestivum OX=4565 GN=LMW-GS PE=4 SV=1
138	27752	X2KWL1|X2KWL1_WHEAT	83.22	46	24	0	Y	35709	Alpha-gliadin protein OS=Triticum aestivum OX=4565 PE=4 SV=1
95	12009	sp|P04722|GDA2_WHEAT	83.18	33	25	0	Y	33661	Alpha/beta-gliadin A-II OS=Triticum aestivum OX=4565 PE=2 SV=1
168	27690	A0A1I9RW80|A0A1I9RW80_WHEAT	83.11	15	24	0	N	105849	HMW glutenin 1Ugx OS=Triticum aestivum OX=4565 PE=3 SV=1
142	27779	B2Y2Q4|B2Y2Q4_WHEAT	83.03	49	29	2	Y	41523	Low molecular weight glutenin subunit OS=Triticum aestivum OX=4565 GN=GluB3-1 PE=4 SV=1
142	27781	B2Y2Q2|B2Y2Q2_WHEAT	83.03	48	29	2	Y	41779	Low molecular weight glutenin subunit OS=Triticum aestivum OX=4565 GN=GluB3-1 PE=4 SV=1
142	27780	B2Y2Q3|B2Y2Q3_WHEAT	83.03	49	29	2	Y	41651	Low molecular weight glutenin subunit OS=Triticum aestivum OX=4565 GN=GluB3-1 PE=4 SV=1
150	30411	A0A290XYV2|A0A290XYV2_WHEAT	82.99	35	17	0	Y	30835	Gamma-gliadin (Fragment) OS=Triticum aestivum OX=4565 PE=4 SV=1
193	30349	D3U326|D3U326_WHEAT	82.93	39	22	4	Y	39662	Low molecular weight glutenin subunit D3-1 OS=Triticum aestivum OX=4565 GN=LMW-GS PE=4 SV=1
193	27825	F8SGQ3|F8SGQ3_WHEAT	82.93	37	22	4	Y	41724	Low-molecular-weight glutenin subunit OS=Triticum aestivum OX=4565 PE=2 SV=1
193	8923	B2BZD1|B2BZD1_WHEAT	82.93	37	22	4	Y	41696	LMW-D8 OS=Triticum aestivum OX=4565 GN=Glu-D3 PE=4 SV=1
193	27826	A0A0S2GJS0|A0A0S2GJS0_WHEAT	82.93	37	22	4	Y	41749	Low-molecular-weight glutenin subunit OS=Triticum aestivum OX=4565 GN=LMW-GS PE=4 SV=1
136	27891	A0A165R8I1|A0A165R8I1_WHEAT	82.86	65	30	0	Y	35990	S-type low molecular weight glutenin subunit OS=Triticum aestivum OX=4565 GN=LMW-s PE=4 SV=1
108	27624	A0A159KI56|A0A159KI56_WHEAT	82.78	38	23	1	N	41544	Omega-secalin OS=Triticum aestivum OX=4565 PE=4 SV=1
94	27902	B2ZRD1|B2ZRD1_WHEAT	82.51	48	25	0	Y	33445	Alpha-gliadin OS=Triticum aestivum OX=4565 PE=2 SV=1
145	33462	D2T2K3|D2T2K3_WHEAT	82.44	32	26	0	Y	32668	Alpha/beta gliadin (Fragment) OS=Triticum aestivum OX=4565 GN=gliaA5 PE=2 SV=1
145	1923	I0IT60|I0IT60_WHEAT	82.44	30	26	0	Y	34856	Alpha/beta-gliadin OS=Triticum aestivum OX=4565 PE=4 SV=1
59	27667	A0A0E3UR64|A0A0E3UR64_WHEAT	82.43	45	24	0	Y	32384	Alpha-gliadin (Fragment) OS=Triticum aestivum OX=4565 PE=4 SV=1
156	27602	A0A5B9Y1T4|A0A5B9Y1T4_WHEAT	82.31	34	18	0	Y	33050	Gamma-gliadin OS=Triticum aestivum OX=4565 PE=4 SV=1
166	27649	A0A4D6QBN0|A0A4D6QBN0_WHEAT	81.32	44	16	0	Y	35474	Gamma-gliadin OS=Triticum aestivum OX=4565 PE=4 SV=1
112	27668	Q9M4L8|Q9M4L8_WHEAT	81.29	48	23	1	Y	32370	Alpha-gliadin OS=Triticum aestivum OX=4565 PE=4 SV=1
110	27600	B6UKN7|B6UKN7_WHEAT	81.03	47	25	0	Y	35753	Gamma-gliadin OS=Triticum aestivum OX=4565 GN=ll921 PE=4 SV=1
141	27965	H9A6C0|H9A6C0_WHEAT	80.96	43	23	0	Y	31530	Gamma-gliadin OS=Triticum aestivum OX=4565 PE=4 SV=1
141	30365	H9A6C2|H9A6C2_WHEAT	80.96	43	23	0	Y	31562	Gamma-gliadin OS=Triticum aestivum OX=4565 PE=4 SV=1
141	27972	R9XSY2|R9XSY2_WHEAT	80.96	41	23	0	Y	33064	Gamma-gliadin OS=Triticum aestivum OX=4565 PE=4 SV=1
141	12254	K7XRH9|K7XRH9_WHEAT	80.96	41	23	0	Y	33027	Gamma-gliadin OS=Triticum aestivum OX=4565 PE=4 SV=1
141	27973	K7XEG0|K7XEG0_WHEAT	80.96	41	23	0	Y	33045	Gamma-gliadin OS=Triticum aestivum OX=4565 PE=4 SV=1
148	27838	A0A290XZ50|A0A290XZ50_WHEAT	80.75	44	21	0	Y	33393	Gamma-gliadin (Fragment) OS=Triticum aestivum OX=4565 PE=4 SV=1
139	12467	B6UKQ7|B6UKQ7_WHEAT	80.72	42	17	0	Y	34493	Gamma-gliadin OS=Triticum aestivum OX=4565 GN=qp915 PE=4 SV=1
182	12008	K7XE90|K7XE90_WHEAT	80.71	44	23	0	Y	33080	Alpha-gliadin OS=Triticum aestivum OX=4565 GN=gli-2 PE=4 SV=1
105	28049	Q5MFN6|Q5MFN6_WHEAT	80.7	64	28	0	Y	32695	Low molecular weight glutenin (Fragment) OS=Triticum aestivum OX=4565 PE=2 SV=1
105	33452	Q5MFN5|Q5MFN5_WHEAT	80.7	62	28	0	Y	33380	Low molecular weight glutenin (Fragment) OS=Triticum aestivum OX=4565 PE=2 SV=1
105	28050	Q5MFN1|Q5MFN1_WHEAT	80.7	60	28	0	Y	34484	Low molecular weight glutenin (Fragment) OS=Triticum aestivum OX=4565 PE=2 SV=1
105	28052	Q5MFJ4|Q5MFJ4_WHEAT	80.7	60	28	0	Y	34553	Low molecular weight glutenin OS=Triticum aestivum OX=4565 PE=2 SV=1
105	28053	Q5MFJ6|Q5MFJ6_WHEAT	80.7	60	28	0	Y	34568	Low molecular weight glutenin OS=Triticum aestivum OX=4565 PE=2 SV=1
105	28054	Q5MFK7|Q5MFK7_WHEAT	80.7	60	28	0	Y	34610	Low molecular weight glutenin OS=Triticum aestivum OX=4565 PE=2 SV=1
105	30387	Q5MFM9|Q5MFM9_WHEAT	80.7	60	28	0	Y	34574	Low molecular weight glutenin OS=Triticum aestivum OX=4565 PE=2 SV=1
105	33453	B2LS34|B2LS34_WHEAT	80.7	60	28	0	Y	34570	Low molecular weight glutenin subunit OS=Triticum aestivum OX=4565 GN=LMW-m1 PE=4 SV=1
105	28051	H6VLQ4|H6VLQ4_WHEAT	80.7	60	28	0	Y	34632	LMW-GS OS=Triticum aestivum OX=4565 GN=glu-3 PE=4 SV=1
105	28081	B5ANT2|B5ANT2_WHEAT	80.7	60	28	0	Y	34613	LMW-glutenin OS=Triticum aestivum OX=4565 PE=2 SV=1
190	33520	A0A3B6U5Z4|A0A3B6U5Z4_WHEAT	80.67	61	24	0	Y	9470	Uncharacterized protein OS=Triticum aestivum OX=4565 PE=4 SV=1
162	27644	Q94G93|Q94G93_WHEAT	80.66	49	19	0	Y	34286	Gamma-gliadin OS=Triticum aestivum OX=4565 PE=4 SV=1
202	27622	A0A249Y2Y2|A0A249Y2Y2_WHEAT	80.61	16	17	0	Y	100035	High molecular weight glutenin subunit 1Slx2.3 OS=Triticum aestivum OX=4565 GN=1Slx2.3* PE=3 SV=1
165	27645	B6UKQ3|B6UKQ3_WHEAT	80.52	47	18	0	Y	34599	Gamma-gliadin OS=Triticum aestivum OX=4565 GN=qp911 PE=4 SV=1
185	27745	R9XUN7|R9XUN7_WHEAT	80.43	46	22	0	Y	33222	Alpha-gliadin OS=Triticum aestivum OX=4565 GN=gli-2 PE=4 SV=1
86	15300	A0A0K0VHI4|A0A0K0VHI4_WHEAT	80.33	47	26	0	Y	31402	Alpha-gliadin PSQ2 (Fragment) OS=Triticum aestivum OX=4565 PE=2 SV=1
116	27593	C4NFQ0|C4NFQ0_WHEAT	80.3	38	23	0	N	41536	Omega secalin OS=Triticum aestivum OX=4565 PE=4 SV=1
116	27598	A0A159KI88|A0A159KI88_WHEAT	80.3	39	23	0	N	41471	Omega-secalin OS=Triticum aestivum OX=4565 PE=4 SV=1
116	27585	C4NFP7|C4NFP7_WHEAT	80.3	38	23	0	N	41503	Omega secalin OS=Triticum aestivum OX=4565 PE=4 SV=1
116	27586	A0A159KHW3|A0A159KHW3_WHEAT	80.3	38	23	0	N	41593	Omega-secalin OS=Triticum aestivum OX=4565 PE=4 SV=1
116	27596	C4NFP8|C4NFP8_WHEAT	80.3	38	23	0	N	41607	Omega secalin OS=Triticum aestivum OX=4565 PE=4 SV=1
116	27579	C4NFQ1|C4NFQ1_WHEAT	80.3	38	23	0	N	41582	Omega secalin OS=Triticum aestivum OX=4565 PE=4 SV=1
99	33480	B6UKP4|B6UKP4_WHEAT	79.68	47	23	0	Y	32928	Gamma-gliadin OS=Triticum aestivum OX=4565 GN=ll934 PE=4 SV=1
199	30373	Q8W3X3|Q8W3X3_WHEAT	79.55	36	23	0	Y	42034	Low-molecular-weight glutenin subunit group 3 type II (Fragment) OS=Triticum aestivum OX=4565 GN=lmw-gs PE=4 SV=1
173	33476	A0A0K2QJT3|A0A0K2QJT3_WHEAT	79.35	21	22	0	Y	38263	Alpha/beta-gliadin OS=Triticum aestivum OX=4565 PE=4 SV=1
172	19695	I0IT53|I0IT53_WHEAT	79.33	40	23	0	Y	33611	Alpha/beta-gliadin OS=Triticum aestivum OX=4565 GN=Gli-2 PE=4 SV=1
233	28134	W6B6A4|W6B6A4_WHEAT	79.17	13	16	0	Y	73011	High molecular weight glutenin subunit OS=Triticum aestivum OX=4565 GN=Glu PE=3 SV=1
107	27896	K7WV92|K7WV92_WHEAT	79.17	54	28	0	Y	35984	Low molecular weight glutenin subunit OS=Triticum aestivum OX=4565 GN=glu-3 PE=4 SV=1
113	27995	K7WV37|K7WV37_WHEAT	79.16	48	28	0	Y	35413	Alpha-gliadin OS=Triticum aestivum OX=4565 GN=gli-2 PE=4 SV=1
209	30391	V6BPA5|V6BPA5_WHEAT	78.89	41	21	0	Y	39753	Low molecular weight glutenin subunit OS=Triticum aestivum OX=4565 GN=lmw-gs PE=4 SV=1
114	27819	A5JSA7|A5JSA7_WHEAT	78.81	39	22	0	Y	33177	Alpha-gliadin OS=Triticum aestivum OX=4565 GN=Gli-G4 PE=2 SV=1
124	28020	R9XU77|R9XU77_WHEAT	78.79	46	23	0	Y	34161	Alpha-gliadin OS=Triticum aestivum OX=4565 GN=gli-2 PE=4 SV=1
191	27850	Q8W3W8|Q8W3W8_WHEAT	78.78	47	24	0	Y	35382	Low-molecular-weight glutenin subunit group 3 type II (Fragment) OS=Triticum aestivum OX=4565 GN=lmw-gs PE=4 SV=1
191	27849	Q8W3X1|Q8W3X1_WHEAT	78.78	43	24	0	Y	42025	Low-molecular-weight glutenin subunit group 3 type II (Fragment) OS=Triticum aestivum OX=4565 GN=lmw-gs PE=4 SV=1
191	27842	R4JBF1|R4JBF1_WHEAT	78.78	42	24	0	Y	43086	Low-molecular-weight glutenin subunit (Fragment) OS=Triticum aestivum OX=4565 GN=LMW-GS PE=4 SV=1
191	27843	R4JDK6|R4JDK6_WHEAT	78.78	42	24	0	Y	43052	Low-molecular-weight glutenin subunit (Fragment) OS=Triticum aestivum OX=4565 GN=LMW-GS PE=4 SV=1
191	27854	Q8W3X4|Q8W3X4_WHEAT	78.78	41	24	0	Y	44070	Low-molecular-weight glutenin subunit group 3 type II (Fragment) OS=Triticum aestivum OX=4565 GN=lmw-gs PE=4 SV=1
191	27844	B2Y2R6|B2Y2R6_WHEAT	78.78	40	24	0	Y	44550	Low molecular weight glutenin subunit OS=Triticum aestivum OX=4565 GN=GluB3-6 PE=4 SV=1
191	12853	A0A0S2GJQ9|A0A0S2GJQ9_WHEAT	78.78	40	24	0	Y	44507	Low-molecular-weight glutenin subunit OS=Triticum aestivum OX=4565 GN=LMW-GS PE=4 SV=1
134	33456	Q9M4L5|Q9M4L5_WHEAT	78.45	46	21	0	Y	31700	Gamma-gliadin OS=Triticum aestivum OX=4565 PE=4 SV=1
111	12456	A0A7D4Y114|A0A7D4Y114_WHEAT	78.28	62	28	0	Y	34970	Low-molecular-weight glutenin subunit OS=Triticum aestivum OX=4565 GN=LMW-GS PE=4 SV=1
111	33514	A0A7D4XSE8|A0A7D4XSE8_WHEAT	78.28	62	28	0	Y	34917	Low-molecular-weight glutenin subunit OS=Triticum aestivum OX=4565 GN=LMW-GS PE=4 SV=1
111	33515	A0A7D4XLZ8|A0A7D4XLZ8_WHEAT	78.28	62	28	0	Y	34931	Low-molecular-weight glutenin subunit OS=Triticum aestivum OX=4565 GN=LMW-GS PE=4 SV=1
81	33511	A0A0E3UR73|A0A0E3UR73_WHEAT	78.07	48	19	0	Y	32628	Alpha-gliadin (Fragment) OS=Triticum aestivum OX=4565 PE=4 SV=1
169	33450	A0A4D6QBN8|A0A4D6QBN8_WHEAT	77.99	40	19	0	Y	34047	Gamma-gliadin OS=Triticum aestivum OX=4565 PE=4 SV=1
207	27731	A0A0E3Z7F3|A0A0E3Z7F3_WHEAT	77.9	39	18	0	Y	33776	Alpha-gliadin (Fragment) OS=Triticum aestivum OX=4565 PE=4 SV=1
131	27957	B6UKN1|B6UKN1_WHEAT	77.73	42	22	0	Y	34749	Gamma-gliadin OS=Triticum aestivum OX=4565 GN=ll911 PE=4 SV=1
164	15463	R9XWC4|R9XWC4_WHEAT	77.72	36	19	0	Y	37468	Gamma-gliadin OS=Triticum aestivum OX=4565 PE=4 SV=1
220	33506	V9P785|V9P785_WHEAT	77.71	43	19	0	Y	36786	LMW-m glutenin subunit 50 (Fragment) OS=Triticum aestivum OX=4565 GN=LMW-m PE=4 SV=1
181	27988	A0A1K0ITG7|A0A1K0ITG7_WHEAT	77.6	39	23	0	Y	33767	Alpha-gliadin OS=Triticum aestivum OX=4565 GN=Gli-B2-12 PE=4 SV=1
151	27774	R9XVA5|R9XVA5_WHEAT	77.54	48	28	0	Y	42952	LMW-GS OS=Triticum aestivum OX=4565 GN=glu-3 PE=4 SV=1
132	26916	A0A0E3UR77|A0A0E3UR77_WHEAT	77.54	50	22	0	Y	32733	Alpha-gliadin (Fragment) OS=Triticum aestivum OX=4565 PE=4 SV=1
217	27886	R4JAN9|R4JAN9_WHEAT	77.3	46	19	0	Y	37819	Low-molecular-weight glutenin subunit OS=Triticum aestivum OX=4565 GN=LMW-GS PE=4 SV=1
216	33500	F8SGM9|F8SGM9_WHEAT	77.3	41	19	1	Y	39848	Low-molecular-weight glutenin subunit OS=Triticum aestivum OX=4565 PE=2 SV=1
170	8124	A0A290XYW3|A0A290XYW3_WHEAT	77.15	34	18	0	Y	35406	Gamma-gliadin (Fragment) OS=Triticum aestivum OX=4565 PE=4 SV=1
115	8077	A0A7D5C0A1|A0A7D5C0A1_WHEAT	77.09	59	26	0	Y	34990	Low-molecular-weight glutenin subunit OS=Triticum aestivum OX=4565 GN=LMW-GS PE=4 SV=1
184	27702	A0A0K2QJ89|A0A0K2QJ89_WHEAT	76.94	46	19	1	N	20625	Pseudo alpha/beta-gliadin OS=Triticum aestivum OX=4565 PE=4 SV=1
213	13866	A0A7D4XMB8|A0A7D4XMB8_WHEAT	76.91	33	20	3	Y	33910	Low-molecular-weight glutenin subunit OS=Triticum aestivum OX=4565 GN=LMW-GS PE=4 SV=1
130	27958	B6UKN9|B6UKN9_WHEAT	76.9	44	21	0	Y	35490	Gamma-gliadin OS=Triticum aestivum OX=4565 GN=ll926 PE=4 SV=1
161	30378	Q5MFN4|Q5MFN4_WHEAT	76.87	65	28	0	Y	32404	Low molecular weight glutenin (Fragment) OS=Triticum aestivum OX=4565 PE=2 SV=1
178	30368	K7X1R6|K7X1R6_WHEAT	76.86	34	19	0	Y	32998	Gamma-gliadin OS=Triticum aestivum OX=4565 PE=4 SV=1
149	30326	B6UKN4|B6UKN4_WHEAT	76.77	46	21	0	Y	33782	Gamma-gliadin OS=Triticum aestivum OX=4565 GN=ll915 PE=4 SV=1
201	27900	Q52NZ3|Q52NZ3_WHEAT	76.73	42	21	0	Y	32766	Low molecular weight glutenin subunit OS=Triticum aestivum OX=4565 PE=4 SV=1
204	27884	D0EVN9|D0EVN9_WHEAT	76.73	42	21	0	Y	34474	LMW-m glutenin subunit OS=Triticum aestivum OX=4565 PE=4 SV=1
218	30476	R9YTM4|R9YTM4_WHEAT	76.7	31	17	0	Y	39982	Low-molecular-weight glutenin subunit Glu-B3 (Fragment) OS=Triticum aestivum OX=4565 PE=4 SV=1
186	33477	J7HT14|J7HT14_WHEAT	76.43	47	22	0	Y	33803	Alpha-gliadin OS=Triticum aestivum OX=4565 GN=Gli-SB-4 PE=4 SV=1
122	27761	D0ES79|D0ES79_WHEAT	76.22	52	23	2	Y	32662	Gamma gliadin OS=Triticum aestivum OX=4565 PE=4 SV=1
122	27764	U5UA51|U5UA51_WHEAT	76.22	52	23	2	Y	32617	Gamma-gliadin OS=Triticum aestivum OX=4565 PE=4 SV=1
122	27769	U5U7C3|U5U7C3_WHEAT	76.22	52	23	2	Y	32664	Gamma-gliadin OS=Triticum aestivum OX=4565 PE=4 SV=1
122	27768	B6UKN6|B6UKN6_WHEAT	76.22	52	23	2	Y	32689	Gamma-gliadin OS=Triticum aestivum OX=4565 GN=ll918 PE=4 SV=1
122	27767	R9XT17|R9XT17_WHEAT	76.22	52	23	2	Y	32630	Gamma-gliadin OS=Triticum aestivum OX=4565 PE=4 SV=1
206	33521	R9XSW3|R9XSW3_WHEAT	76.09	31	20	0	Y	23500	Alpha-gliadin OS=Triticum aestivum OX=4565 GN=gli-2 PE=1 SV=1
223	30351	B2BZD2|B2BZD2_WHEAT	76.08	41	19	0	Y	39773	LMW-m glutenin subunit 0877L13-M OS=Triticum aestivum OX=4565 GN=Glu-D3 PE=4 SV=1
176	27835	A0A3B5XT99|A0A3B5XT99_WHEAT	75.83	21	18	0	Y	52656	AAI domain-containing protein OS=Triticum aestivum OX=4565 PE=4 SV=1
109	27820	J7I030|J7I030_WHEAT	75.76	47	17	0	Y	32866	Alpha-gliadin OS=Triticum aestivum OX=4565 GN=Gli-6 PE=4 SV=1
158	28007	A0A290XYZ8|A0A290XYZ8_WHEAT	75.59	40	19	0	Y	31394	Gamma-gliadin (Fragment) OS=Triticum aestivum OX=4565 PE=4 SV=1
224	28161	A0A2U8JD21|A0A2U8JD21_WHEAT	75.42	36	16	16	N	53600	Omega gliadin-B6 OS=Triticum aestivum OX=4565 GN=Gli-1 PE=4 SV=1
224	28162	A0A7D5IFI4|A0A7D5IFI4_WHEAT	75.42	34	16	16	N	57018	Omega gliadin OS=Triticum aestivum OX=4565 PE=4 SV=1
219	28119	A0A7D5DKY0|A0A7D5DKY0_WHEAT	75.39	41	17	0	N	41655	Omega gliadin OS=Triticum aestivum OX=4565 PE=4 SV=1
155	27906	A0A290XYV1|A0A290XYV1_WHEAT	75.16	41	20	0	Y	31859	Gamma-gliadin (Fragment) OS=Triticum aestivum OX=4565 PE=4 SV=1
259	28177	C8CAI4|C8CAI4_WHEAT	75.03	50	11	0	Y	15106	Dimeric alpha-amylase inhibitor OS=Triticum aestivum OX=4565 PE=3 SV=1
263	28144	Q5MD68|Q5MD68_WHEAT	74.92	40	8	0	Y	13191	0.19 dimeric alpha-amylase inhibitor (Fragment) OS=Triticum aestivum OX=4565 PE=3 SV=1
263	28145	sp|P01084|IAA5_WHEAT	74.92	40	8	0	Y	13185	Alpha-amylase inhibitor 0.53 OS=Triticum aestivum OX=4565 PE=1 SV=1
263	28146	Q4U1A4|Q4U1A4_WHEAT	74.92	35	8	0	Y	15046	Dimeric alpha-amylase inhibitor OS=Triticum aestivum OX=4565 PE=3 SV=1
263	28147	A0A077RSX3|A0A077RSX3_WHEAT	74.92	32	8	0	Y	16294	Dimeric alpha amylase inhibitor OS=Triticum aestivum OX=4565 GN=WDAI PE=2 SV=1
227	27684	A0A5B9Y471|A0A5B9Y471_WHEAT	74.88	36	12	2	Y	34423	Gamma-gliadin OS=Triticum aestivum OX=4565 PE=4 SV=1
154	27962	B6UKQ2|B6UKQ2_WHEAT	74.62	36	18	0	Y	34800	Gamma-gliadin OS=Triticum aestivum OX=4565 GN=qp910 PE=4 SV=1
241	28138	V9P6N2|V9P6N2_WHEAT	74.58	25	15	0	Y	38377	LMW-i glutenin subunit 1 OS=Triticum aestivum OX=4565 GN=Glu-3 PE=4 SV=1
147	27950	A0A290XZ10|A0A290XZ10_WHEAT	74.46	40	19	0	Y	30865	Gamma-gliadin (Fragment) OS=Triticum aestivum OX=4565 PE=4 SV=1
147	27951	A0A290XZ25|A0A290XZ25_WHEAT	74.46	40	19	0	Y	30851	Gamma-gliadin (Fragment) OS=Triticum aestivum OX=4565 PE=4 SV=1
147	27952	A0A290XZ35|A0A290XZ35_WHEAT	74.46	40	19	0	Y	30938	Gamma-gliadin (Fragment) OS=Triticum aestivum OX=4565 PE=4 SV=1
211	27997	R9XSZ2|R9XSZ2_WHEAT	74.43	32	16	0	Y	32168	Gamma-gliadin OS=Triticum aestivum OX=4565 PE=4 SV=1
235	33494	U6BEQ9|U6BEQ9_WHEAT	74.38	52	16	0	Y	23984	Low-molecular-weight glutenin subunit (Fragment) OS=Triticum aestivum OX=4565 GN=LMW-GS PE=2 SV=1
236	30410	U6BIP1|U6BIP1_WHEAT	74.34	50	16	0	Y	24912	Low-molecular-weight glutenin subunit (Fragment) OS=Triticum aestivum OX=4565 GN=LMW-GS PE=2 SV=1
192	30428	R9XT50|R9XT50_WHEAT	74.23	51	24	0	Y	38015	LMW-GS OS=Triticum aestivum OX=4565 GN=glu-3 PE=4 SV=1
137	30337	A0A290XZ14|A0A290XZ14_WHEAT	74.16	41	20	0	Y	31780	Gamma-gliadin (Fragment) OS=Triticum aestivum OX=4565 PE=4 SV=1
180	27193	F2X0K7|F2X0K7_WHEAT	74.05	42	18	0	Y	33500	Gama-gliadin OS=Triticum aestivum OX=4565 GN=Gli-c2 PE=4 SV=1
167	33482	A0A4D6QE78|A0A4D6QE78_WHEAT	73.96	48	20	0	Y	32516	Gamma-gliadin OS=Triticum aestivum OX=4565 PE=4 SV=1
232	14131	A0A7D5C1J7|A0A7D5C1J7_WHEAT	73.86	43	17	0	Y	32583	Low-molecular-weight glutenin subunit OS=Triticum aestivum OX=4565 GN=LMW-GS PE=4 SV=1
226	33505	Q8W3X5|Q8W3X5_WHEAT	73.8	41	18	0	Y	39013	Low-molecular-weight glutenin subunit group 2 type I OS=Triticum aestivum OX=4565 GN=lmw-gs PE=4 SV=1
183	28006	K7WV42|K7WV42_WHEAT	73.52	36	15	0	Y	32831	Alpha-gliadin OS=Triticum aestivum OX=4565 GN=gli-2 PE=4 SV=1
198	28032	sp|P04727|GDA7_WHEAT	73.43	45	20	0	Y	36118	Alpha/beta-gliadin clone PW8142 OS=Triticum aestivum OX=4565 PE=3 SV=1
198	6586	Q41546|Q41546_WHEAT	73.43	45	20	0	Y	36121	Alpha/beta-gliadin storage protein OS=Triticum aestivum OX=4565 PE=4 SV=1
229	33498	Q5MFN9|Q5MFN9_WHEAT	73.17	39	17	0	Y	32677	Low molecular weight glutenin OS=Triticum aestivum OX=4565 PE=2 SV=1
157	27784	A0A4D6Q625|A0A4D6Q625_WHEAT	72.85	36	19	0	Y	32700	Gamma-gliadin OS=Triticum aestivum OX=4565 PE=4 SV=1
153	30340	D0ES81|D0ES81_WHEAT	72.81	43	21	0	Y	35990	Gamma gliadin OS=Triticum aestivum OX=4565 PE=4 SV=1
203	5252	A0A290XYX8|A0A290XYX8_WHEAT	72.64	39	16	0	Y	31876	Gamma-gliadin (Fragment) OS=Triticum aestivum OX=4565 PE=4 SV=1
262	28183	A4ZIZ0|A4ZIZ0_WHEAT	72.53	36	7	7	Y	13056	Monomeric alpha-amylase inhibitor (Fragment) OS=Triticum aestivum OX=4565 PE=3 SV=1
144	33528	A0A1K0JNE4|A0A1K0JNE4_WHEAT	72.28	29	20	0	Y	36651	Alpha-gliadin OS=Triticum aestivum OX=4565 GN=Gli-B2-3 PE=4 SV=1
225	28114	B6ETR9|B6ETR9_WHEAT	72.22	33	15	1	N	41963	D-type LMW glutenin subunit (Fragment) OS=Triticum aestivum OX=4565 GN=glu PE=2 SV=1
225	28115	A0A2U8JD15|A0A2U8JD15_WHEAT	72.22	32	15	1	N	43913	Omega gliadin OS=Triticum aestivum OX=4565 GN=Gli-1 PE=4 SV=1
221	4137	A0A1I9RW79|A0A1I9RW79_WHEAT	71.99	15	16	0	N	66405	HMW glutenin 1Mgy OS=Triticum aestivum OX=4565 PE=3 SV=1
187	28069	R9XU99|R9XU99_WHEAT	71.99	44	17	0	Y	34985	Gamma-gliadin OS=Triticum aestivum OX=4565 PE=4 SV=1
230	28029	Q52NZ6|Q52NZ6_WHEAT	71.92	40	17	0	Y	32839	Low molecular weight glutenin subunit OS=Triticum aestivum OX=4565 PE=4 SV=1
200	33522	I0IT54|I0IT54_WHEAT	71.9	37	22	0	Y	33308	Alpha/beta-gliadin OS=Triticum aestivum OX=4565 PE=4 SV=1
128	27716	A0A0E3Z6L3|A0A0E3Z6L3_WHEAT	71.8	44	20	0	Y	25139	Alpha-gliadin (Fragment) OS=Triticum aestivum OX=4565 PE=4 SV=1
197	12448	A0A0K2QJ85|A0A0K2QJ85_WHEAT	71.63	26	21	0	Y	36404	Alpha/beta-gliadin OS=Triticum aestivum OX=4565 PE=4 SV=1
177	30420	B6UKP1|B6UKP1_WHEAT	71.62	37	17	0	Y	31952	Gamma-gliadin OS=Triticum aestivum OX=4565 GN=ll930 PE=4 SV=1
208	27673	A0A159KI54|A0A159KI54_WHEAT	71.24	27	14	0	N	35005	Omega-secalin OS=Triticum aestivum OX=4565 PE=4 SV=1
254	28355	A0A3B6JR20|A0A3B6JR20_WHEAT	70.71	30	8	8	Y	18318	AAI domain-containing protein OS=Triticum aestivum OX=4565 PE=3 SV=1
194	7764	B6UKM7|B6UKM7_WHEAT	70.66	45	18	0	Y	34392	Gamma-gliadin OS=Triticum aestivum OX=4565 GN=ll906 PE=4 SV=1
189	28022	O22108|O22108_WHEAT	70.45	41	18	0	Y	32567	LMM glutenin 1 (Fragment) OS=Triticum aestivum OX=4565 PE=4 SV=2
195	27800	A0A290XZ51|A0A290XZ51_WHEAT	70.44	42	18	0	Y	34434	Gamma-gliadin (Fragment) OS=Triticum aestivum OX=4565 PE=4 SV=1
212	28075	Q6EEX0|Q6EEX0_WHEAT	70.12	49	17	1	Y	31451	Gamma gliadin OS=Triticum aestivum OX=4565 PE=2 SV=1
205	12266	B6UKQ6|B6UKQ6_WHEAT	69.63	39	17	0	Y	33156	Gamma-gliadin OS=Triticum aestivum OX=4565 GN=qp914 PE=4 SV=1
240	27717	L0G7U5|L0G7U5_WHEAT	68.94	24	12	0	N	53951	HMW-glutenin subunit Glu-1Stx1 OS=Triticum aestivum OX=4565 GN=Glu-1 PE=3 SV=1
266	28094	I6Q083|I6Q083_WHEAT	68.7	36	8	0	Y	14397	Dimeric alpha-amylase inhibitor (Fragment) OS=Triticum aestivum OX=4565 GN=WDAI PE=3 SV=1
267	28093	Q5UHH5|Q5UHH5_WHEAT	68.58	42	8	0	Y	13509	0.19 dimeric alpha-amylase inhibitor (Fragment) OS=Triticum aestivum OX=4565 PE=3 SV=1
267	28095	A0A3B6ECF3|A0A3B6ECF3_WHEAT	68.58	34	8	0	Y	16797	AAI domain-containing protein OS=Triticum aestivum OX=4565 PE=3 SV=1
242	28208	U5U6N3|U5U6N3_WHEAT	68.1	36	12	1	N	31980	Omega-gliadin OS=Triticum aestivum OX=4565 PE=4 SV=1
135	27793	A0A0E3UQU0|A0A0E3UQU0_WHEAT	67.85	43	17	0	Y	32784	Alpha-gliadin (Fragment) OS=Triticum aestivum OX=4565 PE=4 SV=1
214	14989	C0KEH9|C0KEH9_WHEAT	67.82	36	17	0	N	39900	Omega-gliadin (Fragment) OS=Triticum aestivum OX=4565 PE=4 SV=1
228	16130	R9XUS6|R9XUS6_WHEAT	67.71	36	15	0	Y	40793	Gamma-gliadin OS=Triticum aestivum OX=4565 PE=4 SV=1
245	33558	R9XWG5|R9XWG5_WHEAT	67.58	34	15	0	Y	34134	LMW-GS OS=Triticum aestivum OX=4565 GN=glu-3 PE=4 SV=1
222	27894	A0A1G4P1T3|A0A1G4P1T3_WHEAT	67.58	13	11	0	N	63439	HMW glutenin y-type subunit 1Ay21 OS=Triticum aestivum OX=4565 GN=Glu-1Ay PE=3 SV=1
234	26123	I1XB44|I1XB44_WHEAT	67.51	35	16	0	Y	27923	Low molecular weight glutenin subunit (Fragment) OS=Triticum aestivum OX=4565 PE=4 SV=1
234	27963	D2DII8|D2DII8_WHEAT	67.51	28	16	0	Y	33879	Low-molecular-weight glutenin subunit OS=Triticum aestivum OX=4565 GN=GluA3-5 PE=4 SV=1
234	27967	A0A1U9XL87|A0A1U9XL87_WHEAT	67.51	28	16	0	Y	34002	Low-molecular-weight glutenin subunit OS=Triticum aestivum OX=4565 GN=GluA3-29 PE=4 SV=1
231	28092	A0A7D5DKX6|A0A7D5DKX6_WHEAT	67.43	45	16	3	N	37514	Omega gliadin OS=Triticum aestivum OX=4565 PE=4 SV=1
238	28105	H9XGZ9|H9XGZ9_WHEAT	67.17	21	15	0	Y	33699	Low-molecular-weight glutenin subunit OS=Triticum aestivum OX=4565 GN=LMW-2 PE=4 SV=1
215	28064	A0A290XZ17|A0A290XZ17_WHEAT	66.9	36	14	0	Y	30373	Gamma-gliadin (Fragment) OS=Triticum aestivum OX=4565 PE=4 SV=1
252	12451	A0A3B6IYD4|A0A3B6IYD4_WHEAT	66.29	19	11	2	Y	58728	Beta-amylase OS=Triticum aestivum OX=4565 PE=3 SV=1
252	28034	A0A3B6J0P1|A0A3B6J0P1_WHEAT	66.29	18	11	2	Y	61421	Beta-amylase OS=Triticum aestivum OX=4565 PE=3 SV=1
210	33526	Q0GQX1|Q0GQX1_WHEAT	65.56	39	15	0	Y	33979	Low molecular weight glutenin subunit (Fragment) OS=Triticum aestivum OX=4565 PE=4 SV=1
249	27866	A0A2D0UFQ0|A0A2D0UFQ0_WHEAT	65.18	9	12	0	Y	103617	X-type HMW-GS 1Slx2.2 OS=Triticum aestivum OX=4565 GN=1Slx2.2 PE=2 SV=1
237	28097	A0A2U8T8S1|A0A2U8T8S1_WHEAT	64.69	12	13	0	N	65815	High molecular weight glutenin subunit OS=Triticum aestivum OX=4565 GN=1Ay PE=3 SV=1
256	27936	A0A1D8V7B4|A0A1D8V7B4_WHEAT	64.36	13	9	0	N	53916	High molecular weight glutenin subunit OS=Triticum aestivum OX=4565 GN=Glu-1Vb PE=3 SV=1
257	33577	A0A7D4XY91|A0A7D4XY91_WHEAT	63.92	32	12	0	Y	34281	Low-molecular-weight glutenin subunit OS=Triticum aestivum OX=4565 GN=LMW-GS PE=4 SV=1
271	28359	sp|P24296|NLTP1_WHEAT	63.83	42	6	6	Y	11899	Non-specific lipid-transfer protein (Fragment) OS=Triticum aestivum OX=4565 PE=1 SV=2
271	28360	Q8GZB0|Q8GZB0_WHEAT	63.83	41	6	6	Y	12257	Non-specific lipid-transfer protein OS=Triticum aestivum OX=4565 GN=LTP1500 PE=3 SV=1
271	28361	Q5NE27|Q5NE27_WHEAT	63.83	41	6	6	Y	12259	Non-specific lipid-transfer protein OS=Triticum aestivum OX=4565 GN=ltp9.1b PE=2 SV=1
243	14182	R9XUW9|R9XUW9_WHEAT	63.76	36	15	0	Y	39933	LMW-GS OS=Triticum aestivum OX=4565 GN=glu-3 PE=4 SV=1
260	28152	A0A3B6U9P0|A0A3B6U9P0_WHEAT	63.57	14	10	1	Y	58926	Beta-amylase OS=Triticum aestivum OX=4565 PE=3 SV=1
260	28153	A0A3B6TZ67|A0A3B6TZ67_WHEAT	63.57	13	10	1	Y	59957	Beta-amylase OS=Triticum aestivum OX=4565 PE=3 SV=1
260	28154	A0A3B6UA75|A0A3B6UA75_WHEAT	63.57	13	10	1	Y	61114	Beta-amylase OS=Triticum aestivum OX=4565 PE=3 SV=1
260	28155	A0A3B6U3W8|A0A3B6U3W8_WHEAT	63.57	13	10	1	Y	62609	Beta-amylase OS=Triticum aestivum OX=4565 PE=3 SV=1
244	5711	W6AW92|W6AW92_WHEAT	63.46	11	10	0	N	80703	High molecular weight glutenin subunit y OS=Triticum aestivum OX=4565 GN=Glu PE=3 SV=1
251	33552	A0A7D5BLI2|A0A7D5BLI2_WHEAT	62.99	32	12	0	Y	34292	Low-molecular-weight glutenin subunit OS=Triticum aestivum OX=4565 GN=LMW-GS PE=4 SV=1
258	28213	A0A7D4XRX9|A0A7D4XRX9_WHEAT	61.28	25	11	0	Y	34096	Low-molecular-weight glutenin subunit OS=Triticum aestivum OX=4565 GN=LMW-GS PE=4 SV=1
250	27969	A0A7D4XMD9|A0A7D4XMD9_WHEAT	61.22	24	11	0	Y	33985	Low-molecular-weight glutenin subunit OS=Triticum aestivum OX=4565 GN=LMW-GS PE=4 SV=1
247	28063	Q1ZZT4|Q1ZZT4_WHEAT	60.16	36	13	0	Y	31791	Low-molecular-weight glutenin subunit OS=Triticum aestivum OX=4565 PE=4 SV=1
265	28170	A0A1D8V7C1|A0A1D8V7C1_WHEAT	60.05	15	7	0	N	38163	High molecular weight glutenin subunit OS=Triticum aestivum OX=4565 GN=Glu-1Vb PE=3 SV=1
255	28148	Q9SDM2|Q9SDM2_WHEAT	59.1	11	10	2	N	76211	Glutenin_ high molecular weight subunit type y OS=Triticum aestivum OX=4565 GN=Glu-R1 PE=3 SV=1
255	28157	Q94IJ8|Q94IJ8_WHEAT	59.1	11	10	2	N	76201	High molecular weight glutenin subunit y OS=Triticum aestivum OX=4565 GN=glu-1R PE=3 SV=1
246	27883	A0A0K2QJC8|A0A0K2QJC8_WHEAT	58.64	30	12	0	Y	33569	Alpha/beta-gliadin OS=Triticum aestivum OX=4565 PE=4 SV=1
248	28120	A0A290XYV6|A0A290XYV6_WHEAT	56.45	32	11	1	Y	31817	Gamma-gliadin (Fragment) OS=Triticum aestivum OX=4565 PE=4 SV=1
253	28222	C1KDG4|C1KDG4_WHEAT	56.44	47	8	0	N	14588	Putative omega secalin OS=Triticum aestivum OX=4565 PE=2 SV=1
287	33699	sp|P82901|NLT2P_WHEAT	56.28	27	5	5	Y	7046	Non-specific lipid-transfer protein 2P OS=Triticum aestivum OX=4565 PE=1 SV=1
287	33700	Q2PCC5|Q2PCC5_WHEAT	56.28	19	5	5	Y	9736	Type 2 non specific lipid transfer protein OS=Triticum aestivum OX=4565 GN=ltp7.1e PE=3 SV=1
287	33701	sp|P82900|NLT2G_WHEAT	56.28	19	5	5	Y	9832	Non-specific lipid-transfer protein 2G OS=Triticum aestivum OX=4565 PE=1 SV=2
287	33702	A0A3B6KUN7|A0A3B6KUN7_WHEAT	56.28	19	5	5	Y	9704	AAI domain-containing protein OS=Triticum aestivum OX=4565 PE=3 SV=1
287	33703	Q2PCC7|Q2PCC7_WHEAT	56.28	19	5	5	Y	9833	Type 2 non specific lipid transfer protein OS=Triticum aestivum OX=4565 GN=ltp7.1c PE=3 SV=1
287	33704	Q2PCC3|Q2PCC3_WHEAT	56.28	18	5	5	Y	10065	Type 2 non specific lipid transfer protein OS=Triticum aestivum OX=4565 GN=ltp7.1b PE=3 SV=1
280	28249	Q5UHH8|Q5UHH8_WHEAT	54.73	52	7	0	Y	13253	0.19 dimeric alpha-amylase inhibitor (Fragment) OS=Triticum aestivum OX=4565 PE=3 SV=1
273	28175	Q94IJ7|Q94IJ7_WHEAT	54.62	7	8	0	N	86299	High molecular weight glutenin subunit x OS=Triticum aestivum OX=4565 GN=glu-1R PE=3 SV=1
270	10504	sp|Q2A784|AVLA1_WHEAT	53.01	14	7	2	Y	18427	Avenin-like a1 OS=Triticum aestivum OX=4565 GN=AVNLA PE=2 SV=1
296	33611	A0A0U1VAP0|A0A0U1VAP0_WHEAT	52.69	15	5	5	Y	28918	Waxy (Fragment) OS=Triticum aestivum OX=4565 GN=Wx PE=4 SV=1
296	33612	A0A0U1XWZ7|A0A0U1XWZ7_WHEAT	52.69	15	5	5	Y	28886	Waxy (Fragment) OS=Triticum aestivum OX=4565 GN=Wx PE=4 SV=1
296	33613	Q8W2G8|Q8W2G8_WHEAT	52.69	7	5	5	Y	58934	Starch synthase_ chloroplastic/amyloplastic (Fragment) OS=Triticum aestivum OX=4565 GN=waxy PE=2 SV=1
296	33614	U3RA51|U3RA51_WHEAT	52.69	7	5	5	Y	63293	Starch synthase_ chloroplastic/amyloplastic (Fragment) OS=Triticum aestivum OX=4565 GN=WxB1 PE=3 SV=1
296	33615	Q9SYU0|Q9SYU0_WHEAT	52.69	7	5	5	Y	63267	Starch synthase_ chloroplastic/amyloplastic OS=Triticum aestivum OX=4565 GN=Wx-D1 PE=2 SV=1
296	33616	Q8LLD5|Q8LLD5_WHEAT	52.69	7	5	5	Y	65805	Starch synthase_ chloroplastic/amyloplastic OS=Triticum aestivum OX=4565 GN=WGBSSI PE=2 SV=1
296	33617	A0A0A6ZL53|A0A0A6ZL53_WHEAT	52.69	6	5	5	Y	66279	Starch synthase_ chloroplastic/amyloplastic OS=Triticum aestivum OX=4565 PE=2 SV=1
296	33618	W8FJ68|W8FJ68_WHEAT	52.69	6	5	5	Y	66227	Starch synthase_ chloroplastic/amyloplastic OS=Triticum aestivum OX=4565 GN=Wx PE=3 SV=1
296	33619	A0A0A6ZM52|A0A0A6ZM52_WHEAT	52.69	6	5	5	Y	66271	Starch synthase_ chloroplastic/amyloplastic OS=Triticum aestivum OX=4565 PE=3 SV=1
296	33620	Q84QW7|Q84QW7_WHEAT	52.69	6	5	5	Y	66278	Starch synthase_ chloroplastic/amyloplastic OS=Triticum aestivum OX=4565 GN=gss1 PE=2 SV=1
296	33621	A0A2Z6BDX4|A0A2Z6BDX4_WHEAT	52.69	6	5	5	Y	66285	Starch synthase_ chloroplastic/amyloplastic OS=Triticum aestivum OX=4565 GN=Wx PE=3 SV=1
296	33622	A0A2Z6BDX2|A0A2Z6BDX2_WHEAT	52.69	6	5	5	Y	66283	Starch synthase_ chloroplastic/amyloplastic OS=Triticum aestivum OX=4565 GN=Wx PE=3 SV=1
296	33623	A0A0A6ZLC1|A0A0A6ZLC1_WHEAT	52.69	6	5	5	Y	66451	Starch synthase_ chloroplastic/amyloplastic OS=Triticum aestivum OX=4565 PE=2 SV=1
296	33624	Q9FUU6|Q9FUU6_WHEAT	52.69	6	5	5	Y	66326	Starch synthase_ chloroplastic/amyloplastic OS=Triticum aestivum OX=4565 GN=GbssI PE=2 SV=1
296	33625	A0A0A6ZL82|A0A0A6ZL82_WHEAT	52.69	6	5	5	Y	66317	Starch synthase_ chloroplastic/amyloplastic OS=Triticum aestivum OX=4565 PE=3 SV=1
296	33626	A0A2Z6DU12|A0A2Z6DU12_WHEAT	52.69	6	5	5	Y	66325	Starch synthase_ chloroplastic/amyloplastic OS=Triticum aestivum OX=4565 GN=Wx PE=3 SV=1
296	33627	A0A2Z6DUA7|A0A2Z6DUA7_WHEAT	52.69	6	5	5	Y	66313	Starch synthase_ chloroplastic/amyloplastic OS=Triticum aestivum OX=4565 GN=Wx PE=3 SV=1
296	33628	A0A2Z6DUC1|A0A2Z6DUC1_WHEAT	52.69	6	5	5	Y	66343	Starch synthase_ chloroplastic/amyloplastic OS=Triticum aestivum OX=4565 GN=Wx PE=3 SV=1
296	33629	A0A2Z6DUA9|A0A2Z6DUA9_WHEAT	52.69	6	5	5	Y	66425	Starch synthase_ chloroplastic/amyloplastic OS=Triticum aestivum OX=4565 GN=Wx PE=3 SV=1
296	33630	A0A2Z6DUB6|A0A2Z6DUB6_WHEAT	52.69	6	5	5	Y	66325	Starch synthase_ chloroplastic/amyloplastic OS=Triticum aestivum OX=4565 GN=Wx PE=3 SV=1
296	33631	A0A2Z6DUB7|A0A2Z6DUB7_WHEAT	52.69	6	5	5	Y	66328	Starch synthase_ chloroplastic/amyloplastic OS=Triticum aestivum OX=4565 GN=Wx PE=3 SV=1
296	33632	Q9SXK3|Q9SXK3_WHEAT	52.69	6	5	5	Y	66345	Starch synthase_ chloroplastic/amyloplastic OS=Triticum aestivum OX=4565 GN=waxy PE=3 SV=1
272	28096	V9P7D3|V9P7D3_WHEAT	52.45	17	8	0	Y	32359	LMW-m glutenin subunit 17 (Fragment) OS=Triticum aestivum OX=4565 GN=Glu-3 PE=4 SV=1
293	28376	C7C4X0|C7C4X0_WHEAT	51.29	32	5	4	Y	13096	Alpha amylase inhibitor CM1 (Fragment) OS=Triticum aestivum OX=4565 GN=wtai-CM1 PE=2 SV=1
293	28377	A0A3B6TFZ6|A0A3B6TFZ6_WHEAT	51.29	26	5	4	Y	15527	AAI domain-containing protein OS=Triticum aestivum OX=4565 PE=3 SV=1
293	28378	A0A4P8DL35|A0A4P8DL35_WHEAT	51.29	26	5	4	Y	15511	Alpha amylase-trypsin inhibitor OS=Triticum aestivum OX=4565 GN=ATI PE=2 SV=1
283	28181	A0A1I9RW81|A0A1I9RW81_WHEAT	51.02	6	6	0	N	70572	HMW glutenin 1Ugy OS=Triticum aestivum OX=4565 PE=3 SV=1
284	33530	sp|P0CZ06|AVLB3_WHEAT	50.92	19	5	0	Y	32437	Avenin-like b3 OS=Triticum aestivum OX=4565 PE=2 SV=1
284	30585	A0A1W6C2M3|A0A1W6C2M3_WHEAT	50.92	19	5	0	Y	32252	Avenin-like protein 2 OS=Triticum aestivum OX=4565 GN=AL-2 PE=4 SV=1
284	33531	A0A286QT77|A0A286QT77_WHEAT	50.92	19	5	0	Y	32249	Avenin-like protein A5 (Fragment) OS=Triticum aestivum OX=4565 PE=4 SV=1
284	33532	sp|D0EWS4|AVLB7_WHEAT	50.92	19	5	0	Y	32352	Avenin-like b7 OS=Triticum aestivum OX=4565 PE=3 SV=1
284	28381	G9I0T4|G9I0T4_WHEAT	50.92	19	5	0	Y	32408	Avenin-like protein OS=Triticum aestivum OX=4565 PE=4 SV=1
284	33533	G9I0U3|G9I0U3_WHEAT	50.92	19	5	0	Y	32380	Avenin-like protein OS=Triticum aestivum OX=4565 GN=AL-3 PE=4 SV=1
284	30586	V5M0W9|V5M0W9_WHEAT	50.92	19	5	0	Y	32408	Avenin-like protein OS=Triticum aestivum OX=4565 PE=4 SV=1
284	33534	sp|D6QZM4|AVLB9_WHEAT	50.92	19	5	0	Y	32406	Avenin-like b9 OS=Triticum aestivum OX=4565 PE=3 SV=1
284	33535	A0A1W6C2L7|A0A1W6C2L7_WHEAT	50.92	19	5	0	Y	32438	Avenin-like protein 4 OS=Triticum aestivum OX=4565 GN=AL-4 PE=4 SV=1
284	33536	G9I0S8|G9I0S8_WHEAT	50.92	19	5	0	Y	32396	Avenin-like protein OS=Triticum aestivum OX=4565 PE=4 SV=1
284	33537	sp|A5A4L4|AVLB6_WHEAT	50.92	19	5	0	Y	32380	Avenin-like b6 OS=Triticum aestivum OX=4565 PE=3 SV=1
284	33538	G9I0T6|G9I0T6_WHEAT	50.92	19	5	0	Y	32412	Avenin-like protein OS=Triticum aestivum OX=4565 PE=4 SV=1
284	33539	G9I0U1|G9I0U1_WHEAT	50.92	19	5	0	Y	32410	Avenin-like protein OS=Triticum aestivum OX=4565 PE=4 SV=1
284	33540	A0A286QSW6|A0A286QSW6_WHEAT	50.92	19	5	0	Y	32408	Avenin-like protein A4 OS=Triticum aestivum OX=4565 PE=4 SV=1
284	33541	V5M3L1|V5M3L1_WHEAT	50.92	19	5	0	Y	32394	Avenin-like protein OS=Triticum aestivum OX=4565 PE=4 SV=1
284	33542	sp|D6QZM5|AVLB8_WHEAT	50.92	19	5	0	Y	32350	Avenin-like b8 OS=Triticum aestivum OX=4565 PE=3 SV=1
284	18122	sp|D6QZM8|AVLBA_WHEAT	50.92	19	5	0	Y	32433	Avenin-like b10 OS=Triticum aestivum OX=4565 PE=3 SV=1
284	33543	V5M3L6|V5M3L6_WHEAT	50.92	19	5	0	Y	32408	Avenin-like protein OS=Triticum aestivum OX=4565 PE=4 SV=1
284	33544	G9I0U5|G9I0U5_WHEAT	50.92	19	5	0	Y	32366	Avenin-like protein OS=Triticum aestivum OX=4565 PE=4 SV=1
284	33545	V5M127|V5M127_WHEAT	50.92	19	5	0	Y	32309	Avenin-like protein OS=Triticum aestivum OX=4565 PE=4 SV=1
284	33546	G9I0T9|G9I0T9_WHEAT	50.92	19	5	0	Y	32449	Avenin-like protein OS=Triticum aestivum OX=4565 PE=4 SV=1
278	10506	sp|P0CZ08|AVLA3_WHEAT	50.66	19	6	1	Y	19251	Avenin-like a3 OS=Triticum aestivum OX=4565 PE=2 SV=1
278	33585	A0A3B6R7A6|A0A3B6R7A6_WHEAT	50.66	19	6	1	Y	19281	AAI domain-containing protein OS=Triticum aestivum OX=4565 PE=4 SV=1
278	10508	sp|P0CZ07|AVLA2_WHEAT	50.66	18	6	1	Y	19702	Avenin-like a2 OS=Triticum aestivum OX=4565 PE=2 SV=1
277	33596	A0A3B6I494|A0A3B6I494_WHEAT	50.46	13	6	1	Y	19725	AAI domain-containing protein OS=Triticum aestivum OX=4565 PE=4 SV=1
290	30552	sp|Q2A783|AVLB1_WHEAT	50.23	18	5	1	Y	32727	Avenin-like b1 OS=Triticum aestivum OX=4565 GN=AVNLB PE=1 SV=1
275	28169	D2KFG9|D2KFG9_WHEAT	48.56	10	4	2	Y	22371	Gliadin/avenin-like seed protein OS=Triticum aestivum OX=4565 PE=2 SV=1
275	28363	A0A3B5XTA4|A0A3B5XTA4_WHEAT	48.56	10	4	2	Y	22215	AAI domain-containing protein OS=Triticum aestivum OX=4565 PE=4 SV=1
279	30543	Q30DX4|Q30DX4_WHEAT	47.85	65	6	0	N	10283	Gamma-gliadin/LMW-glutenin chimera Ch5 (Fragment) OS=Triticum aestivum OX=4565 PE=2 SV=1
294	30588	Q8LK23|Q8LK23_WHEAT	47.25	12	4	4	N	38823	Peroxidase OS=Triticum aestivum OX=4565 GN=WSP1 PE=2 SV=1
294	30589	A0A3B6I4M8|A0A3B6I4M8_WHEAT	47.25	12	4	4	N	39027	Peroxidase OS=Triticum aestivum OX=4565 PE=3 SV=1
282	28257	L7R666|L7R666_WHEAT	45.77	19	5	0	Y	31339	Gamma-gliadin OS=Triticum aestivum OX=4565 PE=4 SV=1
286	28301	C0LF32|C0LF32_WHEAT	45.71	10	5	3	N	43140	Serpin 3 OS=Triticum aestivum OX=4565 GN=SER3 PE=2 SV=1
286	28302	sp|P93693|SPZ1B_WHEAT	45.71	10	5	3	N	43033	Serpin-Z1B OS=Triticum aestivum OX=4565 PE=1 SV=1
286	28303	A0A3B6MWJ8|A0A3B6MWJ8_WHEAT	45.71	10	5	3	N	43071	SERPIN domain-containing protein OS=Triticum aestivum OX=4565 PE=3 SV=1
288	28308	E5KZT4|E5KZT4_WHEAT	45.13	13	5	1	Y	47837	75k gamma secalin OS=Triticum aestivum OX=4565 GN=sec2 PE=4 SV=1
288	3160	E5KZR3|E5KZR3_WHEAT	45.13	12	5	1	Y	50787	75k gamma secalin OS=Triticum aestivum OX=4565 GN=sec2 PE=4 SV=1
288	28339	E5KZT2|E5KZT2_WHEAT	45.13	12	5	1	Y	51294	75k gamma secalin OS=Triticum aestivum OX=4565 GN=sec2 PE=4 SV=1
288	30485	E5KZQ7|E5KZQ7_WHEAT	45.13	11	5	1	Y	54526	75k gamma secalin OS=Triticum aestivum OX=4565 GN=sec2 PE=4 SV=1
288	28307	E5KZT5|E5KZT5_WHEAT	45.13	13	5	1	Y	46999	75k gamma secalin OS=Triticum aestivum OX=4565 GN=sec2 PE=4 SV=1
288	30486	E5KZR5|E5KZR5_WHEAT	45.13	12	5	1	Y	48880	75k gamma secalin OS=Triticum aestivum OX=4565 GN=sec2 PE=4 SV=1
281	28214	A0A3B5YPZ7|A0A3B5YPZ7_WHEAT	42.79	10	3	1	Y	22550	AAI domain-containing protein OS=Triticum aestivum OX=4565 PE=4 SV=1
291	28280	A0A075D1A6|A0A075D1A6_WHEAT	42.43	5	2	2	Y	40068	Actin (Fragment) OS=Triticum aestivum OX=4565 PE=2 SV=1
291	28281	A0A3B6MME4|A0A3B6MME4_WHEAT	42.43	5	2	2	Y	40875	Uncharacterized protein OS=Triticum aestivum OX=4565 PE=3 SV=1
291	28269	W5AH12|W5AH12_WHEAT	42.43	5	2	2	Y	41662	Uncharacterized protein OS=Triticum aestivum OX=4565 PE=3 SV=1
291	28282	Q5EWZ1|Q5EWZ1_WHEAT	42.43	5	2	2	Y	41728	Actin OS=Triticum aestivum OX=4565 GN=ACT-1 PE=2 SV=1
291	28270	A0A067YNJ5|A0A067YNJ5_WHEAT	42.43	5	2	2	Y	41648	Actin OS=Triticum aestivum OX=4565 PE=3 SV=1
291	28287	A0A075D1U0|A0A075D1U0_WHEAT	42.43	5	2	2	Y	41584	Actin OS=Triticum aestivum OX=4565 PE=3 SV=1
291	28283	A0A3B6KFD9|A0A3B6KFD9_WHEAT	42.43	5	2	2	Y	43439	Uncharacterized protein OS=Triticum aestivum OX=4565 PE=3 SV=1
291	28285	A0A3B5XT63|A0A3B5XT63_WHEAT	42.43	5	2	2	Y	45278	Uncharacterized protein OS=Triticum aestivum OX=4565 PE=3 SV=1
291	28286	A0A3B6KDW0|A0A3B6KDW0_WHEAT	42.43	5	2	2	Y	45140	Uncharacterized protein OS=Triticum aestivum OX=4565 PE=3 SV=1
291	28273	A0A3B5XYX6|A0A3B5XYX6_WHEAT	42.43	4	2	2	Y	49913	Uncharacterized protein OS=Triticum aestivum OX=4565 PE=3 SV=1
291	28357	C7F8P4|C7F8P4_WHEAT	42.43	8	2	2	Y	28079	Actin (Fragment) OS=Triticum aestivum OX=4565 PE=3 SV=1
300	28248	Q7X9M4|Q7X9M4_WHEAT	42.4	13	3	2	Y	25109	AAI domain-containing protein (Fragment) OS=Triticum aestivum OX=4565 PE=2 SV=1
300	28243	A0A3B6T7X8|A0A3B6T7X8_WHEAT	42.4	10	3	2	Y	31911	Uncharacterized protein OS=Triticum aestivum OX=4565 PE=4 SV=1
301	28275	A0A077RQ83|A0A077RQ83_WHEAT	41.56	34	5	0	Y	16324	AAI domain-containing protein OS=Triticum aestivum OX=4565 GN=TRAES_3BF068600030CFD_c1 PE=3 SV=1
289	28226	L7R918|L7R918_WHEAT	40.45	16	4	0	Y	31293	Gamma-gliadin OS=Triticum aestivum OX=4565 PE=4 SV=1
304	28397	A0A3B6LV31|A0A3B6LV31_WHEAT	39.17	12	3	3	N	29653	rRNA N-glycosidase OS=Triticum aestivum OX=4565 PE=3 SV=1
304	28398	Q07810|Q07810_WHEAT	39.17	12	3	3	N	29613	rRNA N-glycosidase OS=Triticum aestivum OX=4565 GN=trig7 PE=3 SV=1
304	28400	A0A3B6LWE2|A0A3B6LWE2_WHEAT	39.17	12	3	3	N	30055	rRNA N-glycosidase OS=Triticum aestivum OX=4565 PE=3 SV=1
314	30521	V5RL87|V5RL87_WHEAT	38.2	10	2	2	Y	16387	Puroindoline OS=Triticum aestivum OX=4565 GN=Pina-D1 PE=4 SV=1
314	30522	V5RJM1|V5RJM1_WHEAT	38.2	10	2	2	Y	16405	Puroindoline OS=Triticum aestivum OX=4565 PE=4 SV=1
314	30523	A6N860|A6N860_WHEAT	38.2	10	2	2	Y	16377	Puroindoline a OS=Triticum aestivum OX=4565 GN=Pina-D1 PE=4 SV=1
314	30524	sp|P33432|PUIA_WHEAT	38.2	10	2	2	Y	16387	Puroindoline-A OS=Triticum aestivum OX=4565 GN=PINA PE=1 SV=2
314	30558	A6N861|A6N861_WHEAT	38.2	21	2	2	Y	7764	Truncated puroindoline a OS=Triticum aestivum OX=4565 GN=Pina-D1 PE=4 SV=1
292	28185	A0A2U8JD37|A0A2U8JD37_WHEAT	37.59	18	4	4	Y	37663	Delta gliadin-D1 OS=Triticum aestivum OX=4565 GN=Gli-1 PE=4 SV=1
299	28250	A0A3B5XTS9|A0A3B5XTS9_WHEAT	36.78	14	4	3	N	46957	Uncharacterized protein OS=Triticum aestivum OX=4565 PE=4 SV=1
295	28419	H9AXB4|H9AXB4_WHEAT	34.5	6	3	1	N	42553	Serpin-N3.7 OS=Triticum aestivum OX=4565 PE=2 SV=1
309	28481	sp|P93692|SPZ2B_WHEAT	33.81	6	2	2	N	42981	Serpin-Z2B OS=Triticum aestivum OX=4565 PE=1 SV=1
309	28482	H9AXB3|H9AXB3_WHEAT	33.81	6	2	2	N	42996	Serpin-N3.2 OS=Triticum aestivum OX=4565 PE=2 SV=1
312	28433	A0A3B6LU42|A0A3B6LU42_WHEAT	33.42	7	2	1	N	32116	Elongation factor 1-alpha OS=Triticum aestivum OX=4565 PE=4 SV=1
312	28434	A0A3B6MXF1|A0A3B6MXF1_WHEAT	33.42	6	2	1	N	41096	Elongation factor 1-alpha OS=Triticum aestivum OX=4565 PE=3 SV=1
312	28436	A0A1W5RMH3|A0A1W5RMH3_WHEAT	33.42	5	2	1	N	49083	Elongation factor 1-alpha OS=Triticum aestivum OX=4565 PE=2 SV=1
312	28440	A0A1D5UZW7|A0A1D5UZW7_WHEAT	33.42	5	2	1	N	49128	Elongation factor 1-alpha OS=Triticum aestivum OX=4565 PE=3 SV=1
312	28441	A0A1D5XDB6|A0A1D5XDB6_WHEAT	33.42	5	2	1	N	49141	Elongation factor 1-alpha OS=Triticum aestivum OX=4565 PE=3 SV=1
312	13882	A0A3B6ARY9|A0A3B6ARY9_WHEAT	33.42	5	2	1	N	49116	Elongation factor 1-alpha OS=Triticum aestivum OX=4565 PE=3 SV=1
312	28442	sp|Q03033|EF1A_WHEAT	33.42	5	2	1	N	49169	Elongation factor 1-alpha OS=Triticum aestivum OX=4565 GN=TEF1 PE=2 SV=1
312	28445	A0A3B6IRY7|A0A3B6IRY7_WHEAT	33.42	4	2	1	N	53467	Elongation factor 1-alpha OS=Triticum aestivum OX=4565 PE=3 SV=1
298	28240	A0A290XYR4|A0A290XYR4_WHEAT	33.3	59	3	0	Y	8120	Low molecular weight glutenin subunit (Fragment) OS=Triticum aestivum OX=4565 GN=LMW-GS PE=4 SV=1
305	30500	A0A3B6JQP1|A0A3B6JQP1_WHEAT	32.09	13	3	3	Y	15959	AAI domain-containing protein OS=Triticum aestivum OX=4565 PE=3 SV=1
305	30502	Q41540|Q41540_WHEAT	32.09	13	3	3	Y	15989	CM 17 protein OS=Triticum aestivum OX=4565 PE=2 SV=1
305	30499	A0A4P8DL87|A0A4P8DL87_WHEAT	32.09	13	3	3	Y	15782	Alpha amylase-trypsin inhibitor OS=Triticum aestivum OX=4565 GN=ATI PE=2 SV=1
305	30501	B5B0D5|B5B0D5_WHEAT	32.09	13	3	3	Y	15783	Major allergen CM16 OS=Triticum aestivum OX=4565 PE=2 SV=1
305	30503	sp|P16159|IAC16_WHEAT	32.09	13	3	3	Y	15782	Alpha-amylase/trypsin inhibitor CM16 OS=Triticum aestivum OX=4565 PE=1 SV=1
307	28319	A0A290XYZ5|A0A290XYZ5_WHEAT	31.5	21	3	0	N	25541	Omega-gliadin (Fragment) OS=Triticum aestivum OX=4565 PE=4 SV=1
308	28166	Q571R2|Q571R2_WHEAT	31.34	13	3	1	N	43981	Putative omega-gliadin (Fragment) OS=Triticum aestivum OX=4565 GN=gli PE=2 SV=2
311	33658	Q401N6|Q401N6_WHEAT	31.04	3	2	2	N	54030	Aspartic proteinase OS=Triticum aestivum OX=4565 GN=WAP2 PE=2 SV=1
311	33659	A0A3B5XVJ2|A0A3B5XVJ2_WHEAT	31.04	3	2	2	N	54074	Uncharacterized protein OS=Triticum aestivum OX=4565 PE=3 SV=1
311	33660	A0A3B5YT54|A0A3B5YT54_WHEAT	31.04	3	2	2	N	54084	Uncharacterized protein OS=Triticum aestivum OX=4565 PE=3 SV=1
311	33668	A0A3B6RJF9|A0A3B6RJF9_WHEAT	31.04	4	2	2	N	45042	Uncharacterized protein OS=Triticum aestivum OX=4565 PE=3 SV=1
311	33669	A0A3B6A160|A0A3B6A160_WHEAT	31.04	3	2	2	N	48221	Uncharacterized protein OS=Triticum aestivum OX=4565 PE=3 SV=1
311	33670	A0A3B6GXH6|A0A3B6GXH6_WHEAT	31.04	3	2	2	N	50925	Uncharacterized protein OS=Triticum aestivum OX=4565 PE=3 SV=1
311	33671	A0A3B6GWZ4|A0A3B6GWZ4_WHEAT	31.04	3	2	2	N	51678	Uncharacterized protein OS=Triticum aestivum OX=4565 PE=3 SV=1
311	28406	A0A3B6TV13|A0A3B6TV13_WHEAT	31.04	3	2	2	N	52791	Uncharacterized protein OS=Triticum aestivum OX=4565 PE=3 SV=1
311	33672	A0A3B6EGL9|A0A3B6EGL9_WHEAT	31.04	3	2	2	N	53093	Uncharacterized protein OS=Triticum aestivum OX=4565 PE=3 SV=1
311	33673	A0A3B5ZPP6|A0A3B5ZPP6_WHEAT	31.04	3	2	2	N	54216	Uncharacterized protein OS=Triticum aestivum OX=4565 PE=3 SV=1
311	28407	A0A3B6TN96|A0A3B6TN96_WHEAT	31.04	3	2	2	N	55253	Uncharacterized protein OS=Triticum aestivum OX=4565 PE=3 SV=1
311	33674	A0A3B6RIP2|A0A3B6RIP2_WHEAT	31.04	3	2	2	N	55094	Uncharacterized protein OS=Triticum aestivum OX=4565 PE=3 SV=1
311	28408	A0A3B6SGD2|A0A3B6SGD2_WHEAT	31.04	3	2	2	N	55134	Uncharacterized protein OS=Triticum aestivum OX=4565 PE=3 SV=1
311	33677	Q401N7|Q401N7_WHEAT	31.04	3	2	2	N	54315	Aspartic proteinase OS=Triticum aestivum OX=4565 GN=WAP1 PE=2 SV=1
311	33678	A0A3B5Y6C7|A0A3B5Y6C7_WHEAT	31.04	3	2	2	N	54487	Uncharacterized protein OS=Triticum aestivum OX=4565 PE=3 SV=1
311	33679	A0A3B5Z4G2|A0A3B5Z4G2_WHEAT	31.04	3	2	2	N	54343	Uncharacterized protein OS=Triticum aestivum OX=4565 PE=3 SV=1
311	33683	A0A3B6A2J7|A0A3B6A2J7_WHEAT	31.04	3	2	2	N	55169	Uncharacterized protein OS=Triticum aestivum OX=4565 PE=3 SV=1
311	28409	A0A3B6TUE4|A0A3B6TUE4_WHEAT	31.04	3	2	2	N	56810	Uncharacterized protein OS=Triticum aestivum OX=4565 PE=3 SV=1
303	33640	Q8H738|Q8H738_WHEAT	29.59	13	3	0	N	16327	Gamma-gliadin (Fragment) OS=Triticum aestivum OX=4565 PE=2 SV=1
318	28413	Q43205|Q43205_WHEAT	20.75	7	1	1	Y	14542	Acidic protein OS=Triticum aestivum OX=4565 PE=3 SV=1
318	28414	Q53WS1|Q53WS1_WHEAT	20.75	7	1	1	Y	14558	Acidic protein OS=Triticum aestivum OX=4565 GN=Pur-D1 PE=2 SV=1
318	28415	sp|P32032|THN2_WHEAT	20.75	7	1	1	Y	14558	Alpha-2-purothionin OS=Triticum aestivum OX=4565 GN=THI1.2 PE=2 SV=1
318	28416	A0A3B5Y650|A0A3B5Y650_WHEAT	20.75	7	1	1	Y	14643	Acidic protein OS=Triticum aestivum OX=4565 PE=3 SV=1
318	28417	Q9T0P2|Q9T0P2_WHEAT	20.75	7	1	1	Y	14715	Acidic protein OS=Triticum aestivum OX=4565 GN=Pur-A1 PE=3 SV=1
318	28418	sp|P01543|THNB_WHEAT	20.75	7	1	1	Y	14625	Purothionin A-1 OS=Triticum aestivum OX=4565 GN=THI1.3 PE=1 SV=2
317	33715	H2DLU3|H2DLU3_WHEAT	20.32	7	1	1	Y	16822	Puroindoline OS=Triticum aestivum OX=4565 GN=Pinb-D1 PE=4 SV=1
317	33716	A0A0A7AAG7|A0A0A7AAG7_WHEAT	20.32	7	1	1	Y	16776	Puroindoline b OS=Triticum aestivum OX=4565 GN=Pinb-D1 PE=4 SV=1
317	33717	A0A140H134|A0A140H134_WHEAT	20.32	7	1	1	Y	16762	Puroindoline b protein OS=Triticum aestivum OX=4565 GN=Pinb-D1 PE=4 SV=1
317	33718	B6Z278|B6Z278_WHEAT	20.32	7	1	1	Y	16792	Puroindoline b OS=Triticum aestivum OX=4565 GN=Pinb-D1 PE=4 SV=1
317	33719	A6N863|A6N863_WHEAT	20.32	7	1	1	Y	16892	Puroindoline b OS=Triticum aestivum OX=4565 GN=Pinb-D1 PE=4 SV=1
317	33720	A6N862|A6N862_WHEAT	20.32	7	1	1	Y	16719	Puroindoline b OS=Triticum aestivum OX=4565 GN=Pinb-D1 PE=4 SV=1
317	33721	sp|Q10464|PUIB_WHEAT	20.32	7	1	1	Y	16792	Puroindoline-B OS=Triticum aestivum OX=4565 GN=PINB PE=1 SV=1

## Sheet: D60
Data Sheet 5: Summary data on wheat proteins identified by PEAKS at timepont D60 including protein accession, -10lgP, sequence coverage, number of peptides, number of unique peptides, if the protein was found with post translational modifications, the theoretical mass as well as the protein description.
Protein Group	Protein ID	Accession	-10lgP	Coverage (%)	#Peptides	#Unique	PTM	Mass	Description
68	27532	T2HRF3|T2HRF3_WHEAT	104.4	24	26	0	Y	89372	High-molecular-weight glutenin subunit OS=Triticum aestivum OX=4565 GN=Glu-A1 PE=3 SV=1
68	27533	Q19AE4|Q19AE4_WHEAT	104.4	24	26	0	Y	89471	High molecular weight glutenin subunit OS=Triticum aestivum OX=4565 GN=GluA1 PE=3 SV=1
74	27534	A0A060MZP1|A0A060MZP1_WHEAT	103.37	24	25	0	Y	86382	High molecular weight glutenin subunit (Fragment) OS=Triticum aestivum OX=4565 GN=glu PE=3 SV=1
74	8080	A0A059UHD1|A0A059UHD1_WHEAT	103.37	23	25	0	Y	89835	High molecular weight glutenin subunit 1Ax1 OS=Triticum aestivum OX=4565 GN=Glu-1Ax1 PE=3 SV=1
74	27535	Q03872|Q03872_WHEAT	103.37	23	25	0	Y	89819	High molecular weight glutenin subunit 1Ax1 OS=Triticum aestivum OX=4565 GN=Glu-1AX1 PE=3 SV=1
74	27536	Q41553|Q41553_WHEAT	103.37	24	25	0	Y	88476	HMW glutenin subunit Ax2 OS=Triticum aestivum OX=4565 GN=HMWG PE=3 SV=1
74	8081	A0A0X9BSF8|A0A0X9BSF8_WHEAT	103.37	23	25	0	Y	90567	High molecular weight glutenin subunit OS=Triticum aestivum OX=4565 GN=Glu-Ax PE=3 SV=1
74	27537	G3K725|G3K725_WHEAT	103.37	22	25	0	Y	93648	High molecular weight glutenin subunit OS=Triticum aestivum OX=4565 GN=Glu-1Ax1.1 PE=3 SV=1
20	3230	Q45R38|Q45R38_WHEAT	100.77	44	43	2	Y	85233	HMW glutenin x-type subunit Bx7 OS=Triticum aestivum OX=4565 GN=Glu-B1al PE=2 SV=1
22	27546	A0A290XZ33|A0A290XZ33_WHEAT	98.91	48	28	0	Y	35099	Gamma-gliadin (Fragment) OS=Triticum aestivum OX=4565 PE=4 SV=1
22	27547	A0A290XYW4|A0A290XYW4_WHEAT	98.91	49	28	0	Y	35113	Gamma-gliadin (Fragment) OS=Triticum aestivum OX=4565 PE=4 SV=1
22	27548	A0A290XYU1|A0A290XYU1_WHEAT	98.91	48	28	0	Y	35085	Gamma-gliadin (Fragment) OS=Triticum aestivum OX=4565 PE=4 SV=1
22	27549	Q9M6P7|Q9M6P7_WHEAT	98.91	48	28	0	Y	35198	Gamma-gliadin (Fragment) OS=Triticum aestivum OX=4565 PE=4 SV=1
22	27550	K7X1S8|K7X1S8_WHEAT	98.91	45	28	0	Y	37202	Gamma-gliadin OS=Triticum aestivum OX=4565 PE=4 SV=1
22	27551	R9XUB9|R9XUB9_WHEAT	98.91	45	28	0	Y	37156	Gamma-gliadin OS=Triticum aestivum OX=4565 PE=4 SV=1
22	20395	R9XUB0|R9XUB0_WHEAT	98.91	45	28	0	Y	37156	Gamma-gliadin OS=Triticum aestivum OX=4565 PE=4 SV=1
22	27552	Q94G91|Q94G91_WHEAT	98.91	45	28	0	Y	37168	Gamma-gliadin OS=Triticum aestivum OX=4565 GN=Gli-Yn1 PE=2 SV=1
22	27553	R9XWB3|R9XWB3_WHEAT	98.91	45	28	0	Y	37247	Gamma-gliadin OS=Triticum aestivum OX=4565 PE=4 SV=1
29	27657	A0A2L1K3K4|A0A2L1K3K4_WHEAT	98.62	37	31	0	Y	67912	High molecular weight glutenin (Fragment) OS=Triticum aestivum OX=4565 GN=Glu-B1 PE=3 SV=1
29	27658	A0A165B8S1|A0A165B8S1_WHEAT	98.62	36	31	0	Y	69689	High molecular weight glutenin subunit Dy10-m328SF OS=Triticum aestivum OX=4565 PE=3 SV=1
9	27741	B2Y2Q7|B2Y2Q7_WHEAT	98.19	52	35	1	Y	41981	Low molecular weight glutenin OS=Triticum aestivum OX=4565 GN=GluB3-2 PE=2 SV=1
30	27666	A0A0H4SMF2|A0A0H4SMF2_WHEAT	97.94	32	31	0	N	70554	High molecular weight glutenin subunit OS=Triticum aestivum OX=4565 GN=Glu-1Dy12.7 PE=3 SV=1
31	13834	A0A1G4P219|A0A1G4P219_WHEAT	97.76	35	37	0	Y	85195	HMW glutenin x-type subunit Bx7 OS=Triticum aestivum OX=4565 GN=Glu-1B PE=3 SV=1
37	27664	Q670Q5|Q670Q5_WHEAT	97.68	34	30	0	Y	70348	High molecular weight glutenin subunit 1Dy10.1 OS=Triticum aestivum OX=4565 PE=3 SV=1
1	27632	R9XSX7|R9XSX7_WHEAT	97.6	37	32	0	Y	32864	Alpha-gliadin OS=Triticum aestivum OX=4565 GN=gli-2 PE=4 SV=1
1	27633	A0A0E3Z5U5|A0A0E3Z5U5_WHEAT	97.6	38	32	0	Y	32739	Alpha-gliadin (Fragment) OS=Triticum aestivum OX=4565 PE=4 SV=1
1	27634	R9XSV1|R9XSV1_WHEAT	97.6	37	32	0	Y	32807	Alpha-gliadin OS=Triticum aestivum OX=4565 GN=gli-2 PE=4 SV=1
1	27635	R9XUQ0|R9XUQ0_WHEAT	97.6	37	32	0	Y	32877	Alpha-gliadin OS=Triticum aestivum OX=4565 GN=gli-2 PE=4 SV=1
1	12000	K7XR49|K7XR49_WHEAT	97.6	36	32	0	Y	33727	Alpha-gliadin OS=Triticum aestivum OX=4565 GN=gli-2 PE=4 SV=1
39	5462	A9ZMG8|A9ZMG8_WHEAT	97.27	34	29	0	N	69701	High-molecular-weight glutenin subunit y10 OS=Triticum aestivum OX=4565 GN=Glu1Dy10 PE=3 SV=1
42	27848	A0A3G4ZJR3|A0A3G4ZJR3_WHEAT	97.11	35	36	0	Y	84567	High-molecular-weight glutenin subunit 1Bx14.1 OS=Triticum aestivum OX=4565 GN=Glu-1B PE=3 SV=1
53	27616	Q8GV12|Q8GV12_WHEAT	96.7	20	31	0	Y	103052	HMW glutenin subunit OS=Triticum aestivum OX=4565 GN=1Dx2.2 PE=3 SV=1
65	27609	A0A0K0KCV6|A0A0K0KCV6_WHEAT	96.5	22	30	0	Y	88244	High molecular weight glutenin subunit 1Dx2 OS=Triticum aestivum OX=4565 PE=3 SV=1
65	27610	X2JUA0|X2JUA0_WHEAT	96.5	21	30	0	Y	89474	High molecular weight glutenin subunit Dx5 OS=Triticum aestivum OX=4565 PE=3 SV=1
65	27611	G3FLC7|G3FLC7_WHEAT	96.5	19	30	0	Y	103003	High-molecular-weight glutenin subunit OS=Triticum aestivum OX=4565 GN=Glu PE=3 SV=2
65	12333	J7G6L4|J7G6L4_WHEAT	96.5	19	30	0	Y	103004	High-molecular-weight glutenin 1Dx2.2 OS=Triticum aestivum OX=4565 PE=3 SV=1
65	9477	Q599I0|Q599I0_WHEAT	96.5	18	30	0	Y	108764	HMW subunit of glutenin 1Dx2.2* (Fragment) OS=Triticum aestivum OX=4565 GN=glu-D1x PE=3 SV=1
65	12670	B1B520|B1B520_WHEAT	96.5	18	30	0	Y	108884	High-molecular-weight glutenin subunit 2.6 OS=Triticum aestivum OX=4565 GN=Glu-D1 PE=3 SV=2
46	27860	A0A1G4P1W4|A0A1G4P1W4_WHEAT	96.5	34	36	0	Y	88323	HMW glutenin x-type subunit 1Bx6 OS=Triticum aestivum OX=4565 GN=Glu-1Bx PE=3 SV=1
86	27579	C4NFQ1|C4NFQ1_WHEAT	96.44	40	26	1	N	41582	Omega secalin OS=Triticum aestivum OX=4565 PE=4 SV=1
2	27629	J7I021|J7I021_WHEAT	96.42	33	31	0	Y	33769	Alpha-gliadin OS=Triticum aestivum OX=4565 GN=Gli-CS-3 PE=4 SV=1
78	27580	A0A159KI90|A0A159KI90_WHEAT	96.25	44	26	0	N	40636	Omega-secalin OS=Triticum aestivum OX=4565 PE=4 SV=1
78	27581	C1KFY6|C1KFY6_WHEAT	96.25	42	26	0	N	41515	Putative omega secalin OS=Triticum aestivum OX=4565 PE=2 SV=1
78	27582	A0A159KIA7|A0A159KIA7_WHEAT	96.25	42	26	0	N	41579	Omega-secalin OS=Triticum aestivum OX=4565 PE=4 SV=1
48	27674	sp|P08488|GLT3_WHEAT	95.98	31	29	2	N	70867	Glutenin_ high molecular weight subunit 12 OS=Triticum aestivum OX=4565 PE=3 SV=1
58	27865	A0A1G4P1V7|A0A1G4P1V7_WHEAT	95.97	29	35	1	Y	88479	HMW glutenin x-type subunit Bx7 OS=Triticum aestivum OX=4565 GN=Glu-1Bx PE=3 SV=1
61	27743	Q0GNF9|Q0GNF9_WHEAT	95.93	52	28	0	Y	32424	Low molecular weight glutenin OS=Triticum aestivum OX=4565 GN=lmw-gs PE=4 SV=1
69	27559	A0A290XZ20|A0A290XZ20_WHEAT	95.88	33	23	0	Y	40525	Gamma-gliadin (Fragment) OS=Triticum aestivum OX=4565 PE=4 SV=1
60	27861	W0C8N8|W0C8N8_WHEAT	95.49	32	34	0	Y	84453	High-molecular-weight glutenin subunit 1Bx14 OS=Triticum aestivum OX=4565 GN=Glu-1B PE=3 SV=1
45	27821	Q00M56|Q00M56_WHEAT	95.41	53	30	0	Y	40087	LMW-D1 OS=Triticum aestivum OX=4565 GN=GluD3-3 PE=2 SV=1
10	27682	K7X1I3|K7X1I3_WHEAT	95.08	32	30	0	Y	34588	Alpha-gliadin OS=Triticum aestivum OX=4565 GN=gli-2 PE=4 SV=1
4	12443	A0A0E3Z573|A0A0E3Z573_WHEAT	94.74	38	29	0	Y	33007	Alpha-gliadin (Fragment) OS=Triticum aestivum OX=4565 PE=4 SV=1
19	27777	A0A2U8JCZ2|A0A2U8JCZ2_WHEAT	94.64	42	33	1	Y	41010	LMW-B3 OS=Triticum aestivum OX=4565 GN=Glu-3 PE=4 SV=1
19	27778	B2Y2Q1|B2Y2Q1_WHEAT	94.64	41	33	1	Y	41138	Low molecular weight glutenin subunit OS=Triticum aestivum OX=4565 GN=GluB3-1 PE=4 SV=1
15	27791	K0I5W1|K0I5W1_WHEAT	94.51	45	32	0	Y	42149	LMW glutenin OS=Triticum aestivum OX=4565 GN=Glu PE=4 SV=1
56	27542	A0A4D6Q658|A0A4D6Q658_WHEAT	94.45	39	19	0	Y	32673	Gamma-gliadin OS=Triticum aestivum OX=4565 PE=4 SV=1
11	1920	A7LHB2|A7LHB2_WHEAT	94.43	37	30	0	Y	33613	Alpha gliadin OS=Triticum aestivum OX=4565 GN=gli-w17 PE=4 SV=1
32	27748	R9XVC9|R9XVC9_WHEAT	94.3	51	29	0	Y	36825	LMW-GS OS=Triticum aestivum OX=4565 GN=glu-3 PE=4 SV=1
17	27795	K0HZJ2|K0HZJ2_WHEAT	94.12	43	32	0	Y	42149	LMW glutenin OS=Triticum aestivum OX=4565 GN=Glu PE=4 SV=1
47	27826	A0A0S2GJS0|A0A0S2GJS0_WHEAT	94.08	37	29	4	Y	41749	Low-molecular-weight glutenin subunit OS=Triticum aestivum OX=4565 GN=LMW-GS PE=4 SV=1
51	27869	W6AY13|W6AY13_WHEAT	93.81	33	34	0	Y	86741	High molecular weight glutenin subunit OS=Triticum aestivum OX=4565 GN=Glu PE=3 SV=1
77	27543	B6UKM8|B6UKM8_WHEAT	93.73	36	19	0	Y	32715	Gamma-gliadin OS=Triticum aestivum OX=4565 GN=ll907 PE=4 SV=1
96	12467	B6UKQ7|B6UKQ7_WHEAT	93.41	36	19	0	Y	34493	Gamma-gliadin OS=Triticum aestivum OX=4565 GN=qp915 PE=4 SV=1
64	27867	H9B854|H9B854_WHEAT	92.96	32	33	0	Y	85306	High-molecular-weight glutenin subunit Bx13 OS=Triticum aestivum OX=4565 GN=HMW-GS Bx13 PE=3 SV=1
12	26935	A0A1K0ISY9|A0A1K0ISY9_WHEAT	92.95	36	28	0	Y	35909	Alpha-gliadin OS=Triticum aestivum OX=4565 GN=Gli-B2-2 PE=4 SV=1
100	27607	C0KEI0|C0KEI0_WHEAT	92.79	33	24	0	N	44361	Omega-gliadin (Fragment) OS=Triticum aestivum OX=4565 PE=4 SV=1
34	27876	A0A1G4P1V2|A0A1G4P1V2_WHEAT	92.76	28	30	0	N	76711	HMW glutenin y-type subunit By8 OS=Triticum aestivum OX=4565 GN=Glu-1By PE=3 SV=1
7	27686	A0A0E3Z506|A0A0E3Z506_WHEAT	92.72	31	28	0	Y	35444	Alpha-gliadin (Fragment) OS=Triticum aestivum OX=4565 PE=4 SV=1
93	27545	D0ES80|D0ES80_WHEAT	92.6	41	18	2	Y	33662	Gamma gliadin OS=Triticum aestivum OX=4565 PE=4 SV=1
33	5467	Q03871|Q03871_WHEAT	92.5	30	30	1	Y	75701	HMW glutenin subunit 1By9 OS=Triticum aestivum OX=4565 GN=Glu-1By9 PE=3 SV=1
33	27823	Q0Q5D8|Q0Q5D8_WHEAT	92.5	29	30	1	Y	77315	High-molecular-weight glutenin By8 OS=Triticum aestivum OX=4565 GN=Glu PE=3 SV=1
33	27824	U5YQV1|U5YQV1_WHEAT	92.5	29	30	1	Y	77371	High molecular weight glutenin subunit By18 OS=Triticum aestivum OX=4565 PE=3 SV=1
90	27852	Q6UKZ5|Q6UKZ5_WHEAT	92.49	24	28	0	N	86157	HMW glutenin subunit OS=Triticum aestivum OX=4565 GN=1Bx14 PE=3 SV=1
90	27853	V9TQ99|V9TQ99_WHEAT	92.49	24	28	0	N	86167	High molecular weight glutenin subunit 1Bx protein OS=Triticum aestivum OX=4565 GN=Glu-B1-1 PE=3 SV=1
97	27544	B6UKM4|B6UKM4_WHEAT	92.48	41	18	0	Y	32509	Gamma-gliadin OS=Triticum aestivum OX=4565 GN=ll901 PE=4 SV=1
94	1151	Q38LF5|Q38LF5_WHEAT	92.46	23	25	0	Y	66577	HMW glutenin protein Dx5 (Fragment) OS=Triticum aestivum OX=4565 GN=glu PE=3 SV=1
3	27648	A0A1K0JS80|A0A1K0JS80_WHEAT	92.45	31	26	0	Y	32922	Alpha-gliadin OS=Triticum aestivum OX=4565 GN=Gli-B2-1 PE=4 SV=1
84	27577	B6UKP0|B6UKP0_WHEAT	92.43	42	19	0	Y	34565	Gamma gliadin-D1 OS=Triticum aestivum OX=4565 GN=ll927 PE=2 SV=1
38	27872	A0A1G4P1T5|A0A1G4P1T5_WHEAT	92.4	29	29	0	N	74962	HMW glutenin y-type subunit 1By7 OS=Triticum aestivum OX=4565 GN=Glu-1By PE=3 SV=1
6	27638	A0A0E3Z522|A0A0E3Z522_WHEAT	92.06	31	25	0	Y	34025	Alpha-gliadin (Fragment) OS=Triticum aestivum OX=4565 PE=4 SV=1
54	5469	W0C8U3|W0C8U3_WHEAT	92.02	29	27	0	N	76922	High-molecular-weight glutenin subunit 1By15 OS=Triticum aestivum OX=4565 GN=Glu-B1 PE=3 SV=1
41	27817	M9TK56|M9TK56_WHEAT	92.01	47	29	9	Y	41197	Gamma-gliadin 5 OS=Triticum aestivum OX=4565 PE=2 SV=1
41	27818	A0A2U8JD23|A0A2U8JD23_WHEAT	92.01	46	29	9	Y	41893	Gamma gliadin-B4 OS=Triticum aestivum OX=4565 GN=Gli-1 PE=4 SV=1
76	27628	C0SUC3|C0SUC3_WHEAT	91.85	22	27	0	Y	90337	High-molecular-weight glutenin subunit x5 OS=Triticum aestivum OX=4565 GN=Glu1Dx5 PE=3 SV=1
8	27641	A0A0E3Z5V9|A0A0E3Z5V9_WHEAT	91.8	35	25	0	Y	32521	Alpha-gliadin (Fragment) OS=Triticum aestivum OX=4565 PE=4 SV=1
72	27787	A0A4Y6GR70|A0A4Y6GR70_WHEAT	91.77	26	25	0	N	77362	High molecular weight glutenin subunit 1By20 OS=Triticum aestivum OX=4565 GN=Glu-B1-2 PE=3 SV=1
72	27788	Q4JHY1|Q4JHY1_WHEAT	91.77	25	25	0	N	77889	High molecular weight glutenin subunit 1By15 OS=Triticum aestivum OX=4565 PE=2 SV=1
21	27696	A0A0E3Z576|A0A0E3Z576_WHEAT	91.59	36	26	0	Y	33145	Alpha-gliadin (Fragment) OS=Triticum aestivum OX=4565 PE=4 SV=1
79	27625	Q0Q5D2|Q0Q5D2_WHEAT	91.56	20	26	0	Y	90293	X-type HMW glutenin OS=Triticum aestivum OX=4565 PE=3 SV=1
82	27624	A0A159KI56|A0A159KI56_WHEAT	91.23	42	26	0	N	41544	Omega-secalin OS=Triticum aestivum OX=4565 PE=4 SV=1
13	27687	K7X1J5|K7X1J5_WHEAT	91.17	35	26	0	Y	36503	Alpha-gliadin OS=Triticum aestivum OX=4565 GN=gli-2 PE=4 SV=1
5	27650	A0A1K0ITF2|A0A1K0ITF2_WHEAT	90.53	36	24	0	Y	32518	Alpha-gliadin OS=Triticum aestivum OX=4565 GN=Gli-A2-14 PE=4 SV=1
5	27651	I0IT63|I0IT63_WHEAT	90.53	36	24	0	Y	33079	Alpha/beta-gliadin OS=Triticum aestivum OX=4565 GN=Gli-2 PE=4 SV=1
5	27652	R9XUP2|R9XUP2_WHEAT	90.53	35	24	0	Y	33196	Alpha-gliadin OS=Triticum aestivum OX=4565 GN=gli-2 PE=4 SV=1
5	6581	R4V9J2|R4V9J2_WHEAT	90.53	37	24	0	Y	32094	Gliadin OS=Triticum aestivum OX=4565 GN=gli PE=4 SV=1
99	27600	B6UKN7|B6UKN7_WHEAT	90.49	34	19	0	Y	35753	Gamma-gliadin OS=Triticum aestivum OX=4565 GN=ll921 PE=4 SV=1
59	12231	R4JFB5|R4JFB5_WHEAT	90.29	42	27	0	Y	37448	Low-molecular-weight glutenin subunit (Fragment) OS=Triticum aestivum OX=4565 GN=LMW-GS PE=4 SV=1
24	27691	A0A0E3UR70|A0A0E3UR70_WHEAT	90.21	38	26	0	Y	34080	Alpha-gliadin (Fragment) OS=Triticum aestivum OX=4565 PE=4 SV=1
71	27774	R9XVA5|R9XVA5_WHEAT	90.12	41	27	0	Y	42952	LMW-GS OS=Triticum aestivum OX=4565 GN=glu-3 PE=4 SV=1
83	27560	Q8L6B5|Q8L6B5_WHEAT	90	36	17	0	Y	32007	Gamma gliadin OS=Triticum aestivum OX=4565 GN=gamma-2 PE=4 SV=1
83	7769	A0A060N479|A0A060N479_WHEAT	90	36	17	0	Y	32018	Gamma-gliadin (Fragment) OS=Triticum aestivum OX=4565 GN=gli PE=2 SV=1
83	27561	A0A4D6QBP5|A0A4D6QBP5_WHEAT	90	34	17	0	Y	33529	Gamma-gliadin OS=Triticum aestivum OX=4565 PE=4 SV=1
83	27562	A0A4D6Q7P0|A0A4D6Q7P0_WHEAT	90	34	17	0	Y	33879	Gamma-gliadin OS=Triticum aestivum OX=4565 PE=4 SV=1
52	27789	A0A7D4XSI0|A0A7D4XSI0_WHEAT	89.6	41	26	0	Y	38398	Low-molecular-weight glutenin subunit OS=Triticum aestivum OX=4565 GN=LMW-GS PE=4 SV=1
27	11983	R9XW80|R9XW80_WHEAT	89.2	34	25	0	Y	34918	Alpha-gliadin OS=Triticum aestivum OX=4565 GN=gli-2 PE=4 SV=1
62	27801	A0A7D5BJ88|A0A7D5BJ88_WHEAT	89.16	50	28	0	Y	37949	Low-molecular-weight glutenin subunit OS=Triticum aestivum OX=4565 GN=LMW-GS PE=4 SV=1
75	27800	A0A290XZ51|A0A290XZ51_WHEAT	89.06	52	25	0	Y	34434	Gamma-gliadin (Fragment) OS=Triticum aestivum OX=4565 PE=4 SV=1
102	27794	Q8W3W3|Q8W3W3_WHEAT	88.92	49	21	0	Y	33477	Low-molecular-weight glutenin subunit group 4 type II OS=Triticum aestivum OX=4565 GN=lmw-gs PE=4 SV=1
109	27603	B6DQB8|B6DQB8_WHEAT	88.39	37	18	0	Y	32449	Gamma-gliadin OS=Triticum aestivum OX=4565 PE=4 SV=1
50	27701	A0A7D5DPJ7|A0A7D5DPJ7_WHEAT	88.29	44	27	0	Y	44794	Omega gliadin OS=Triticum aestivum OX=4565 PE=4 SV=1
25	26934	X2KWE1|X2KWE1_WHEAT	88.11	36	24	0	Y	35567	Alpha-gliadin protein OS=Triticum aestivum OX=4565 PE=4 SV=1
14	27827	J7I026|J7I026_WHEAT	88.06	32	26	0	Y	33958	Alpha-gliadin OS=Triticum aestivum OX=4565 GN=Gli-1 PE=4 SV=1
95	27695	A0A4D6Q9I7|A0A4D6Q9I7_WHEAT	88.01	34	17	0	Y	33587	Gamma-gliadin OS=Triticum aestivum OX=4565 PE=4 SV=1
57	27698	A0A060N0S6|A0A060N0S6_WHEAT	87.76	47	26	0	Y	42744	Omega-gliadin (Fragment) OS=Triticum aestivum OX=4565 GN=gli PE=2 SV=1
57	27699	A0A7D5HJF4|A0A7D5HJF4_WHEAT	87.76	45	26	0	Y	44139	Omega gliadin OS=Triticum aestivum OX=4565 PE=4 SV=1
57	27700	A0A2U8JD31|A0A2U8JD31_WHEAT	87.76	45	26	0	Y	44840	Omega gliadin-D2 OS=Triticum aestivum OX=4565 GN=Gli-1 PE=4 SV=1
35	6583	K7XR89|K7XR89_WHEAT	87.53	37	23	0	Y	33289	Alpha-gliadin OS=Triticum aestivum OX=4565 GN=gli-2 PE=4 SV=1
108	27558	A0A290XYX6|A0A290XYX6_WHEAT	87.21	33	14	0	Y	31787	Gamma-gliadin (Fragment) OS=Triticum aestivum OX=4565 PE=4 SV=1
127	27644	Q94G93|Q94G93_WHEAT	87.07	46	17	0	Y	34286	Gamma-gliadin OS=Triticum aestivum OX=4565 PE=4 SV=1
16	27819	A5JSA7|A5JSA7_WHEAT	86.9	37	23	0	Y	33177	Alpha-gliadin OS=Triticum aestivum OX=4565 GN=Gli-G4 PE=2 SV=1
36	27697	A5JSB2|A5JSB2_WHEAT	86.9	35	22	0	Y	33362	Alpha-gliadin OS=Triticum aestivum OX=4565 GN=Gli-Z2 PE=2 SV=1
23	27693	A0A0E3Z589|A0A0E3Z589_WHEAT	86.81	35	22	0	Y	32064	Alpha-gliadin (Fragment) OS=Triticum aestivum OX=4565 PE=4 SV=1
121	27760	A0A023GQG9|A0A023GQG9_WHEAT	86.69	21	22	0	N	80279	Y-type high molecular weight glutenin subunit OS=Triticum aestivum OX=4565 PE=3 SV=1
43	27727	A0A0E3Z6N1|A0A0E3Z6N1_WHEAT	86.4	38	22	0	Y	33129	Alpha-gliadin (Fragment) OS=Triticum aestivum OX=4565 PE=4 SV=1
55	27723	R9XSU5|R9XSU5_WHEAT	86.26	31	22	0	Y	35101	Alpha-gliadin OS=Triticum aestivum OX=4565 GN=gli-2 PE=4 SV=1
129	27717	L0G7U5|L0G7U5_WHEAT	86.13	22	21	0	N	53951	HMW-glutenin subunit Glu-1Stx1 OS=Triticum aestivum OX=4565 GN=Glu-1 PE=3 SV=1
63	27813	A0A0E3Z527|A0A0E3Z527_WHEAT	85.96	27	22	0	Y	32536	Alpha-gliadin (Fragment) OS=Triticum aestivum OX=4565 PE=4 SV=1
44	27706	A0A0E3UQV3|A0A0E3UQV3_WHEAT	85.36	29	20	0	Y	34124	Alpha-gliadin (Fragment) OS=Triticum aestivum OX=4565 PE=4 SV=1
130	27866	A0A2D0UFQ0|A0A2D0UFQ0_WHEAT	85.35	13	22	0	Y	103617	X-type HMW-GS 1Slx2.2 OS=Triticum aestivum OX=4565 GN=1Slx2.2 PE=2 SV=1
85	8124	A0A290XYW3|A0A290XYW3_WHEAT	85.16	40	20	0	Y	35406	Gamma-gliadin (Fragment) OS=Triticum aestivum OX=4565 PE=4 SV=1
120	27649	A0A4D6QBN0|A0A4D6QBN0_WHEAT	84.95	34	14	0	Y	35474	Gamma-gliadin OS=Triticum aestivum OX=4565 PE=4 SV=1
49	27679	A0A1K0J4U0|A0A1K0J4U0_WHEAT	84.95	34	19	1	Y	33934	Alpha-gliadin OS=Triticum aestivum OX=4565 GN=Gli-A2-9 PE=4 SV=1
49	27681	A0A1K0K0N7|A0A1K0K0N7_WHEAT	84.95	34	19	1	Y	33962	Alpha-gliadin OS=Triticum aestivum OX=4565 GN=Gli-A2-10 PE=4 SV=1
143	27605	A0A1G4P1V3|A0A1G4P1V3_WHEAT	84.93	17	17	0	N	88275	HMW glutenin x-type subunit 1Ax21 OS=Triticum aestivum OX=4565 GN=Glu-1Ax PE=3 SV=1
73	27749	A0A1K0ITF9|A0A1K0ITF9_WHEAT	84.88	26	20	0	Y	36360	Alpha-gliadin OS=Triticum aestivum OX=4565 GN=Gli-B2-4 PE=4 SV=1
73	19696	A0A1K0ISZ7|A0A1K0ISZ7_WHEAT	84.88	26	20	0	Y	36428	Alpha-gliadin OS=Triticum aestivum OX=4565 GN=Gli-B2-10 PE=4 SV=1
73	12445	A0A1K0K0Q0|A0A1K0K0Q0_WHEAT	84.88	26	20	0	Y	36629	Alpha-gliadin OS=Triticum aestivum OX=4565 GN=Gli-B2-8 PE=4 SV=1
91	27833	Q94G96|Q94G96_WHEAT	84.84	37	20	0	Y	38634	Gamma-gliadin OS=Triticum aestivum OX=4565 PE=2 SV=1
91	8136	M9TG60|M9TG60_WHEAT	84.84	37	20	0	Y	38862	Gamma gliadin-A1 OS=Triticum aestivum OX=4565 GN=Gli-1 PE=2 SV=1
91	27835	A0A3B5XT99|A0A3B5XT99_WHEAT	84.84	27	20	0	Y	52656	AAI domain-containing protein OS=Triticum aestivum OX=4565 PE=4 SV=1
92	27829	A0A290XZ12|A0A290XZ12_WHEAT	84.8	45	20	0	Y	34011	Gamma-gliadin (Fragment) OS=Triticum aestivum OX=4565 PE=4 SV=1
40	27747	K7X1J9|K7X1J9_WHEAT	84.8	33	21	0	Y	33605	Alpha-gliadin OS=Triticum aestivum OX=4565 GN=gli-2 PE=4 SV=1
88	27775	A0A4D6Q720|A0A4D6Q720_WHEAT	84.7	43	19	0	Y	31206	Gamma-gliadin OS=Triticum aestivum OX=4565 PE=4 SV=1
131	27602	A0A5B9Y1T4|A0A5B9Y1T4_WHEAT	84.6	34	15	0	Y	33050	Gamma-gliadin OS=Triticum aestivum OX=4565 PE=4 SV=1
81	27957	B6UKN1|B6UKN1_WHEAT	84.47	43	21	0	Y	34749	Gamma-gliadin OS=Triticum aestivum OX=4565 GN=ll911 PE=4 SV=1
146	27984	Q6SPZ1|Q6SPZ1_WHEAT	84.38	36	19	1	Y	43259	LMW-GS OS=Triticum aestivum OX=4565 GN=Glu-A3 PE=4 SV=1
115	27761	D0ES79|D0ES79_WHEAT	84.34	40	18	0	Y	32662	Gamma gliadin OS=Triticum aestivum OX=4565 PE=4 SV=1
115	27762	B6UKM9|B6UKM9_WHEAT	84.34	40	18	0	Y	32661	Gamma gliadin-A3 OS=Triticum aestivum OX=4565 GN=ll908 PE=2 SV=1
115	27763	U5U7C0|U5U7C0_WHEAT	84.34	40	18	0	Y	32629	Gamma-gliadin OS=Triticum aestivum OX=4565 PE=4 SV=1
115	7686	K7XEG5|K7XEG5_WHEAT	84.34	40	18	0	Y	32683	Gamma-gliadin OS=Triticum aestivum OX=4565 PE=4 SV=1
115	27764	U5UA51|U5UA51_WHEAT	84.34	40	18	0	Y	32617	Gamma-gliadin OS=Triticum aestivum OX=4565 PE=4 SV=1
115	27765	U5U9Q1|U5U9Q1_WHEAT	84.34	40	18	0	Y	32633	Gamma-gliadin OS=Triticum aestivum OX=4565 PE=4 SV=1
115	7687	U5U6M7|U5U6M7_WHEAT	84.34	40	18	0	Y	32728	Gamma-gliadin OS=Triticum aestivum OX=4565 PE=4 SV=1
26	27851	A5JSB5|A5JSB5_WHEAT	84.17	30	22	0	Y	33491	Alpha-gliadin OS=Triticum aestivum OX=4565 GN=Gli-Z5 PE=2 SV=1
122	27899	Q94G94|Q94G94_WHEAT	83.94	46	20	0	Y	32552	Gamma-gliadin OS=Triticum aestivum OX=4565 PE=1 SV=1
113	27759	B6UKP3|B6UKP3_WHEAT	83.74	39	17	0	Y	25849	Gamma-gliadin OS=Triticum aestivum OX=4565 GN=ll933 PE=4 SV=1
106	27976	A0A290XZ34|A0A290XZ34_WHEAT	83.47	38	20	0	Y	37983	Gamma-gliadin (Fragment) OS=Triticum aestivum OX=4565 PE=4 SV=1
123	27784	A0A4D6Q625|A0A4D6Q625_WHEAT	83.31	37	17	0	Y	32700	Gamma-gliadin OS=Triticum aestivum OX=4565 PE=4 SV=1
67	27890	I3XHQ1|I3XHQ1_WHEAT	83.03	43	21	0	Y	34847	Low molecular weight glutenin subunit LMW-9 OS=Triticum aestivum OX=4565 PE=4 SV=1
101	27842	R4JBF1|R4JBF1_WHEAT	82.86	39	23	0	Y	43086	Low-molecular-weight glutenin subunit (Fragment) OS=Triticum aestivum OX=4565 GN=LMW-GS PE=4 SV=1
28	27668	Q9M4L8|Q9M4L8_WHEAT	82.74	29	16	0	Y	32370	Alpha-gliadin OS=Triticum aestivum OX=4565 PE=4 SV=1
150	28068	R4JB44|R4JB44_WHEAT	82.72	31	18	0	Y	41732	Low-molecular-weight glutenin subunit (Fragment) OS=Triticum aestivum OX=4565 GN=LMW-GS PE=4 SV=1
107	28069	R9XU99|R9XU99_WHEAT	82.55	41	21	0	Y	34985	Gamma-gliadin OS=Triticum aestivum OX=4565 PE=4 SV=1
132	27919	R9XUB4|R9XUB4_WHEAT	82.19	39	18	0	Y	32583	Gamma-gliadin OS=Triticum aestivum OX=4565 PE=4 SV=1
149	14595	Q6QGW0|Q6QGW0_WHEAT	82.17	27	17	0	Y	44714	LMW-i glutenin pGH3.1 OS=Triticum aestivum OX=4565 PE=4 SV=1
136	27783	A0A4D6Q648|A0A4D6Q648_WHEAT	81.95	35	16	0	Y	32715	Gamma-gliadin OS=Triticum aestivum OX=4565 PE=4 SV=1
128	27822	A0A1D8V7C6|A0A1D8V7C6_WHEAT	81.88	21	19	0	Y	61970	High molecular weight glutenin subunit OS=Triticum aestivum OX=4565 GN=Glu-1Vb PE=3 SV=1
151	28071	R4JB50|R4JB50_WHEAT	81.62	27	17	0	Y	37071	Low-molecular-weight glutenin subunit (Fragment) OS=Triticum aestivum OX=4565 GN=LMW-GS PE=4 SV=1
151	28072	R4JB34|R4JB34_WHEAT	81.62	27	17	0	Y	37199	Low-molecular-weight glutenin subunit (Fragment) OS=Triticum aestivum OX=4565 GN=LMW-GS PE=4 SV=1
151	28073	D3U317|D3U317_WHEAT	81.62	24	17	0	Y	41255	Low molecular weight glutenin subunit A3-2 OS=Triticum aestivum OX=4565 GN=LMW-GS PE=4 SV=1
151	28074	D2DII1|D2DII1_WHEAT	81.62	24	17	0	Y	40900	Low-molecular-weight glutenin subunit OS=Triticum aestivum OX=4565 GN=GluA3-14 PE=4 SV=1
80	27891	A0A165R8I1|A0A165R8I1_WHEAT	81.54	50	22	0	Y	35990	S-type low molecular weight glutenin subunit OS=Triticum aestivum OX=4565 GN=LMW-s PE=4 SV=1
111	27722	U5U6L8|U5U6L8_WHEAT	81.44	50	18	0	Y	24385	Omega-gliadin OS=Triticum aestivum OX=4565 PE=4 SV=1
18	27910	A0A1K0ISY1|A0A1K0ISY1_WHEAT	81.31	36	20	1	Y	32551	Alpha-gliadin OS=Triticum aestivum OX=4565 GN=Gli-A2-12 PE=4 SV=1
18	27911	A0A1K0J4S9|A0A1K0J4S9_WHEAT	81.31	36	20	1	Y	32579	Alpha-gliadin OS=Triticum aestivum OX=4565 GN=Gli-A2-1 PE=4 SV=1
18	27912	A0A1K0K0N0|A0A1K0K0N0_WHEAT	81.31	36	20	1	Y	32597	Alpha-gliadin OS=Triticum aestivum OX=4565 GN=Gli-A2-2 PE=4 SV=1
18	27913	A5JSA5|A5JSA5_WHEAT	81.31	36	20	1	Y	32835	Alpha-gliadin OS=Triticum aestivum OX=4565 GN=Gli-G2 PE=2 SV=1
18	27914	sp|P02863|GDA0_WHEAT	81.31	36	20	1	Y	32963	Alpha/beta-gliadin OS=Triticum aestivum OX=4565 PE=2 SV=2
135	27928	R9XUC7|R9XUC7_WHEAT	81.02	38	17	0	Y	32427	Gamma-gliadin OS=Triticum aestivum OX=4565 PE=4 SV=1
135	2589	K7XRJ1|K7XRJ1_WHEAT	81.02	38	17	0	Y	32607	Gamma-gliadin OS=Triticum aestivum OX=4565 PE=4 SV=1
135	27930	K7XEG8|K7XEG8_WHEAT	81.02	38	17	0	Y	32591	Gamma-gliadin OS=Triticum aestivum OX=4565 PE=4 SV=1
112	27965	H9A6C0|H9A6C0_WHEAT	80.87	36	18	0	Y	31530	Gamma-gliadin OS=Triticum aestivum OX=4565 PE=4 SV=1
119	12254	K7XRH9|K7XRH9_WHEAT	80.63	35	18	1	Y	33027	Gamma-gliadin OS=Triticum aestivum OX=4565 PE=4 SV=1
119	27972	R9XSY2|R9XSY2_WHEAT	80.63	35	18	1	Y	33064	Gamma-gliadin OS=Triticum aestivum OX=4565 PE=4 SV=1
119	27973	K7XEG0|K7XEG0_WHEAT	80.63	35	18	1	Y	33045	Gamma-gliadin OS=Triticum aestivum OX=4565 PE=4 SV=1
87	27758	A0A2R2Y425|A0A2R2Y425_WHEAT	80.48	26	16	0	Y	33904	CSB_alpha gliadin 18 OS=Triticum aestivum OX=4565 GN=Gli-2 PE=4 SV=1
133	27837	R9XUY1|R9XUY1_WHEAT	80.45	48	19	0	Y	31298	Omega-gliadin OS=Triticum aestivum OX=4565 PE=4 SV=1
66	27889	A0A7D5BXD7|A0A7D5BXD7_WHEAT	79.96	43	20	0	Y	34821	Low-molecular-weight glutenin subunit OS=Triticum aestivum OX=4565 GN=LMW-GS PE=4 SV=1
134	27885	F8SGN0|F8SGN0_WHEAT	79.64	39	19	1	Y	39875	Low-molecular-weight glutenin subunit OS=Triticum aestivum OX=4565 PE=2 SV=1
110	27988	A0A1K0ITG7|A0A1K0ITG7_WHEAT	79.55	33	20	0	Y	33767	Alpha-gliadin OS=Triticum aestivum OX=4565 GN=Gli-B2-12 PE=4 SV=1
183	27804	Q4W0V7|Q4W0V7_WHEAT	79.36	46	9	1	Y	12779	Alpha-amylase inhibitor 0.19 (Fragment) OS=Triticum aestivum OX=4565 GN=0.19 PE=2 SV=1
183	27805	Q5UHH7|Q5UHH7_WHEAT	79.36	44	9	1	Y	13337	0.19 dimeric alpha-amylase inhibitor (Fragment) OS=Triticum aestivum OX=4565 PE=3 SV=1
183	27806	sp|P01085|IAA1_WHEAT	79.36	44	9	1	Y	13337	Alpha-amylase inhibitor 0.19 OS=Triticum aestivum OX=4565 PE=1 SV=1
183	27807	Q19A44|Q19A44_WHEAT	79.36	44	9	1	Y	13469	Dimeric alpha-amylase inhibitor (Fragment) OS=Triticum aestivum OX=4565 PE=2 SV=1
183	27808	Q4U1A2|Q4U1A2_WHEAT	79.36	39	9	1	Y	15128	Dimeric alpha-amylase inhibitor OS=Triticum aestivum OX=4565 PE=3 SV=1
183	27809	I6PZ03|I6PZ03_WHEAT	79.36	39	9	1	Y	15142	Dimeric alpha-amylase inhibitor OS=Triticum aestivum OX=4565 PE=3 SV=1
183	27810	Q4U1A0|Q4U1A0_WHEAT	79.36	39	9	1	Y	15162	Dimeric alpha-amylase inhibitor OS=Triticum aestivum OX=4565 PE=3 SV=1
183	27811	A0A3B6GR96|A0A3B6GR96_WHEAT	79.36	36	9	1	Y	16614	AAI domain-containing protein OS=Triticum aestivum OX=4565 PE=3 SV=1
183	27812	A0A3B6GNC7|A0A3B6GNC7_WHEAT	79.36	36	9	1	Y	16624	AAI domain-containing protein OS=Triticum aestivum OX=4565 PE=3 SV=1
183	27877	Q5UHI0|Q5UHI0_WHEAT	79.36	44	9	1	Y	13265	0.19 dimeric alpha-amylase inhibitor (Fragment) OS=Triticum aestivum OX=4565 PE=3 SV=1
183	27878	Q4U196|Q4U196_WHEAT	79.36	39	9	1	Y	15142	Dimeric alpha-amylase inhibitor OS=Triticum aestivum OX=4565 PE=3 SV=1
153	27684	A0A5B9Y471|A0A5B9Y471_WHEAT	79.19	32	12	0	Y	34423	Gamma-gliadin OS=Triticum aestivum OX=4565 PE=4 SV=1
104	27752	X2KWL1|X2KWL1_WHEAT	78.68	26	15	0	N	35709	Alpha-gliadin protein OS=Triticum aestivum OX=4565 PE=4 SV=1
118	27838	A0A290XZ50|A0A290XZ50_WHEAT	77.83	37	14	0	Y	33393	Gamma-gliadin (Fragment) OS=Triticum aestivum OX=4565 PE=4 SV=1
138	28134	W6B6A4|W6B6A4_WHEAT	77.52	15	20	0	Y	73011	High molecular weight glutenin subunit OS=Triticum aestivum OX=4565 GN=Glu PE=3 SV=1
140	27904	Q0ZCA8|Q0ZCA8_WHEAT	76.9	53	18	0	Y	24527	Low molecular weight glutenin subunit (Fragment) OS=Triticum aestivum OX=4565 PE=4 SV=1
103	27920	A0A7D5BVX1|A0A7D5BVX1_WHEAT	76.73	48	18	0	Y	34985	Low-molecular-weight glutenin subunit OS=Triticum aestivum OX=4565 GN=LMW-GS PE=4 SV=1
116	28030	R9XUM8|R9XUM8_WHEAT	76.73	32	18	0	Y	34390	Alpha-gliadin OS=Triticum aestivum OX=4565 GN=gli-2 PE=4 SV=1
70	27902	B2ZRD1|B2ZRD1_WHEAT	76.49	31	16	0	Y	33445	Alpha-gliadin OS=Triticum aestivum OX=4565 PE=2 SV=1
184	28093	Q5UHH5|Q5UHH5_WHEAT	76.35	24	8	0	Y	13509	0.19 dimeric alpha-amylase inhibitor (Fragment) OS=Triticum aestivum OX=4565 PE=3 SV=1
184	28094	I6Q083|I6Q083_WHEAT	76.35	22	8	0	Y	14397	Dimeric alpha-amylase inhibitor (Fragment) OS=Triticum aestivum OX=4565 GN=WDAI PE=3 SV=1
184	28095	A0A3B6ECF3|A0A3B6ECF3_WHEAT	76.35	19	8	0	Y	16797	AAI domain-containing protein OS=Triticum aestivum OX=4565 PE=3 SV=1
124	28112	R9XW75|R9XW75_WHEAT	76.17	29	18	0	Y	34418	Alpha-gliadin OS=Triticum aestivum OX=4565 GN=gli-2 PE=4 SV=1
89	27793	A0A0E3UQU0|A0A0E3UQU0_WHEAT	75.69	22	13	0	Y	32784	Alpha-gliadin (Fragment) OS=Triticum aestivum OX=4565 PE=4 SV=1
139	28007	A0A290XYZ8|A0A290XYZ8_WHEAT	75.42	26	12	0	Y	31394	Gamma-gliadin (Fragment) OS=Triticum aestivum OX=4565 PE=4 SV=1
155	27900	Q52NZ3|Q52NZ3_WHEAT	75.27	34	14	0	Y	32766	Low molecular weight glutenin subunit OS=Triticum aestivum OX=4565 PE=4 SV=1
160	27936	A0A1D8V7B4|A0A1D8V7B4_WHEAT	74.84	13	13	0	N	53916	High molecular weight glutenin subunit OS=Triticum aestivum OX=4565 GN=Glu-1Vb PE=3 SV=1
158	27907	B5ANT3|B5ANT3_WHEAT	74.8	31	14	0	Y	31909	LMW-glutenin OS=Triticum aestivum OX=4565 PE=2 SV=1
142	28142	A0A290XZ18|A0A290XZ18_WHEAT	74.74	25	13	0	N	33272	Gamma-gliadin (Fragment) OS=Triticum aestivum OX=4565 PE=4 SV=1
144	27894	A0A1G4P1T3|A0A1G4P1T3_WHEAT	74.67	11	13	0	N	63439	HMW glutenin y-type subunit 1Ay21 OS=Triticum aestivum OX=4565 GN=Glu-1Ay PE=3 SV=1
148	27906	A0A290XYV1|A0A290XYV1_WHEAT	74.29	27	11	0	Y	31859	Gamma-gliadin (Fragment) OS=Triticum aestivum OX=4565 PE=4 SV=1
137	27905	K7X1L1|K7X1L1_WHEAT	74.28	18	12	0	Y	32113	Alpha-gliadin OS=Triticum aestivum OX=4565 GN=gli-2 PE=4 SV=1
152	27966	R4JB65|R4JB65_WHEAT	74.22	26	14	0	Y	31404	Low-molecular-weight glutenin subunit (Fragment) OS=Triticum aestivum OX=4565 GN=LMW-GS PE=4 SV=1
152	27968	A0A1U9XLA3|A0A1U9XLA3_WHEAT	74.22	24	14	0	Y	33971	Low-molecular-weight glutenin subunit OS=Triticum aestivum OX=4565 GN=GluA3-210 PE=4 SV=1
188	28177	C8CAI4|C8CAI4_WHEAT	74.14	21	7	0	Y	15106	Dimeric alpha-amylase inhibitor OS=Triticum aestivum OX=4565 PE=3 SV=1
141	28002	D0ES84|D0ES84_WHEAT	73.23	26	11	0	Y	33713	Gamma gliadin OS=Triticum aestivum OX=4565 PE=4 SV=1
117	28032	sp|P04727|GDA7_WHEAT	72.85	27	16	0	N	36118	Alpha/beta-gliadin clone PW8142 OS=Triticum aestivum OX=4565 PE=3 SV=1
117	6586	Q41546|Q41546_WHEAT	72.85	27	16	0	N	36121	Alpha/beta-gliadin storage protein OS=Triticum aestivum OX=4565 PE=4 SV=1
181	28269	W5AH12|W5AH12_WHEAT	72.71	9	4	4	Y	41662	Uncharacterized protein OS=Triticum aestivum OX=4565 PE=3 SV=1
181	28270	A0A067YNJ5|A0A067YNJ5_WHEAT	72.71	9	4	4	Y	41648	Actin OS=Triticum aestivum OX=4565 PE=3 SV=1
181	28273	A0A3B5XYX6|A0A3B5XYX6_WHEAT	72.71	7	4	4	Y	49913	Uncharacterized protein OS=Triticum aestivum OX=4565 PE=3 SV=1
181	28280	A0A075D1A6|A0A075D1A6_WHEAT	72.71	9	4	4	Y	40068	Actin (Fragment) OS=Triticum aestivum OX=4565 PE=2 SV=1
181	28281	A0A3B6MME4|A0A3B6MME4_WHEAT	72.71	9	4	4	Y	40875	Uncharacterized protein OS=Triticum aestivum OX=4565 PE=3 SV=1
181	28282	Q5EWZ1|Q5EWZ1_WHEAT	72.71	9	4	4	Y	41728	Actin OS=Triticum aestivum OX=4565 GN=ACT-1 PE=2 SV=1
181	28283	A0A3B6KFD9|A0A3B6KFD9_WHEAT	72.71	8	4	4	Y	43439	Uncharacterized protein OS=Triticum aestivum OX=4565 PE=3 SV=1
181	28285	A0A3B5XT63|A0A3B5XT63_WHEAT	72.71	8	4	4	Y	45278	Uncharacterized protein OS=Triticum aestivum OX=4565 PE=3 SV=1
181	28286	A0A3B6KDW0|A0A3B6KDW0_WHEAT	72.71	8	4	4	Y	45140	Uncharacterized protein OS=Triticum aestivum OX=4565 PE=3 SV=1
181	28287	A0A075D1U0|A0A075D1U0_WHEAT	72.71	9	4	4	Y	41584	Actin OS=Triticum aestivum OX=4565 PE=3 SV=1
157	12266	B6UKQ6|B6UKQ6_WHEAT	72.58	39	15	0	Y	33156	Gamma-gliadin OS=Triticum aestivum OX=4565 GN=qp914 PE=4 SV=1
147	3595	A0A290XYX4|A0A290XYX4_WHEAT	72.44	26	11	2	Y	31843	Gamma-gliadin (Fragment) OS=Triticum aestivum OX=4565 PE=4 SV=1
163	27884	D0EVN9|D0EVN9_WHEAT	72.37	30	12	0	Y	34474	LMW-m glutenin subunit OS=Triticum aestivum OX=4565 PE=4 SV=1
161	27980	B6UKQ1|B6UKQ1_WHEAT	72.03	36	12	0	Y	32632	Gamma-gliadin OS=Triticum aestivum OX=4565 GN=qp909 PE=4 SV=1
169	27755	C1KFY5|C1KFY5_WHEAT	71.89	39	12	1	N	25803	Putative omega secalin OS=Triticum aestivum OX=4565 PE=2 SV=1
125	28114	B6ETR9|B6ETR9_WHEAT	71.35	47	20	3	N	41963	D-type LMW glutenin subunit (Fragment) OS=Triticum aestivum OX=4565 GN=glu PE=2 SV=1
125	28115	A0A2U8JD15|A0A2U8JD15_WHEAT	71.35	45	20	3	N	43913	Omega gliadin OS=Triticum aestivum OX=4565 GN=Gli-1 PE=4 SV=1
125	28116	R9XWH8|R9XWH8_WHEAT	71.35	45	20	3	N	43883	Omega-gliadin OS=Triticum aestivum OX=4565 PE=4 SV=1
126	28119	A0A7D5DKY0|A0A7D5DKY0_WHEAT	71.34	40	18	0	N	41655	Omega gliadin OS=Triticum aestivum OX=4565 PE=4 SV=1
190	28183	A4ZIZ0|A4ZIZ0_WHEAT	71.09	36	8	8	Y	13056	Monomeric alpha-amylase inhibitor (Fragment) OS=Triticum aestivum OX=4565 PE=3 SV=1
166	27938	B6UKP8|B6UKP8_WHEAT	70.75	31	11	0	Y	28803	Gamma-gliadin OS=Triticum aestivum OX=4565 GN=ll941 PE=4 SV=1
185	28334	A0A1S6KXP9|A0A1S6KXP9_WHEAT	70.35	23	5	5	Y	14926	Alpha amylase/trypsin inhibitor (Fragment) OS=Triticum aestivum OX=4565 GN=ATI PE=2 SV=1
185	28335	Q53YX8|Q53YX8_WHEAT	70.35	18	5	5	Y	18221	Alpha amylase inhibitor protein OS=Triticum aestivum OX=4565 GN=ATI PE=2 SV=1
185	28336	sp|P17314|IAAC3_WHEAT	70.35	18	5	5	Y	18221	Alpha-amylase/trypsin inhibitor CM3 OS=Triticum aestivum OX=4565 PE=1 SV=1
185	28355	A0A3B6JR20|A0A3B6JR20_WHEAT	70.35	18	5	5	Y	18318	AAI domain-containing protein OS=Triticum aestivum OX=4565 PE=3 SV=1
172	27939	B2BZC5|B2BZC5_WHEAT	70.28	23	11	0	Y	33743	LMW-m glutenin subunit 0072P19-M OS=Triticum aestivum OX=4565 GN=Glu-D3 PE=4 SV=1
172	27940	Q5MFN7|Q5MFN7_WHEAT	70.28	23	11	0	Y	33875	Low molecular weight glutenin OS=Triticum aestivum OX=4565 PE=2 SV=1
172	27941	P93790|P93790_WHEAT	70.28	23	11	0	Y	33906	Low-molecular-weight glutenin storage protein OS=Triticum aestivum OX=4565 PE=2 SV=1
172	27942	A0A0S2GJS4|A0A0S2GJS4_WHEAT	70.28	23	11	0	Y	33818	Low-molecular-weight glutenin subunit OS=Triticum aestivum OX=4565 GN=LMW-GS PE=4 SV=1
172	27943	Q8W3V3|Q8W3V3_WHEAT	70.28	23	11	0	Y	33886	Low-molecular-weight glutenin subunit group 9 type IV OS=Triticum aestivum OX=4565 GN=lmw-gs PE=4 SV=1
172	27944	Q670Q4|Q670Q4_WHEAT	70.28	23	11	0	Y	33878	Low molecular weight glutenin subunit XJLMW-1347 OS=Triticum aestivum OX=4565 PE=4 SV=1
172	27946	Q5MFN8|Q5MFN8_WHEAT	70.28	23	11	0	Y	33940	Low molecular weight glutenin OS=Triticum aestivum OX=4565 PE=2 SV=1
154	28097	A0A2U8T8S1|A0A2U8T8S1_WHEAT	70.14	12	15	0	N	65815	High molecular weight glutenin subunit OS=Triticum aestivum OX=4565 GN=1Ay PE=3 SV=1
171	13866	A0A7D4XMB8|A0A7D4XMB8_WHEAT	70.08	22	11	0	Y	33910	Low-molecular-weight glutenin subunit OS=Triticum aestivum OX=4565 GN=LMW-GS PE=4 SV=1
164	27997	R9XSZ2|R9XSZ2_WHEAT	69.06	34	12	0	Y	32168	Gamma-gliadin OS=Triticum aestivum OX=4565 PE=4 SV=1
145	28092	A0A7D5DKX6|A0A7D5DKX6_WHEAT	67.63	31	14	1	N	37514	Omega gliadin OS=Triticum aestivum OX=4565 PE=4 SV=1
168	28038	Q00M61|Q00M61_WHEAT	67.46	30	13	2	Y	39812	LMW-D6 OS=Triticum aestivum OX=4565 GN=GluD3-1 PE=2 SV=1
168	28039	R9XUX4|R9XUX4_WHEAT	67.46	33	13	2	Y	39720	LMW-GS OS=Triticum aestivum OX=4565 GN=glu-3 PE=4 SV=1
168	28040	F8SGM0|F8SGM0_WHEAT	67.46	30	13	2	Y	39784	Low-molecular-weight glutenin subunit OS=Triticum aestivum OX=4565 PE=2 SV=1
168	28041	K7X1P3|K7X1P3_WHEAT	67.46	30	13	2	Y	39812	Low molecular weight glutenin subunit OS=Triticum aestivum OX=4565 GN=glu-3 PE=4 SV=1
159	4137	A0A1I9RW79|A0A1I9RW79_WHEAT	66.27	13	14	0	Y	66405	HMW glutenin 1Mgy OS=Triticum aestivum OX=4565 PE=3 SV=1
162	28064	A0A290XZ17|A0A290XZ17_WHEAT	66.07	34	10	0	Y	30373	Gamma-gliadin (Fragment) OS=Triticum aestivum OX=4565 PE=4 SV=1
170	28063	Q1ZZT4|Q1ZZT4_WHEAT	65.08	25	10	0	Y	31791	Low-molecular-weight glutenin subunit OS=Triticum aestivum OX=4565 PE=4 SV=1
156	28143	U5U6M9|U5U6M9_WHEAT	64.29	43	15	1	N	33792	Omega-gliadin OS=Triticum aestivum OX=4565 PE=4 SV=1
177	28075	Q6EEX0|Q6EEX0_WHEAT	63.05	29	8	0	Y	31451	Gamma gliadin OS=Triticum aestivum OX=4565 PE=2 SV=1
165	28175	Q94IJ7|Q94IJ7_WHEAT	62.88	10	12	0	N	86299	High molecular weight glutenin subunit x OS=Triticum aestivum OX=4565 GN=glu-1R PE=3 SV=1
167	28086	C1KDF2|C1KDF2_WHEAT	62.4	38	10	0	N	22579	Putative omega secalin OS=Triticum aestivum OX=4565 PE=2 SV=1
175	28062	M9TLK0|M9TLK0_WHEAT	62.39	25	8	0	Y	33807	Gamma gliadin-B2 OS=Triticum aestivum OX=4565 GN=Gli-1 PE=2 SV=1
182	28161	A0A2U8JD21|A0A2U8JD21_WHEAT	61.1	22	9	3	N	53600	Omega gliadin-B6 OS=Triticum aestivum OX=4565 GN=Gli-1 PE=4 SV=1
182	28162	A0A7D5IFI4|A0A7D5IFI4_WHEAT	61.1	21	9	3	N	57018	Omega gliadin OS=Triticum aestivum OX=4565 PE=4 SV=1
176	28188	W6AW98|W6AW98_WHEAT	60.14	10	10	1	Y	79390	High molecular weight glutenin subunit x OS=Triticum aestivum OX=4565 GN=Glu PE=3 SV=1
192	12451	A0A3B6IYD4|A0A3B6IYD4_WHEAT	59.92	12	7	2	Y	58728	Beta-amylase OS=Triticum aestivum OX=4565 PE=3 SV=1
192	28034	A0A3B6J0P1|A0A3B6J0P1_WHEAT	59.92	12	7	2	Y	61421	Beta-amylase OS=Triticum aestivum OX=4565 PE=3 SV=1
210	28359	sp|P24296|NLTP1_WHEAT	57.67	25	3	3	Y	11899	Non-specific lipid-transfer protein (Fragment) OS=Triticum aestivum OX=4565 PE=1 SV=2
210	28360	Q8GZB0|Q8GZB0_WHEAT	57.67	24	3	3	Y	12257	Non-specific lipid-transfer protein OS=Triticum aestivum OX=4565 GN=LTP1500 PE=3 SV=1
210	28361	Q5NE27|Q5NE27_WHEAT	57.67	24	3	3	Y	12259	Non-specific lipid-transfer protein OS=Triticum aestivum OX=4565 GN=ltp9.1b PE=2 SV=1
191	28169	D2KFG9|D2KFG9_WHEAT	57.18	18	5	2	Y	22371	Gliadin/avenin-like seed protein OS=Triticum aestivum OX=4565 PE=2 SV=1
195	28214	A0A3B5YPZ7|A0A3B5YPZ7_WHEAT	56.78	18	5	2	Y	22550	AAI domain-containing protein OS=Triticum aestivum OX=4565 PE=4 SV=1
173	28174	A0A290XYS8|A0A290XYS8_WHEAT	55.26	29	10	1	N	33741	Omega-gliadin (Fragment) OS=Triticum aestivum OX=4565 PE=4 SV=1
174	28166	Q571R2|Q571R2_WHEAT	55.15	16	9	0	N	43981	Putative omega-gliadin (Fragment) OS=Triticum aestivum OX=4565 GN=gli PE=2 SV=2
178	28120	A0A290XYV6|A0A290XYV6_WHEAT	54.48	23	6	0	Y	31817	Gamma-gliadin (Fragment) OS=Triticum aestivum OX=4565 PE=4 SV=1
193	28209	A0A0B5JHW1|A0A0B5JHW1_WHEAT	53.87	20	7	1	N	38273	Omega-gliadin OS=Triticum aestivum OX=4565 PE=4 SV=1
179	28240	A0A290XYR4|A0A290XYR4_WHEAT	53.08	59	7	0	Y	8120	Low molecular weight glutenin subunit (Fragment) OS=Triticum aestivum OX=4565 GN=LMW-GS PE=4 SV=1
201	28184	I7KM78|I7KM78_WHEAT	51.82	13	4	4	Y	38032	Gamma-gliadin OS=Triticum aestivum OX=4565 GN=GID-HE1 PE=2 SV=1
201	28185	A0A2U8JD37|A0A2U8JD37_WHEAT	51.82	13	4	4	Y	37663	Delta gliadin-D1 OS=Triticum aestivum OX=4565 GN=Gli-1 PE=4 SV=1
194	28151	A0A3B6U3N9|A0A3B6U3N9_WHEAT	51.48	13	6	1	Y	53058	Beta-amylase OS=Triticum aestivum OX=4565 PE=3 SV=1
194	12452	A0A3B6KSH4|A0A3B6KSH4_WHEAT	51.48	12	6	1	Y	58864	Beta-amylase OS=Triticum aestivum OX=4565 PE=3 SV=1
194	28152	A0A3B6U9P0|A0A3B6U9P0_WHEAT	51.48	12	6	1	Y	58926	Beta-amylase OS=Triticum aestivum OX=4565 PE=3 SV=1
194	28153	A0A3B6TZ67|A0A3B6TZ67_WHEAT	51.48	12	6	1	Y	59957	Beta-amylase OS=Triticum aestivum OX=4565 PE=3 SV=1
194	28154	A0A3B6UA75|A0A3B6UA75_WHEAT	51.48	12	6	1	Y	61114	Beta-amylase OS=Triticum aestivum OX=4565 PE=3 SV=1
194	28155	A0A3B6U3W8|A0A3B6U3W8_WHEAT	51.48	11	6	1	Y	62609	Beta-amylase OS=Triticum aestivum OX=4565 PE=3 SV=1
197	28363	A0A3B5XTA4|A0A3B5XTA4_WHEAT	51.03	12	4	1	Y	22215	AAI domain-containing protein OS=Triticum aestivum OX=4565 PE=4 SV=1
196	28225	L7R4Z9|L7R4Z9_WHEAT	46.98	19	6	0	Y	31294	Gamma-gliadin OS=Triticum aestivum OX=4565 PE=4 SV=1
196	28226	L7R918|L7R918_WHEAT	46.98	19	6	0	Y	31293	Gamma-gliadin OS=Triticum aestivum OX=4565 PE=4 SV=1
196	28229	L7R664|L7R664_WHEAT	46.98	19	6	0	Y	31609	Gamma-gliadin OS=Triticum aestivum OX=4565 PE=4 SV=1
202	28144	Q5MD68|Q5MD68_WHEAT	45.55	30	4	0	Y	13191	0.19 dimeric alpha-amylase inhibitor (Fragment) OS=Triticum aestivum OX=4565 PE=3 SV=1
202	28145	sp|P01084|IAA5_WHEAT	45.55	30	4	0	Y	13185	Alpha-amylase inhibitor 0.53 OS=Triticum aestivum OX=4565 PE=1 SV=1
202	28146	Q4U1A4|Q4U1A4_WHEAT	45.55	26	4	0	Y	15046	Dimeric alpha-amylase inhibitor OS=Triticum aestivum OX=4565 PE=3 SV=1
202	28147	A0A077RSX3|A0A077RSX3_WHEAT	45.55	24	4	0	Y	16294	Dimeric alpha amylase inhibitor OS=Triticum aestivum OX=4565 GN=WDAI PE=2 SV=1
202	28164	Q4U197|Q4U197_WHEAT	45.55	26	4	0	Y	14973	Dimeric alpha-amylase inhibitor OS=Triticum aestivum OX=4565 PE=3 SV=1
202	28165	Q4U1A5|Q4U1A5_WHEAT	45.55	26	4	0	Y	15018	Dimeric alpha-amylase inhibitor OS=Triticum aestivum OX=4565 PE=3 SV=1
187	28250	A0A3B5XTS9|A0A3B5XTS9_WHEAT	43.36	9	6	0	N	46957	Uncharacterized protein OS=Triticum aestivum OX=4565 PE=4 SV=1
198	28307	E5KZT5|E5KZT5_WHEAT	40.85	10	6	0	Y	46999	75k gamma secalin OS=Triticum aestivum OX=4565 GN=sec2 PE=4 SV=1
198	28308	E5KZT4|E5KZT4_WHEAT	40.85	10	6	0	Y	47837	75k gamma secalin OS=Triticum aestivum OX=4565 GN=sec2 PE=4 SV=1
198	28309	E5KZR9|E5KZR9_WHEAT	40.85	10	6	0	Y	49582	75k gamma secalin OS=Triticum aestivum OX=4565 GN=sec2 PE=4 SV=1
198	3158	E5KZT9|E5KZT9_WHEAT	40.85	12	6	0	Y	41303	75k gamma secalin OS=Triticum aestivum OX=4565 GN=sec2 PE=4 SV=1
198	28310	E5KZS3|E5KZS3_WHEAT	40.85	11	6	0	Y	43231	75k gamma secalin OS=Triticum aestivum OX=4565 GN=sec2 PE=4 SV=1
198	28311	E5KZQ8|E5KZQ8_WHEAT	40.85	11	6	0	Y	45401	75k gamma secalin OS=Triticum aestivum OX=4565 GN=sec2 PE=4 SV=1
198	28312	E5KZQ9|E5KZQ9_WHEAT	40.85	12	6	0	Y	41013	75k gamma secalin OS=Triticum aestivum OX=4565 GN=sec2 PE=4 SV=1
198	3159	E5KZS2|E5KZS2_WHEAT	40.85	11	6	0	Y	45994	75k gamma secalin OS=Triticum aestivum OX=4565 GN=sec2 PE=4 SV=1
198	28313	E5KZT7|E5KZT7_WHEAT	40.85	11	6	0	Y	44518	75k gamma secalin OS=Triticum aestivum OX=4565 GN=sec2 PE=4 SV=1
198	28314	E5KZS5|E5KZS5_WHEAT	40.85	12	6	0	Y	39910	75k gamma secalin OS=Triticum aestivum OX=4565 GN=sec2 PE=4 SV=1
198	28316	E5KZS4|E5KZS4_WHEAT	40.85	12	6	0	Y	40895	75k gamma secalin OS=Triticum aestivum OX=4565 GN=sec2 PE=4 SV=1
198	28317	E5KZR0|E5KZR0_WHEAT	40.85	14	6	0	Y	33915	75k gamma secalin OS=Triticum aestivum OX=4565 GN=sec2 PE=4 SV=1
200	28274	E5KZU1|E5KZU1_WHEAT	40.02	12	5	0	Y	38308	75k gamma secalin OS=Triticum aestivum OX=4565 GN=sec2 PE=4 SV=1
205	28249	Q5UHH8|Q5UHH8_WHEAT	39.61	28	3	0	Y	13253	0.19 dimeric alpha-amylase inhibitor (Fragment) OS=Triticum aestivum OX=4565 PE=3 SV=1
206	28243	A0A3B6T7X8|A0A3B6T7X8_WHEAT	37.14	9	3	3	Y	31911	Uncharacterized protein OS=Triticum aestivum OX=4565 PE=4 SV=1
206	28248	Q7X9M4|Q7X9M4_WHEAT	37.14	12	3	3	Y	25109	AAI domain-containing protein (Fragment) OS=Triticum aestivum OX=4565 PE=2 SV=1
207	28251	I6PWK7|I6PWK7_WHEAT	35.99	33	3	0	Y	11337	Dimeric alpha-amylase inhibitor (Fragment) OS=Triticum aestivum OX=4565 PE=4 SV=1
204	28433	A0A3B6LU42|A0A3B6LU42_WHEAT	35.61	4	3	3	N	32116	Elongation factor 1-alpha OS=Triticum aestivum OX=4565 PE=4 SV=1
204	28434	A0A3B6MXF1|A0A3B6MXF1_WHEAT	35.61	3	3	3	N	41096	Elongation factor 1-alpha OS=Triticum aestivum OX=4565 PE=3 SV=1
204	28436	A0A1W5RMH3|A0A1W5RMH3_WHEAT	35.61	3	3	3	N	49083	Elongation factor 1-alpha OS=Triticum aestivum OX=4565 PE=2 SV=1
204	28440	A0A1D5UZW7|A0A1D5UZW7_WHEAT	35.61	3	3	3	N	49128	Elongation factor 1-alpha OS=Triticum aestivum OX=4565 PE=3 SV=1
204	28441	A0A1D5XDB6|A0A1D5XDB6_WHEAT	35.61	3	3	3	N	49141	Elongation factor 1-alpha OS=Triticum aestivum OX=4565 PE=3 SV=1
204	13882	A0A3B6ARY9|A0A3B6ARY9_WHEAT	35.61	3	3	3	N	49116	Elongation factor 1-alpha OS=Triticum aestivum OX=4565 PE=3 SV=1
204	28442	sp|Q03033|EF1A_WHEAT	35.61	3	3	3	N	49169	Elongation factor 1-alpha OS=Triticum aestivum OX=4565 GN=TEF1 PE=2 SV=1
204	28445	A0A3B6IRY7|A0A3B6IRY7_WHEAT	35.61	2	3	3	N	53467	Elongation factor 1-alpha OS=Triticum aestivum OX=4565 PE=3 SV=1
209	28301	C0LF32|C0LF32_WHEAT	34.53	5	2	2	N	43140	Serpin 3 OS=Triticum aestivum OX=4565 GN=SER3 PE=2 SV=1
209	28302	sp|P93693|SPZ1B_WHEAT	34.53	5	2	2	N	43033	Serpin-Z1B OS=Triticum aestivum OX=4565 PE=1 SV=1
209	28303	A0A3B6MWJ8|A0A3B6MWJ8_WHEAT	34.53	5	2	2	N	43071	SERPIN domain-containing protein OS=Triticum aestivum OX=4565 PE=3 SV=1
209	28365	A0A3B6LS85|A0A3B6LS85_WHEAT	34.53	8	2	2	N	29313	SERPIN domain-containing protein OS=Triticum aestivum OX=4565 PE=3 SV=1
209	28366	sp|Q41593|SPZ1A_WHEAT	34.53	5	2	2	N	43118	Serpin-Z1A OS=Triticum aestivum OX=4565 GN=WZCI PE=1 SV=1
209	28368	M1MQ64|M1MQ64_WHEAT	34.53	11	2	2	N	21139	Serpin 3 (Fragment) OS=Triticum aestivum OX=4565 GN=SER3 PE=2 SV=1
203	28318	A0A159KHX4|A0A159KHX4_WHEAT	29.94	10	2	0	N	17915	Omega-secalin OS=Triticum aestivum OX=4565 PE=4 SV=1
211	28320	D2TGC2|D2TGC2_WHEAT	29.77	11	2	2	N	13005	Putative alpha-amylase inhibitor CM2 (Fragment) OS=Triticum aestivum OX=4565 GN=wtai-CM2 PE=2 SV=1
211	28321	sp|P16851|IAAC2_WHEAT	29.77	9	2	2	N	15460	Alpha-amylase/trypsin inhibitor CM2 OS=Triticum aestivum OX=4565 PE=1 SV=2
211	28322	A0A4P8DL25|A0A4P8DL25_WHEAT	29.77	9	2	2	N	15460	Alpha amylase-trypsin inhibitor OS=Triticum aestivum OX=4565 GN=ATI PE=2 SV=1
208	28396	V9I194|V9I194_WHEAT	28.4	11	1	1	N	14602	rRNA N-glycosidase (Fragment) OS=Triticum aestivum OX=4565 PE=4 SV=1
208	28397	A0A3B6LV31|A0A3B6LV31_WHEAT	28.4	5	1	1	N	29653	rRNA N-glycosidase OS=Triticum aestivum OX=4565 PE=3 SV=1
208	28398	Q07810|Q07810_WHEAT	28.4	5	1	1	N	29613	rRNA N-glycosidase OS=Triticum aestivum OX=4565 GN=trig7 PE=3 SV=1
208	28399	A0A3B6KPY9|A0A3B6KPY9_WHEAT	28.4	5	1	1	N	29914	rRNA N-glycosidase OS=Triticum aestivum OX=4565 PE=3 SV=1
208	28400	A0A3B6LWE2|A0A3B6LWE2_WHEAT	28.4	5	1	1	N	30055	rRNA N-glycosidase OS=Triticum aestivum OX=4565 PE=3 SV=1
208	28401	A0A3B6KQI7|A0A3B6KQI7_WHEAT	28.4	5	1	1	N	30328	rRNA N-glycosidase OS=Triticum aestivum OX=4565 PE=3 SV=1
208	28402	A0A1D5ZL98|A0A1D5ZL98_WHEAT	28.4	5	1	1	N	30331	rRNA N-glycosidase OS=Triticum aestivum OX=4565 PE=3 SV=1
225	28406	A0A3B6TV13|A0A3B6TV13_WHEAT	24.16	2	1	1	N	52791	Uncharacterized protein OS=Triticum aestivum OX=4565 PE=3 SV=1
225	28407	A0A3B6TN96|A0A3B6TN96_WHEAT	24.16	2	1	1	N	55253	Uncharacterized protein OS=Triticum aestivum OX=4565 PE=3 SV=1
225	28408	A0A3B6SGD2|A0A3B6SGD2_WHEAT	24.16	2	1	1	N	55134	Uncharacterized protein OS=Triticum aestivum OX=4565 PE=3 SV=1
225	28409	A0A3B6TUE4|A0A3B6TUE4_WHEAT	24.16	2	1	1	N	56810	Uncharacterized protein OS=Triticum aestivum OX=4565 PE=3 SV=1
221	28369	sp|P0CZ10|AVLA6_WHEAT	22.2	4	1	1	Y	19798	Avenin-like a6 OS=Triticum aestivum OX=4565 PE=3 SV=1
231	28413	Q43205|Q43205_WHEAT	22.16	7	1	1	Y	14542	Acidic protein OS=Triticum aestivum OX=4565 PE=3 SV=1
231	28414	Q53WS1|Q53WS1_WHEAT	22.16	7	1	1	Y	14558	Acidic protein OS=Triticum aestivum OX=4565 GN=Pur-D1 PE=2 SV=1
231	28415	sp|P32032|THN2_WHEAT	22.16	7	1	1	Y	14558	Alpha-2-purothionin OS=Triticum aestivum OX=4565 GN=THI1.2 PE=2 SV=1
231	28416	A0A3B5Y650|A0A3B5Y650_WHEAT	22.16	7	1	1	Y	14643	Acidic protein OS=Triticum aestivum OX=4565 PE=3 SV=1
231	28417	Q9T0P2|Q9T0P2_WHEAT	22.16	7	1	1	Y	14715	Acidic protein OS=Triticum aestivum OX=4565 GN=Pur-A1 PE=3 SV=1
231	28418	sp|P01543|THNB_WHEAT	22.16	7	1	1	Y	14625	Purothionin A-1 OS=Triticum aestivum OX=4565 GN=THI1.3 PE=1 SV=2
214	26790	A0A3B6FWK3|A0A3B6FWK3_WHEAT	20.91	3	1	1	N	37081	C2 domain-containing protein OS=Triticum aestivum OX=4565 PE=4 SV=1

## Sheet: D120
Data Sheet 6: Summary data on wheat proteins identified by PEAKS at timepont D120 including protein accession, -10lgP, sequence coverage, number of peptides, number of unique peptides, if the protein was found with post translational modifications, the theoretical mass as well as the protein description.
Protein Group	Protein ID	Accession	-10lgP	Coverage (%)	#Peptides	#Unique	PTM	Mass	Description
33	30294	A0A159KI49|A0A159KI49_WHEAT	111.3	55	34	1	N	41601	Omega-secalin OS=Triticum aestivum OX=4565 PE=4 SV=1
55	14989	C0KEH9|C0KEH9_WHEAT	106.72	42	29	0	N	39900	Omega-gliadin (Fragment) OS=Triticum aestivum OX=4565 PE=4 SV=1
8	27658	A0A165B8S1|A0A165B8S1_WHEAT	105.36	46	43	0	Y	69689	High molecular weight glutenin subunit Dy10-m328SF OS=Triticum aestivum OX=4565 PE=3 SV=1
12	5469	W0C8U3|W0C8U3_WHEAT	104.86	37	42	1	Y	76922	High-molecular-weight glutenin subunit 1By15 OS=Triticum aestivum OX=4565 GN=Glu-B1 PE=3 SV=1
17	27666	A0A0H4SMF2|A0A0H4SMF2_WHEAT	104.81	38	41	0	N	70554	High molecular weight glutenin subunit OS=Triticum aestivum OX=4565 GN=Glu-1Dy12.7 PE=3 SV=1
22	27787	A0A4Y6GR70|A0A4Y6GR70_WHEAT	104.32	32	39	0	N	77362	High molecular weight glutenin subunit 1By20 OS=Triticum aestivum OX=4565 GN=Glu-B1-2 PE=3 SV=1
22	27788	Q4JHY1|Q4JHY1_WHEAT	104.32	31	39	0	N	77889	High molecular weight glutenin subunit 1By15 OS=Triticum aestivum OX=4565 PE=2 SV=1
9	27872	A0A1G4P1T5|A0A1G4P1T5_WHEAT	104.29	39	43	0	N	74962	HMW glutenin y-type subunit 1By7 OS=Triticum aestivum OX=4565 GN=Glu-1By PE=3 SV=1
21	27664	Q670Q5|Q670Q5_WHEAT	104.27	36	40	0	Y	70348	High molecular weight glutenin subunit 1Dy10.1 OS=Triticum aestivum OX=4565 PE=3 SV=1
14	5467	Q03871|Q03871_WHEAT	104.08	37	42	0	Y	75701	HMW glutenin subunit 1By9 OS=Triticum aestivum OX=4565 GN=Glu-1By9 PE=3 SV=1
14	27823	Q0Q5D8|Q0Q5D8_WHEAT	104.08	37	42	0	Y	77315	High-molecular-weight glutenin By8 OS=Triticum aestivum OX=4565 GN=Glu PE=3 SV=1
14	27824	U5YQV1|U5YQV1_WHEAT	104.08	37	42	0	Y	77371	High molecular weight glutenin subunit By18 OS=Triticum aestivum OX=4565 PE=3 SV=1
15	5462	A9ZMG8|A9ZMG8_WHEAT	104.01	44	41	0	N	69701	High-molecular-weight glutenin subunit y10 OS=Triticum aestivum OX=4565 GN=Glu1Dy10 PE=3 SV=1
10	27876	A0A1G4P1V2|A0A1G4P1V2_WHEAT	102.7	38	43	0	N	76711	HMW glutenin y-type subunit By8 OS=Triticum aestivum OX=4565 GN=Glu-1By PE=3 SV=1
28	27662	V9TRL3|V9TRL3_WHEAT	101.98	41	37	0	N	69562	High molecular weight glutenin subunit 1Dy protein OS=Triticum aestivum OX=4565 GN=Glu-D1-2 PE=3 SV=1
2	30302	A0A2P1H6A2|A0A2P1H6A2_WHEAT	99.65	40	35	0	Y	33648	Alpha-gliadin OS=Triticum aestivum OX=4565 GN=Gli-D2 PE=4 SV=1
2	30303	A0A1W6C2K0|A0A1W6C2K0_WHEAT	99.65	40	35	0	Y	33599	Alpha-gliadin OS=Triticum aestivum OX=4565 PE=4 SV=1
2	30304	A0A0K2QJB4|A0A0K2QJB4_WHEAT	99.65	40	35	0	Y	33648	Alpha/beta-gliadin OS=Triticum aestivum OX=4565 PE=4 SV=1
2	656	A0A1K0J4W5|A0A1K0J4W5_WHEAT	99.65	40	35	0	Y	33130	Alpha-gliadin OS=Triticum aestivum OX=4565 GN=Gli-D2-11 PE=4 SV=1
43	27869	W6AY13|W6AY13_WHEAT	98.42	32	35	0	Y	86741	High molecular weight glutenin subunit OS=Triticum aestivum OX=4565 GN=Glu PE=3 SV=1
1	30295	X2KS61|X2KS61_WHEAT	97.83	39	33	0	Y	34517	Alpha-gliadin protein OS=Triticum aestivum OX=4565 PE=4 SV=1
81	27533	Q19AE4|Q19AE4_WHEAT	97.78	23	29	0	Y	89471	High molecular weight glutenin subunit OS=Triticum aestivum OX=4565 GN=GluA1 PE=3 SV=1
81	27532	T2HRF3|T2HRF3_WHEAT	97.78	23	29	0	Y	89372	High-molecular-weight glutenin subunit OS=Triticum aestivum OX=4565 GN=Glu-A1 PE=3 SV=1
45	27624	A0A159KI56|A0A159KI56_WHEAT	96.79	46	29	0	N	41544	Omega-secalin OS=Triticum aestivum OX=4565 PE=4 SV=1
29	12236	B2BZD0|B2BZD0_WHEAT	96.76	35	33	1	Y	40131	LMW-s glutenin subunit 0359D24-S OS=Triticum aestivum OX=4565 GN=Glu-D3 PE=4 SV=1
29	30309	A0A2R4Q9U9|A0A2R4Q9U9_WHEAT	96.76	35	33	1	Y	40049	Low-molecular-weight glutenin subunit OS=Triticum aestivum OX=4565 GN=LMW-GS PE=4 SV=1
29	30310	Q00M55|Q00M55_WHEAT	96.76	35	33	1	Y	40031	LMW-GS P-32 OS=Triticum aestivum OX=4565 GN=GluD3-3 PE=4 SV=1
29	30311	D3U328|D3U328_WHEAT	96.76	33	33	1	Y	43368	Low molecular weight glutenin subunit D3-3 OS=Triticum aestivum OX=4565 GN=LMW-GS PE=4 SV=1
11	27741	B2Y2Q7|B2Y2Q7_WHEAT	96.54	39	32	0	N	41981	Low molecular weight glutenin OS=Triticum aestivum OX=4565 GN=GluB3-2 PE=2 SV=1
11	27742	B2Y2Q6|B2Y2Q6_WHEAT	96.54	39	32	0	N	42109	LMW-B2 OS=Triticum aestivum OX=4565 GN=GluB3-2 PE=4 SV=1
101	8080	A0A059UHD1|A0A059UHD1_WHEAT	96.53	24	28	1	Y	89835	High molecular weight glutenin subunit 1Ax1 OS=Triticum aestivum OX=4565 GN=Glu-1Ax1 PE=3 SV=1
101	27535	Q03872|Q03872_WHEAT	96.53	24	28	1	Y	89819	High molecular weight glutenin subunit 1Ax1 OS=Triticum aestivum OX=4565 GN=Glu-1AX1 PE=3 SV=1
101	27538	A0A0X9ARV2|A0A0X9ARV2_WHEAT	96.53	24	28	1	Y	89867	High molecular weight glutenin subunit OS=Triticum aestivum OX=4565 GN=Glu-Ax PE=3 SV=1
101	8081	A0A0X9BSF8|A0A0X9BSF8_WHEAT	96.53	24	28	1	Y	90567	High molecular weight glutenin subunit OS=Triticum aestivum OX=4565 GN=Glu-Ax PE=3 SV=1
101	27537	G3K725|G3K725_WHEAT	96.53	23	28	1	Y	93648	High molecular weight glutenin subunit OS=Triticum aestivum OX=4565 GN=Glu-1Ax1.1 PE=3 SV=1
32	27698	A0A060N0S6|A0A060N0S6_WHEAT	96.44	62	39	0	N	42744	Omega-gliadin (Fragment) OS=Triticum aestivum OX=4565 GN=gli PE=2 SV=1
32	27700	A0A2U8JD31|A0A2U8JD31_WHEAT	96.44	59	39	0	N	44840	Omega gliadin-D2 OS=Triticum aestivum OX=4565 GN=Gli-1 PE=4 SV=1
35	27616	Q8GV12|Q8GV12_WHEAT	95.99	25	34	0	Y	103052	HMW glutenin subunit OS=Triticum aestivum OX=4565 GN=1Dx2.2 PE=3 SV=1
53	3230	Q45R38|Q45R38_WHEAT	95.51	34	34	1	Y	85233	HMW glutenin x-type subunit Bx7 OS=Triticum aestivum OX=4565 GN=Glu-B1al PE=2 SV=1
53	27859	G3FLC5|G3FLC5_WHEAT	95.51	34	34	1	Y	85404	High-molecular-weight glutenin subunit OS=Triticum aestivum OX=4565 GN=Glu PE=3 SV=1
51	27628	C0SUC3|C0SUC3_WHEAT	95.41	26	32	1	Y	90337	High-molecular-weight glutenin subunit x5 OS=Triticum aestivum OX=4565 GN=Glu1Dx5 PE=3 SV=1
3	27633	A0A0E3Z5U5|A0A0E3Z5U5_WHEAT	95.41	40	32	0	Y	32739	Alpha-gliadin (Fragment) OS=Triticum aestivum OX=4565 PE=4 SV=1
3	27635	R9XUQ0|R9XUQ0_WHEAT	95.41	40	32	0	Y	32877	Alpha-gliadin OS=Triticum aestivum OX=4565 GN=gli-2 PE=4 SV=1
3	12000	K7XR49|K7XR49_WHEAT	95.41	39	32	0	Y	33727	Alpha-gliadin OS=Triticum aestivum OX=4565 GN=gli-2 PE=4 SV=1
3	27634	R9XSV1|R9XSV1_WHEAT	95.41	40	32	0	Y	32807	Alpha-gliadin OS=Triticum aestivum OX=4565 GN=gli-2 PE=4 SV=1
18	27791	K0I5W1|K0I5W1_WHEAT	94.9	33	30	0	Y	42149	LMW glutenin OS=Triticum aestivum OX=4565 GN=Glu PE=4 SV=1
18	27795	K0HZJ2|K0HZJ2_WHEAT	94.9	33	30	0	Y	42149	LMW glutenin OS=Triticum aestivum OX=4565 GN=Glu PE=4 SV=1
31	5465	A0A060AER5|A0A060AER5_WHEAT	94.86	33	33	0	Y	75384	High-molecular-weigh glutenin subunit 1By15 OS=Triticum aestivum OX=4565 GN=HMW-GS 1By15* PE=3 SV=1
34	27549	Q9M6P7|Q9M6P7_WHEAT	92.87	50	27	0	Y	35198	Gamma-gliadin (Fragment) OS=Triticum aestivum OX=4565 PE=4 SV=1
34	27550	K7X1S8|K7X1S8_WHEAT	92.87	47	27	0	Y	37202	Gamma-gliadin OS=Triticum aestivum OX=4565 PE=4 SV=1
34	27551	R9XUB9|R9XUB9_WHEAT	92.87	47	27	0	Y	37156	Gamma-gliadin OS=Triticum aestivum OX=4565 PE=4 SV=1
34	20395	R9XUB0|R9XUB0_WHEAT	92.87	47	27	0	Y	37156	Gamma-gliadin OS=Triticum aestivum OX=4565 PE=4 SV=1
34	27552	Q94G91|Q94G91_WHEAT	92.87	47	27	0	Y	37168	Gamma-gliadin OS=Triticum aestivum OX=4565 GN=Gli-Yn1 PE=2 SV=1
24	27777	A0A2U8JCZ2|A0A2U8JCZ2_WHEAT	92.77	31	33	1	N	41010	LMW-B3 OS=Triticum aestivum OX=4565 GN=Glu-3 PE=4 SV=1
24	27778	B2Y2Q1|B2Y2Q1_WHEAT	92.77	31	33	1	N	41138	Low molecular weight glutenin subunit OS=Triticum aestivum OX=4565 GN=GluB3-1 PE=4 SV=1
72	27673	A0A159KI54|A0A159KI54_WHEAT	92.35	40	24	0	N	35005	Omega-secalin OS=Triticum aestivum OX=4565 PE=4 SV=1
7	12443	A0A0E3Z573|A0A0E3Z573_WHEAT	92.11	41	29	0	Y	33007	Alpha-gliadin (Fragment) OS=Triticum aestivum OX=4565 PE=4 SV=1
132	27539	A0A0X9BZV4|A0A0X9BZV4_WHEAT	91.98	22	24	0	Y	90117	High molecular weight glutenin subunit OS=Triticum aestivum OX=4565 GN=Glu-Ax PE=3 SV=1
73	27822	A0A1D8V7C6|A0A1D8V7C6_WHEAT	91.39	31	29	0	Y	61970	High molecular weight glutenin subunit OS=Triticum aestivum OX=4565 GN=Glu-1Vb PE=3 SV=1
50	30307	A0A290XZ21|A0A290XZ21_WHEAT	91.32	44	25	0	Y	31723	Gamma-gliadin (Fragment) OS=Triticum aestivum OX=4565 PE=4 SV=1
59	27743	Q0GNF9|Q0GNF9_WHEAT	91.29	41	25	0	Y	32424	Low molecular weight glutenin OS=Triticum aestivum OX=4565 GN=lmw-gs PE=4 SV=1
37	27748	R9XVC9|R9XVC9_WHEAT	90.87	38	26	0	Y	36825	LMW-GS OS=Triticum aestivum OX=4565 GN=glu-3 PE=4 SV=1
25	27682	K7X1I3|K7X1I3_WHEAT	90.81	35	29	0	Y	34588	Alpha-gliadin OS=Triticum aestivum OX=4565 GN=gli-2 PE=4 SV=1
54	13834	A0A1G4P219|A0A1G4P219_WHEAT	90.78	31	31	0	Y	85195	HMW glutenin x-type subunit Bx7 OS=Triticum aestivum OX=4565 GN=Glu-1B PE=3 SV=1
56	12667	A0A0K0KDM6|A0A0K0KDM6_WHEAT	90.63	28	31	0	Y	85285	High molecular weight glutenin subunit 1Dy3 OS=Triticum aestivum OX=4565 PE=3 SV=1
98	27649	A0A4D6QBN0|A0A4D6QBN0_WHEAT	90.51	42	19	0	Y	35474	Gamma-gliadin OS=Triticum aestivum OX=4565 PE=4 SV=1
46	27559	A0A290XZ20|A0A290XZ20_WHEAT	90.46	39	24	0	Y	40525	Gamma-gliadin (Fragment) OS=Triticum aestivum OX=4565 PE=4 SV=1
19	26935	A0A1K0ISY9|A0A1K0ISY9_WHEAT	90.41	42	27	0	Y	35909	Alpha-gliadin OS=Triticum aestivum OX=4565 GN=Gli-B2-2 PE=4 SV=1
20	27819	A5JSA7|A5JSA7_WHEAT	90.15	39	25	0	Y	33177	Alpha-gliadin OS=Triticum aestivum OX=4565 GN=Gli-G4 PE=2 SV=1
79	27622	A0A249Y2Y2|A0A249Y2Y2_WHEAT	90.03	16	27	0	Y	100035	High molecular weight glutenin subunit 1Slx2.3 OS=Triticum aestivum OX=4565 GN=1Slx2.3* PE=3 SV=1
4	27648	A0A1K0JS80|A0A1K0JS80_WHEAT	89.95	33	27	0	Y	32922	Alpha-gliadin OS=Triticum aestivum OX=4565 GN=Gli-B2-1 PE=4 SV=1
85	27689	C0KEI2|C0KEI2_WHEAT	89.69	40	23	0	N	37383	Omega-gliadin (Fragment) OS=Triticum aestivum OX=4565 PE=4 SV=1
6	30317	A0A023WHR4|A0A023WHR4_WHEAT	89.51	35	24	0	N	29228	Alpha-gliadin OS=Triticum aestivum OX=4565 GN=Glia PE=4 SV=1
39	30322	A0A0K2QJ82|A0A0K2QJ82_WHEAT	89.48	34	26	0	Y	36617	Alpha/beta-gliadin OS=Triticum aestivum OX=4565 PE=4 SV=1
62	30305	A0A4D6Q9K7|A0A4D6Q9K7_WHEAT	89.16	42	21	0	Y	33855	Gamma-gliadin OS=Triticum aestivum OX=4565 PE=4 SV=1
95	28119	A0A7D5DKY0|A0A7D5DKY0_WHEAT	88.89	53	31	0	N	41655	Omega gliadin OS=Triticum aestivum OX=4565 PE=4 SV=1
44	27789	A0A7D4XSI0|A0A7D4XSI0_WHEAT	88.79	27	26	0	N	38398	Low-molecular-weight glutenin subunit OS=Triticum aestivum OX=4565 GN=LMW-GS PE=4 SV=1
86	27690	A0A1I9RW80|A0A1I9RW80_WHEAT	88.65	16	25	0	N	105849	HMW glutenin 1Ugx OS=Triticum aestivum OX=4565 PE=3 SV=1
66	30351	B2BZD2|B2BZD2_WHEAT	88.53	27	25	0	Y	39773	LMW-m glutenin subunit 0877L13-M OS=Triticum aestivum OX=4565 GN=Glu-D3 PE=4 SV=1
23	27687	K7X1J5|K7X1J5_WHEAT	88.51	35	24	0	Y	36503	Alpha-gliadin OS=Triticum aestivum OX=4565 GN=gli-2 PE=4 SV=1
67	30349	D3U326|D3U326_WHEAT	88.49	34	25	0	Y	39662	Low molecular weight glutenin subunit D3-1 OS=Triticum aestivum OX=4565 GN=LMW-GS PE=4 SV=1
67	27825	F8SGQ3|F8SGQ3_WHEAT	88.49	33	25	0	Y	41724	Low-molecular-weight glutenin subunit OS=Triticum aestivum OX=4565 PE=2 SV=1
67	27826	A0A0S2GJS0|A0A0S2GJS0_WHEAT	88.49	33	25	0	Y	41749	Low-molecular-weight glutenin subunit OS=Triticum aestivum OX=4565 GN=LMW-GS PE=4 SV=1
27	27827	J7I026|J7I026_WHEAT	88.27	34	25	0	Y	33958	Alpha-gliadin OS=Triticum aestivum OX=4565 GN=Gli-1 PE=4 SV=1
64	27760	A0A023GQG9|A0A023GQG9_WHEAT	88.02	28	32	1	Y	80279	Y-type high molecular weight glutenin subunit OS=Triticum aestivum OX=4565 PE=3 SV=1
91	27894	A0A1G4P1T3|A0A1G4P1T3_WHEAT	88.02	16	19	0	N	63439	HMW glutenin y-type subunit 1Ay21 OS=Triticum aestivum OX=4565 GN=Glu-1Ay PE=3 SV=1
5	30320	A5JSB3|A5JSB3_WHEAT	87.94	32	24	1	Y	33052	Alpha-gliadin OS=Triticum aestivum OX=4565 GN=Gli-Z3 PE=2 SV=1
16	27641	A0A0E3Z5V9|A0A0E3Z5V9_WHEAT	87.9	27	23	0	Y	32521	Alpha-gliadin (Fragment) OS=Triticum aestivum OX=4565 PE=4 SV=1
90	27722	U5U6L8|U5U6L8_WHEAT	87.79	55	24	0	N	24385	Omega-gliadin OS=Triticum aestivum OX=4565 PE=4 SV=1
75	27861	W0C8N8|W0C8N8_WHEAT	87.65	28	27	0	Y	84453	High-molecular-weight glutenin subunit 1Bx14 OS=Triticum aestivum OX=4565 GN=Glu-1B PE=3 SV=1
60	27576	A0A5B9Y2N1|A0A5B9Y2N1_WHEAT	87.5	46	24	0	Y	37144	Gamma-gliadin OS=Triticum aestivum OX=4565 PE=4 SV=1
70	30296	Q9FS77|Q9FS77_WHEAT	87.45	49	19	0	Y	29234	Gamma-gliadin (Fragment) OS=Triticum aestivum OX=4565 GN=GAG56D PE=4 SV=1
70	30297	Q9FS75|Q9FS75_WHEAT	87.45	48	19	0	Y	30020	Gamma-gliadin (Fragment) OS=Triticum aestivum OX=4565 GN=GAG56D PE=4 SV=1
70	30298	Q8L6B2|Q8L6B2_WHEAT	87.45	44	19	0	Y	32035	Gamma gliadin OS=Triticum aestivum OX=4565 GN=gamma-5 PE=4 SV=1
70	27561	A0A4D6QBP5|A0A4D6QBP5_WHEAT	87.45	42	19	0	Y	33529	Gamma-gliadin OS=Triticum aestivum OX=4565 PE=4 SV=1
70	30299	Q9SYX8|Q9SYX8_WHEAT	87.45	42	19	0	Y	33989	Gamma-gliadin OS=Triticum aestivum OX=4565 GN=GAG56D PE=4 SV=1
38	27691	A0A0E3UR70|A0A0E3UR70_WHEAT	87.27	36	26	0	Y	34080	Alpha-gliadin (Fragment) OS=Triticum aestivum OX=4565 PE=4 SV=1
41	27817	M9TK56|M9TK56_WHEAT	87.19	34	22	2	Y	41197	Gamma-gliadin 5 OS=Triticum aestivum OX=4565 PE=2 SV=1
41	27818	A0A2U8JD23|A0A2U8JD23_WHEAT	87.19	33	22	2	Y	41893	Gamma gliadin-B4 OS=Triticum aestivum OX=4565 GN=Gli-1 PE=4 SV=1
138	27605	A0A1G4P1V3|A0A1G4P1V3_WHEAT	87.11	20	21	0	N	88275	HMW glutenin x-type subunit 1Ax21 OS=Triticum aestivum OX=4565 GN=Glu-1Ax PE=3 SV=1
123	12467	B6UKQ7|B6UKQ7_WHEAT	87.11	38	18	0	Y	34493	Gamma-gliadin OS=Triticum aestivum OX=4565 GN=qp915 PE=4 SV=1
130	27644	Q94G93|Q94G93_WHEAT	86.38	39	17	0	Y	34286	Gamma-gliadin OS=Triticum aestivum OX=4565 PE=4 SV=1
61	12231	R4JFB5|R4JFB5_WHEAT	86.22	29	26	0	N	37448	Low-molecular-weight glutenin subunit (Fragment) OS=Triticum aestivum OX=4565 GN=LMW-GS PE=4 SV=1
111	27695	A0A4D6Q9I7|A0A4D6Q9I7_WHEAT	86.17	42	18	0	Y	33587	Gamma-gliadin OS=Triticum aestivum OX=4565 PE=4 SV=1
104	27577	B6UKP0|B6UKP0_WHEAT	86.15	39	18	0	Y	34565	Gamma gliadin-D1 OS=Triticum aestivum OX=4565 GN=ll927 PE=2 SV=1
104	27578	A0A5B9Y1W2|A0A5B9Y1W2_WHEAT	86.15	39	18	0	Y	34504	Gamma-gliadin OS=Triticum aestivum OX=4565 PE=4 SV=1
69	27575	B6DQB5|B6DQB5_WHEAT	85.88	45	23	1	Y	35460	Gamma-gliadin OS=Triticum aestivum OX=4565 PE=4 SV=1
127	28092	A0A7D5DKX6|A0A7D5DKX6_WHEAT	85.5	46	26	1	N	37514	Omega gliadin OS=Triticum aestivum OX=4565 PE=4 SV=1
58	27801	A0A7D5BJ88|A0A7D5BJ88_WHEAT	85.21	32	23	0	Y	37949	Low-molecular-weight glutenin subunit OS=Triticum aestivum OX=4565 GN=LMW-GS PE=4 SV=1
114	28097	A0A2U8T8S1|A0A2U8T8S1_WHEAT	84.78	17	23	0	N	65815	High molecular weight glutenin subunit OS=Triticum aestivum OX=4565 GN=1Ay PE=3 SV=1
52	27542	A0A4D6Q658|A0A4D6Q658_WHEAT	84.74	40	20	0	Y	32673	Gamma-gliadin OS=Triticum aestivum OX=4565 PE=4 SV=1
100	27545	D0ES80|D0ES80_WHEAT	84.69	35	16	1	Y	33662	Gamma gliadin OS=Triticum aestivum OX=4565 PE=4 SV=1
78	30315	A0A4D6Q688|A0A4D6Q688_WHEAT	84.68	41	20	0	Y	32660	Gamma-gliadin OS=Triticum aestivum OX=4565 PE=4 SV=1
96	27600	B6UKN7|B6UKN7_WHEAT	84.63	41	21	0	Y	35753	Gamma-gliadin OS=Triticum aestivum OX=4565 GN=ll921 PE=4 SV=1
76	30318	B6DQB1|B6DQB1_WHEAT	83.93	43	19	0	Y	30689	Gamma-gliadin (Fragment) OS=Triticum aestivum OX=4565 PE=4 SV=1
76	27543	B6UKM8|B6UKM8_WHEAT	83.93	40	19	0	Y	32715	Gamma-gliadin OS=Triticum aestivum OX=4565 GN=ll907 PE=4 SV=1
140	27645	B6UKQ3|B6UKQ3_WHEAT	83.82	36	16	0	Y	34599	Gamma-gliadin OS=Triticum aestivum OX=4565 GN=qp911 PE=4 SV=1
84	27891	A0A165R8I1|A0A165R8I1_WHEAT	83.62	35	20	0	Y	35990	S-type low molecular weight glutenin subunit OS=Triticum aestivum OX=4565 GN=LMW-s PE=4 SV=1
121	27837	R9XUY1|R9XUY1_WHEAT	83.6	47	22	0	N	31298	Omega-gliadin OS=Triticum aestivum OX=4565 PE=4 SV=1
77	27774	R9XVA5|R9XVA5_WHEAT	83.53	34	25	0	N	42952	LMW-GS OS=Triticum aestivum OX=4565 GN=glu-3 PE=4 SV=1
30	27693	A0A0E3Z589|A0A0E3Z589_WHEAT	83.08	30	21	0	Y	32064	Alpha-gliadin (Fragment) OS=Triticum aestivum OX=4565 PE=4 SV=1
89	27842	R4JBF1|R4JBF1_WHEAT	82.7	32	24	0	N	43086	Low-molecular-weight glutenin subunit (Fragment) OS=Triticum aestivum OX=4565 GN=LMW-GS PE=4 SV=1
89	27843	R4JDK6|R4JDK6_WHEAT	82.7	32	24	0	N	43052	Low-molecular-weight glutenin subunit (Fragment) OS=Triticum aestivum OX=4565 GN=LMW-GS PE=4 SV=1
65	27976	A0A290XZ34|A0A290XZ34_WHEAT	82.65	45	23	0	Y	37983	Gamma-gliadin (Fragment) OS=Triticum aestivum OX=4565 PE=4 SV=1
110	27865	A0A1G4P1V7|A0A1G4P1V7_WHEAT	82.65	17	25	0	Y	88479	HMW glutenin x-type subunit Bx7 OS=Triticum aestivum OX=4565 GN=Glu-1Bx PE=3 SV=1
83	28114	B6ETR9|B6ETR9_WHEAT	82.59	60	32	5	Y	41963	D-type LMW glutenin subunit (Fragment) OS=Triticum aestivum OX=4565 GN=glu PE=2 SV=1
83	28115	A0A2U8JD15|A0A2U8JD15_WHEAT	82.59	57	32	5	Y	43913	Omega gliadin OS=Triticum aestivum OX=4565 GN=Gli-1 PE=4 SV=1
42	27697	A5JSB2|A5JSB2_WHEAT	82.55	34	19	0	Y	33362	Alpha-gliadin OS=Triticum aestivum OX=4565 GN=Gli-Z2 PE=2 SV=1
82	27544	B6UKM4|B6UKM4_WHEAT	82.51	36	18	0	Y	32509	Gamma-gliadin OS=Triticum aestivum OX=4565 GN=ll901 PE=4 SV=1
26	8876	A0A0E3Z511|A0A0E3Z511_WHEAT	82.14	29	21	0	Y	32638	Alpha-gliadin (Fragment) OS=Triticum aestivum OX=4565 PE=4 SV=1
57	27727	A0A0E3Z6N1|A0A0E3Z6N1_WHEAT	82.09	30	20	0	Y	33129	Alpha-gliadin (Fragment) OS=Triticum aestivum OX=4565 PE=4 SV=1
40	27851	A5JSB5|A5JSB5_WHEAT	82	32	22	0	Y	33491	Alpha-gliadin OS=Triticum aestivum OX=4565 GN=Gli-Z5 PE=2 SV=1
40	30396	J7HSR5|J7HSR5_WHEAT	82	32	22	0	Y	33541	Alpha-gliadin OS=Triticum aestivum OX=4565 GN=Gli-SB-1 PE=4 SV=1
99	30306	R9XV62|R9XV62_WHEAT	81.63	35	16	0	Y	34462	Gamma-gliadin OS=Triticum aestivum OX=4565 PE=4 SV=1
63	27889	A0A7D5BXD7|A0A7D5BXD7_WHEAT	81.38	27	16	0	N	34821	Low-molecular-weight glutenin subunit OS=Triticum aestivum OX=4565 GN=LMW-GS PE=4 SV=1
71	27723	R9XSU5|R9XSU5_WHEAT	80.95	31	19	0	Y	35101	Alpha-gliadin OS=Triticum aestivum OX=4565 GN=gli-2 PE=4 SV=1
133	27755	C1KFY5|C1KFY5_WHEAT	80.44	46	15	1	N	25803	Putative omega secalin OS=Triticum aestivum OX=4565 PE=2 SV=1
47	27679	A0A1K0J4U0|A0A1K0J4U0_WHEAT	79.98	27	17	1	Y	33934	Alpha-gliadin OS=Triticum aestivum OX=4565 GN=Gli-A2-9 PE=4 SV=1
93	27838	A0A290XZ50|A0A290XZ50_WHEAT	79.85	45	20	0	Y	33393	Gamma-gliadin (Fragment) OS=Triticum aestivum OX=4565 PE=4 SV=1
129	4137	A0A1I9RW79|A0A1I9RW79_WHEAT	79.62	18	22	0	Y	66405	HMW glutenin 1Mgy OS=Triticum aestivum OX=4565 PE=3 SV=1
13	27910	A0A1K0ISY1|A0A1K0ISY1_WHEAT	79.46	29	20	0	Y	32551	Alpha-gliadin OS=Triticum aestivum OX=4565 GN=Gli-A2-12 PE=4 SV=1
13	27912	A0A1K0K0N0|A0A1K0K0N0_WHEAT	79.46	29	20	0	Y	32597	Alpha-gliadin OS=Triticum aestivum OX=4565 GN=Gli-A2-2 PE=4 SV=1
13	27914	sp|P02863|GDA0_WHEAT	79.46	29	20	0	Y	32963	Alpha/beta-gliadin OS=Triticum aestivum OX=4565 PE=2 SV=2
109	30391	V6BPA5|V6BPA5_WHEAT	78.66	25	21	0	Y	39753	Low molecular weight glutenin subunit OS=Triticum aestivum OX=4565 GN=lmw-gs PE=4 SV=1
108	27957	B6UKN1|B6UKN1_WHEAT	78.59	40	17	0	Y	34749	Gamma-gliadin OS=Triticum aestivum OX=4565 GN=ll911 PE=4 SV=1
87	27840	A0A1K0ISZ5|A0A1K0ISZ5_WHEAT	78.58	28	18	0	Y	33155	Alpha-gliadin OS=Triticum aestivum OX=4565 GN=Gli-D2-2 PE=4 SV=1
49	27706	A0A0E3UQV3|A0A0E3UQV3_WHEAT	78.46	25	16	0	Y	34124	Alpha-gliadin (Fragment) OS=Triticum aestivum OX=4565 PE=4 SV=1
141	30373	Q8W3X3|Q8W3X3_WHEAT	78.31	25	18	0	N	42034	Low-molecular-weight glutenin subunit group 3 type II (Fragment) OS=Triticum aestivum OX=4565 GN=lmw-gs PE=4 SV=1
115	27988	A0A1K0ITG7|A0A1K0ITG7_WHEAT	78.21	36	19	0	Y	33767	Alpha-gliadin OS=Triticum aestivum OX=4565 GN=Gli-B2-12 PE=4 SV=1
92	30419	A0A290XZ47|A0A290XZ47_WHEAT	78.19	43	19	0	Y	33903	Gamma-gliadin (Fragment) OS=Triticum aestivum OX=4565 PE=4 SV=1
107	5711	W6AW92|W6AW92_WHEAT	77.96	16	22	1	N	80703	High molecular weight glutenin subunit y OS=Triticum aestivum OX=4565 GN=Glu PE=3 SV=1
124	30326	B6UKN4|B6UKN4_WHEAT	77.51	37	16	0	Y	33782	Gamma-gliadin OS=Triticum aestivum OX=4565 GN=ll915 PE=4 SV=1
122	27958	B6UKN9|B6UKN9_WHEAT	77.5	35	16	0	Y	35490	Gamma-gliadin OS=Triticum aestivum OX=4565 GN=ll926 PE=4 SV=1
126	28112	R9XW75|R9XW75_WHEAT	77.43	35	18	0	Y	34418	Alpha-gliadin OS=Triticum aestivum OX=4565 GN=gli-2 PE=4 SV=1
36	27668	Q9M4L8|Q9M4L8_WHEAT	77.11	23	14	0	Y	32370	Alpha-gliadin OS=Triticum aestivum OX=4565 PE=4 SV=1
151	27936	A0A1D8V7B4|A0A1D8V7B4_WHEAT	76.47	13	15	0	N	53916	High molecular weight glutenin subunit OS=Triticum aestivum OX=4565 GN=Glu-1Vb PE=3 SV=1
143	27866	A0A2D0UFQ0|A0A2D0UFQ0_WHEAT	76.41	13	20	0	Y	103617	X-type HMW-GS 1Slx2.2 OS=Triticum aestivum OX=4565 GN=1Slx2.2 PE=2 SV=1
117	27906	A0A290XYV1|A0A290XYV1_WHEAT	76.06	34	15	0	Y	31859	Gamma-gliadin (Fragment) OS=Triticum aestivum OX=4565 PE=4 SV=1
74	27800	A0A290XZ51|A0A290XZ51_WHEAT	75.77	47	22	0	Y	34434	Gamma-gliadin (Fragment) OS=Triticum aestivum OX=4565 PE=4 SV=1
102	8124	A0A290XYW3|A0A290XYW3_WHEAT	75.69	44	20	1	Y	35406	Gamma-gliadin (Fragment) OS=Triticum aestivum OX=4565 PE=4 SV=1
48	27747	K7X1J9|K7X1J9_WHEAT	75.63	27	17	0	Y	33605	Alpha-gliadin OS=Triticum aestivum OX=4565 GN=gli-2 PE=4 SV=1
128	28030	R9XUM8|R9XUM8_WHEAT	75.53	33	16	0	Y	34390	Alpha-gliadin OS=Triticum aestivum OX=4565 GN=gli-2 PE=4 SV=1
88	16130	R9XUS6|R9XUS6_WHEAT	75.5	27	18	0	Y	40793	Gamma-gliadin OS=Triticum aestivum OX=4565 PE=4 SV=1
103	30340	D0ES81|D0ES81_WHEAT	75.25	38	18	0	Y	35990	Gamma gliadin OS=Triticum aestivum OX=4565 PE=4 SV=1
113	27995	K7WV37|K7WV37_WHEAT	75.18	30	20	0	Y	35413	Alpha-gliadin OS=Triticum aestivum OX=4565 GN=gli-2 PE=4 SV=1
150	30378	Q5MFN4|Q5MFN4_WHEAT	74.99	34	14	0	Y	32404	Low molecular weight glutenin (Fragment) OS=Triticum aestivum OX=4565 PE=2 SV=1
116	30393	Q6J162|Q6J162_WHEAT	74.71	25	16	0	Y	28939	S-type low molecular weight glutenin L4-292 (Fragment) OS=Triticum aestivum OX=4565 PE=4 SV=1
97	30341	H9A6B8|H9A6B8_WHEAT	74.24	44	17	0	Y	31561	Gamma-gliadin OS=Triticum aestivum OX=4565 PE=4 SV=1
118	30379	P94021|P94021_WHEAT	73.66	29	12	0	Y	32518	LMM glutenin 2 (Fragment) OS=Triticum aestivum OX=4565 PE=4 SV=3
118	30380	Q0GNG0|Q0GNG0_WHEAT	73.66	27	12	0	Y	34352	Low molecular weight glutenin (Fragment) OS=Triticum aestivum OX=4565 GN=lmw-gs PE=4 SV=1
118	27925	A0A7D5BIM0|A0A7D5BIM0_WHEAT	73.66	27	12	0	Y	34958	Low-molecular-weight glutenin subunit OS=Triticum aestivum OX=4565 GN=LMW-GS PE=4 SV=1
118	27960	A0A3G3C4J8|A0A3G3C4J8_WHEAT	73.66	27	12	0	Y	34960	Low molecular weight glutenin subunit A3-8 OS=Triticum aestivum OX=4565 PE=4 SV=1
118	14289	A0A2R3C1P4|A0A2R3C1P4_WHEAT	73.66	27	12	0	Y	34916	Low molecular weight glutenin subunit P-24 OS=Triticum aestivum OX=4565 GN=GluD3-2 PE=4 SV=1
118	30381	C0KK81|C0KK81_WHEAT	73.66	27	12	0	Y	34928	Low molecular weight glutenin OS=Triticum aestivum OX=4565 PE=4 SV=1
118	26986	A0A7D5BIP1|A0A7D5BIP1_WHEAT	73.66	27	12	0	Y	35015	Low-molecular-weight glutenin subunit OS=Triticum aestivum OX=4565 GN=LMW-GS PE=4 SV=1
118	27920	A0A7D5BVX1|A0A7D5BVX1_WHEAT	73.66	27	12	0	Y	34985	Low-molecular-weight glutenin subunit OS=Triticum aestivum OX=4565 GN=LMW-GS PE=4 SV=1
118	12168	A0A3G3C4H2|A0A3G3C4H2_WHEAT	73.66	27	12	0	Y	34938	Low molecular weight glutenin subunit A3-3 OS=Triticum aestivum OX=4565 PE=4 SV=1
118	30382	V9P6E8|V9P6E8_WHEAT	73.66	26	12	0	Y	35766	LMW-m glutenin subunit 40 OS=Triticum aestivum OX=4565 GN=LMW-m PE=4 SV=1
118	30383	F8SGP1|F8SGP1_WHEAT	73.66	27	12	0	Y	34984	Low-molecular-weight glutenin subunit OS=Triticum aestivum OX=4565 PE=2 SV=1
118	27932	A0A3G3C4G5|A0A3G3C4G5_WHEAT	73.66	27	12	0	Y	34988	Low molecular weight glutenin subunit A3-2 OS=Triticum aestivum OX=4565 PE=4 SV=1
118	30384	H9XH01|H9XH01_WHEAT	73.66	27	12	0	Y	34988	Low-molecular-weight glutenin subunit OS=Triticum aestivum OX=4565 GN=LMW-4 PE=4 SV=1
118	28049	Q5MFN6|Q5MFN6_WHEAT	73.66	29	12	0	Y	32695	Low molecular weight glutenin (Fragment) OS=Triticum aestivum OX=4565 PE=2 SV=1
118	28050	Q5MFN1|Q5MFN1_WHEAT	73.66	27	12	0	Y	34484	Low molecular weight glutenin (Fragment) OS=Triticum aestivum OX=4565 PE=2 SV=1
118	28051	H6VLQ4|H6VLQ4_WHEAT	73.66	27	12	0	Y	34632	LMW-GS OS=Triticum aestivum OX=4565 GN=glu-3 PE=4 SV=1
118	28052	Q5MFJ4|Q5MFJ4_WHEAT	73.66	27	12	0	Y	34553	Low molecular weight glutenin OS=Triticum aestivum OX=4565 PE=2 SV=1
118	28081	B5ANT2|B5ANT2_WHEAT	73.66	27	12	0	Y	34613	LMW-glutenin OS=Triticum aestivum OX=4565 PE=2 SV=1
118	28053	Q5MFJ6|Q5MFJ6_WHEAT	73.66	27	12	0	Y	34568	Low molecular weight glutenin OS=Triticum aestivum OX=4565 PE=2 SV=1
118	30385	Q5MFK2|Q5MFK2_WHEAT	73.66	27	12	0	Y	34568	Low molecular weight glutenin OS=Triticum aestivum OX=4565 PE=2 SV=1
118	30386	Q5MFN2|Q5MFN2_WHEAT	73.66	27	12	0	Y	34602	Low molecular weight glutenin OS=Triticum aestivum OX=4565 PE=2 SV=1
118	28054	Q5MFK7|Q5MFK7_WHEAT	73.66	27	12	0	Y	34610	Low molecular weight glutenin OS=Triticum aestivum OX=4565 PE=2 SV=1
118	30387	Q5MFM9|Q5MFM9_WHEAT	73.66	27	12	0	Y	34574	Low molecular weight glutenin OS=Triticum aestivum OX=4565 PE=2 SV=1
118	30388	A0A3G3C4Q9|A0A3G3C4Q9_WHEAT	73.66	27	12	0	Y	34944	Low molecular weight glutenin subunit A3-2 OS=Triticum aestivum OX=4565 PE=4 SV=1
80	27793	A0A0E3UQU0|A0A0E3UQU0_WHEAT	73.36	31	13	0	Y	32784	Alpha-gliadin (Fragment) OS=Triticum aestivum OX=4565 PE=4 SV=1
94	28069	R9XU99|R9XU99_WHEAT	73.31	37	17	0	Y	34985	Gamma-gliadin OS=Triticum aestivum OX=4565 PE=4 SV=1
68	27902	B2ZRD1|B2ZRD1_WHEAT	73.07	22	15	0	Y	33445	Alpha-gliadin OS=Triticum aestivum OX=4565 PE=2 SV=1
156	28175	Q94IJ7|Q94IJ7_WHEAT	73.06	11	16	0	N	86299	High molecular weight glutenin subunit x OS=Triticum aestivum OX=4565 GN=glu-1R PE=3 SV=1
131	30354	F2X0K9|F2X0K9_WHEAT	72.91	32	13	0	Y	33513	Gama-gliadin OS=Triticum aestivum OX=4565 GN=Gli-Ts8 PE=4 SV=1
144	28075	Q6EEX0|Q6EEX0_WHEAT	72.73	30	14	0	Y	31451	Gamma gliadin OS=Triticum aestivum OX=4565 PE=2 SV=1
153	30428	R9XT50|R9XT50_WHEAT	72.58	34	18	1	Y	38015	LMW-GS OS=Triticum aestivum OX=4565 GN=glu-3 PE=4 SV=1
136	30425	Q30DX7|Q30DX7_WHEAT	72.56	27	12	0	N	34125	Gamma-gliadin/LMW-glutenin chimera Ch2 (Fragment) OS=Triticum aestivum OX=4565 PE=2 SV=1
105	27767	R9XT17|R9XT17_WHEAT	72.31	38	16	0	Y	32630	Gamma-gliadin OS=Triticum aestivum OX=4565 PE=4 SV=1
112	27768	B6UKN6|B6UKN6_WHEAT	72.26	42	16	1	Y	32689	Gamma-gliadin OS=Triticum aestivum OX=4565 GN=ll918 PE=4 SV=1
160	27983	F8SGQ4|F8SGQ4_WHEAT	72.25	23	13	2	N	43238	Low-molecular-weight glutenin subunit OS=Triticum aestivum OX=4565 PE=2 SV=1
149	12254	K7XRH9|K7XRH9_WHEAT	71.98	44	16	0	Y	33027	Gamma-gliadin OS=Triticum aestivum OX=4565 PE=4 SV=1
149	30358	B5ANT0|B5ANT0_WHEAT	71.98	44	16	0	Y	33011	Gamma-gliadin OS=Triticum aestivum OX=4565 PE=2 SV=1
149	30359	K7XRI7|K7XRI7_WHEAT	71.98	44	16	0	Y	32977	Gamma-gliadin OS=Triticum aestivum OX=4565 PE=4 SV=1
149	30360	R9XUQ5|R9XUQ5_WHEAT	71.98	44	16	0	Y	32995	Gamma-gliadin OS=Triticum aestivum OX=4565 PE=4 SV=1
149	27973	K7XEG0|K7XEG0_WHEAT	71.98	44	16	0	Y	33045	Gamma-gliadin OS=Triticum aestivum OX=4565 PE=4 SV=1
149	30361	R9XUR5|R9XUR5_WHEAT	71.98	44	16	0	Y	33073	Gamma-gliadin OS=Triticum aestivum OX=4565 PE=4 SV=1
149	30362	K7X0Y6|K7X0Y6_WHEAT	71.98	44	16	0	Y	32989	Gamma-gliadin OS=Triticum aestivum OX=4565 PE=4 SV=1
149	30363	B5ANT1|B5ANT1_WHEAT	71.98	44	16	0	Y	33269	Gamma-gliadin OS=Triticum aestivum OX=4565 PE=2 SV=1
125	30390	A2IBV6|A2IBV6_WHEAT	71.83	26	11	0	Y	34971	Glutenin subunit OS=Triticum aestivum OX=4565 GN=LMW-3 PE=4 SV=1
145	30365	H9A6C2|H9A6C2_WHEAT	71.68	46	16	0	Y	31562	Gamma-gliadin OS=Triticum aestivum OX=4565 PE=4 SV=1
135	30337	A0A290XZ14|A0A290XZ14_WHEAT	71.48	35	14	0	N	31780	Gamma-gliadin (Fragment) OS=Triticum aestivum OX=4565 PE=4 SV=1
154	28134	W6B6A4|W6B6A4_WHEAT	71.06	12	15	0	Y	73011	High molecular weight glutenin subunit OS=Triticum aestivum OX=4565 GN=Glu PE=3 SV=1
162	30433	B3EY91|B3EY91_WHEAT	70.89	16	12	0	N	45059	LMWGS1 OS=Triticum aestivum OX=4565 GN=SYGluA3 PE=4 SV=1
162	28025	R4JBH8|R4JBH8_WHEAT	70.89	17	12	0	N	43316	Low-molecular-weight glutenin subunit (Fragment) OS=Triticum aestivum OX=4565 GN=LMW-GS PE=4 SV=1
162	14594	R9XWE0|R9XWE0_WHEAT	70.89	17	12	0	N	44373	LMW-GS (Fragment) OS=Triticum aestivum OX=4565 GN=glu-3 PE=4 SV=1
162	28136	R4V1P5|R4V1P5_WHEAT	70.89	16	12	0	N	45094	Low molecular weight glutenin subunit OS=Triticum aestivum OX=4565 GN=LMW-GS PE=4 SV=1
162	28027	D2DII7|D2DII7_WHEAT	70.89	16	12	0	N	45062	Low molecular weight glutenin subunit A3-4 OS=Triticum aestivum OX=4565 GN=GluA3-4 PE=4 SV=1
162	28028	Q8W3V0|Q8W3V0_WHEAT	70.89	16	12	0	N	45122	Low-molecular-weight glutenin subunit group 12 type VI OS=Triticum aestivum OX=4565 GN=lmw-gs PE=4 SV=1
162	28026	Q8W3U9|Q8W3U9_WHEAT	70.89	15	12	0	N	44934	Low-molecular-weight glutenin subunit group 12 type VI OS=Triticum aestivum OX=4565 GN=lmw-gs PE=4 SV=1
162	30434	R9XUF6|R9XUF6_WHEAT	70.89	19	12	0	N	44513	LMW-GS (Fragment) OS=Triticum aestivum OX=4565 GN=glu-3 PE=4 SV=1
152	30364	R9XUR0|R9XUR0_WHEAT	70.5	40	15	1	Y	33045	Gamma-gliadin OS=Triticum aestivum OX=4565 PE=4 SV=1
146	27930	K7XEG8|K7XEG8_WHEAT	70.08	35	15	1	Y	32591	Gamma-gliadin OS=Triticum aestivum OX=4565 PE=4 SV=1
148	30426	C3VN79|C3VN79_WHEAT	70.05	21	15	0	Y	39879	Low molecular weight glutenin OS=Triticum aestivum OX=4565 GN=Glu-B3 PE=4 SV=1
163	28181	A0A1I9RW81|A0A1I9RW81_WHEAT	69.83	11	14	0	N	70572	HMW glutenin 1Ugy OS=Triticum aestivum OX=4565 PE=3 SV=1
189	28183	A4ZIZ0|A4ZIZ0_WHEAT	69.48	27	7	7	Y	13056	Monomeric alpha-amylase inhibitor (Fragment) OS=Triticum aestivum OX=4565 PE=3 SV=1
189	28224	A4ZJ03|A4ZJ03_WHEAT	69.48	27	7	7	Y	13026	Monomeric alpha-amylase inhibitor (Fragment) OS=Triticum aestivum OX=4565 PE=3 SV=1
119	27775	A0A4D6Q720|A0A4D6Q720_WHEAT	69.18	40	14	0	Y	31206	Gamma-gliadin OS=Triticum aestivum OX=4565 PE=4 SV=1
147	27950	A0A290XZ10|A0A290XZ10_WHEAT	68.9	25	11	0	Y	30865	Gamma-gliadin (Fragment) OS=Triticum aestivum OX=4565 PE=4 SV=1
147	27951	A0A290XZ25|A0A290XZ25_WHEAT	68.9	25	11	0	Y	30851	Gamma-gliadin (Fragment) OS=Triticum aestivum OX=4565 PE=4 SV=1
147	27952	A0A290XZ35|A0A290XZ35_WHEAT	68.9	25	11	0	Y	30938	Gamma-gliadin (Fragment) OS=Triticum aestivum OX=4565 PE=4 SV=1
137	30420	B6UKP1|B6UKP1_WHEAT	68.06	26	13	0	N	31952	Gamma-gliadin OS=Triticum aestivum OX=4565 GN=ll930 PE=4 SV=1
167	30432	X5CHT6|X5CHT6_WHEAT	68	27	13	0	N	28876	HMW glutenin (Fragment) OS=Triticum aestivum OX=4565 GN=DAL1Sly PE=3 SV=1
157	12266	B6UKQ6|B6UKQ6_WHEAT	67.92	31	14	0	Y	33156	Gamma-gliadin OS=Triticum aestivum OX=4565 GN=qp914 PE=4 SV=1
171	28161	A0A2U8JD21|A0A2U8JD21_WHEAT	67.57	26	10	10	N	53600	Omega gliadin-B6 OS=Triticum aestivum OX=4565 GN=Gli-1 PE=4 SV=1
171	28189	Q402I5|Q402I5_WHEAT	67.57	24	10	10	N	53025	Omega-5 gliadin OS=Triticum aestivum OX=4565 PE=4 SV=1
171	28162	A0A7D5IFI4|A0A7D5IFI4_WHEAT	67.57	24	10	10	N	57018	Omega gliadin OS=Triticum aestivum OX=4565 PE=4 SV=1
155	27899	Q94G94|Q94G94_WHEAT	67.52	40	14	0	Y	32552	Gamma-gliadin OS=Triticum aestivum OX=4565 PE=1 SV=1
166	28166	Q571R2|Q571R2_WHEAT	67.4	28	15	1	N	43981	Putative omega-gliadin (Fragment) OS=Triticum aestivum OX=4565 GN=gli PE=2 SV=2
170	28188	W6AW98|W6AW98_WHEAT	67.01	9	12	0	N	79390	High molecular weight glutenin subunit x OS=Triticum aestivum OX=4565 GN=Glu PE=3 SV=1
172	30476	R9YTM4|R9YTM4_WHEAT	65.9	16	11	0	Y	39982	Low-molecular-weight glutenin subunit Glu-B3 (Fragment) OS=Triticum aestivum OX=4565 PE=4 SV=1
169	30448	B3EY89|B3EY89_WHEAT	65.9	22	14	0	Y	39698	LMWGS1 OS=Triticum aestivum OX=4565 GN=XYGluB3 PE=4 SV=1
168	28174	A0A290XYS8|A0A290XYS8_WHEAT	65.74	30	15	1	N	33741	Omega-gliadin (Fragment) OS=Triticum aestivum OX=4565 PE=4 SV=1
106	28006	K7WV42|K7WV42_WHEAT	65.54	18	11	0	Y	32831	Alpha-gliadin OS=Triticum aestivum OX=4565 GN=gli-2 PE=4 SV=1
142	27784	A0A4D6Q625|A0A4D6Q625_WHEAT	65.4	31	11	0	Y	32700	Gamma-gliadin OS=Triticum aestivum OX=4565 PE=4 SV=1
196	30521	V5RL87|V5RL87_WHEAT	65.25	18	6	6	Y	16387	Puroindoline OS=Triticum aestivum OX=4565 GN=Pina-D1 PE=4 SV=1
196	30522	V5RJM1|V5RJM1_WHEAT	65.25	18	6	6	Y	16405	Puroindoline OS=Triticum aestivum OX=4565 PE=4 SV=1
196	30523	A6N860|A6N860_WHEAT	65.25	18	6	6	Y	16377	Puroindoline a OS=Triticum aestivum OX=4565 GN=Pina-D1 PE=4 SV=1
196	30524	sp|P33432|PUIA_WHEAT	65.25	18	6	6	Y	16387	Puroindoline-A OS=Triticum aestivum OX=4565 GN=PINA PE=1 SV=2
181	30493	A0A290XYN8|A0A290XYN8_WHEAT	64.8	49	8	0	Y	8255	Low molecular weight glutenin subunit (Fragment) OS=Triticum aestivum OX=4565 GN=LMW-GS PE=4 SV=1
158	27938	B6UKP8|B6UKP8_WHEAT	64.27	28	10	0	N	28803	Gamma-gliadin OS=Triticum aestivum OX=4565 GN=ll941 PE=4 SV=1
159	28064	A0A290XZ17|A0A290XZ17_WHEAT	63.31	33	10	0	N	30373	Gamma-gliadin (Fragment) OS=Triticum aestivum OX=4565 PE=4 SV=1
173	28169	D2KFG9|D2KFG9_WHEAT	62.95	18	6	2	Y	22371	Gliadin/avenin-like seed protein OS=Triticum aestivum OX=4565 PE=2 SV=1
180	27997	R9XSZ2|R9XSZ2_WHEAT	61.97	31	10	0	N	32168	Gamma-gliadin OS=Triticum aestivum OX=4565 PE=4 SV=1
183	30488	A0A290XYQ9|A0A290XYQ9_WHEAT	60.96	28	6	0	N	10364	Low molecular weight glutenin subunit (Fragment) OS=Triticum aestivum OX=4565 GN=LMW-GS PE=4 SV=1
183	30520	A0A290XYR7|A0A290XYR7_WHEAT	60.96	31	6	0	N	9423	Low molecular weight glutenin subunit (Fragment) OS=Triticum aestivum OX=4565 GN=LMW-GS PE=4 SV=1
186	27940	Q5MFN7|Q5MFN7_WHEAT	60.69	17	9	2	Y	33875	Low molecular weight glutenin OS=Triticum aestivum OX=4565 PE=2 SV=1
186	27943	Q8W3V3|Q8W3V3_WHEAT	60.69	17	9	2	Y	33886	Low-molecular-weight glutenin subunit group 9 type IV OS=Triticum aestivum OX=4565 GN=lmw-gs PE=4 SV=1
186	27946	Q5MFN8|Q5MFN8_WHEAT	60.69	17	9	2	Y	33940	Low molecular weight glutenin OS=Triticum aestivum OX=4565 PE=2 SV=1
164	28062	M9TLK0|M9TLK0_WHEAT	59.89	20	9	0	N	33807	Gamma gliadin-B2 OS=Triticum aestivum OX=4565 GN=Gli-1 PE=2 SV=1
185	28177	C8CAI4|C8CAI4_WHEAT	59.7	28	8	0	Y	15106	Dimeric alpha-amylase inhibitor OS=Triticum aestivum OX=4565 PE=3 SV=1
174	27963	D2DII8|D2DII8_WHEAT	58.65	15	10	2	Y	33879	Low-molecular-weight glutenin subunit OS=Triticum aestivum OX=4565 GN=GluA3-5 PE=4 SV=1
174	30481	A0A1B1RV25|A0A1B1RV25_WHEAT	58.65	15	10	2	Y	33685	Low molecular weight glutenin OS=Triticum aestivum OX=4565 PE=4 SV=1
187	28093	Q5UHH5|Q5UHH5_WHEAT	58.38	33	7	0	Y	13509	0.19 dimeric alpha-amylase inhibitor (Fragment) OS=Triticum aestivum OX=4565 PE=3 SV=1
187	28094	I6Q083|I6Q083_WHEAT	58.38	31	7	0	Y	14397	Dimeric alpha-amylase inhibitor (Fragment) OS=Triticum aestivum OX=4565 GN=WDAI PE=3 SV=1
187	28095	A0A3B6ECF3|A0A3B6ECF3_WHEAT	58.38	27	7	0	Y	16797	AAI domain-containing protein OS=Triticum aestivum OX=4565 PE=3 SV=1
188	27804	Q4W0V7|Q4W0V7_WHEAT	58.02	32	7	0	Y	12779	Alpha-amylase inhibitor 0.19 (Fragment) OS=Triticum aestivum OX=4565 GN=0.19 PE=2 SV=1
188	27805	Q5UHH7|Q5UHH7_WHEAT	58.02	31	7	0	Y	13337	0.19 dimeric alpha-amylase inhibitor (Fragment) OS=Triticum aestivum OX=4565 PE=3 SV=1
188	27806	sp|P01085|IAA1_WHEAT	58.02	31	7	0	Y	13337	Alpha-amylase inhibitor 0.19 OS=Triticum aestivum OX=4565 PE=1 SV=1
188	27807	Q19A44|Q19A44_WHEAT	58.02	30	7	0	Y	13469	Dimeric alpha-amylase inhibitor (Fragment) OS=Triticum aestivum OX=4565 PE=2 SV=1
188	28036	L7P0X6|L7P0X6_WHEAT	58.02	29	7	0	Y	13798	Dimeric alpha-amylase inhibitor (Fragment) OS=Triticum aestivum OX=4565 GN=AAI PE=3 SV=1
188	27808	Q4U1A2|Q4U1A2_WHEAT	58.02	27	7	0	Y	15128	Dimeric alpha-amylase inhibitor OS=Triticum aestivum OX=4565 PE=3 SV=1
188	27809	I6PZ03|I6PZ03_WHEAT	58.02	27	7	0	Y	15142	Dimeric alpha-amylase inhibitor OS=Triticum aestivum OX=4565 PE=3 SV=1
188	27810	Q4U1A0|Q4U1A0_WHEAT	58.02	27	7	0	Y	15162	Dimeric alpha-amylase inhibitor OS=Triticum aestivum OX=4565 PE=3 SV=1
188	27811	A0A3B6GR96|A0A3B6GR96_WHEAT	58.02	25	7	0	Y	16614	AAI domain-containing protein OS=Triticum aestivum OX=4565 PE=3 SV=1
188	27812	A0A3B6GNC7|A0A3B6GNC7_WHEAT	58.02	25	7	0	Y	16624	AAI domain-containing protein OS=Triticum aestivum OX=4565 PE=3 SV=1
177	28214	A0A3B5YPZ7|A0A3B5YPZ7_WHEAT	57.81	10	5	1	Y	22550	AAI domain-containing protein OS=Triticum aestivum OX=4565 PE=4 SV=1
195	28280	A0A075D1A6|A0A075D1A6_WHEAT	57.21	5	2	2	Y	40068	Actin (Fragment) OS=Triticum aestivum OX=4565 PE=2 SV=1
195	28281	A0A3B6MME4|A0A3B6MME4_WHEAT	57.21	5	2	2	Y	40875	Uncharacterized protein OS=Triticum aestivum OX=4565 PE=3 SV=1
195	30531	W5FAY5|W5FAY5_WHEAT	57.21	5	2	2	Y	41656	Actin OS=Triticum aestivum OX=4565 PE=2 SV=1
195	28282	Q5EWZ1|Q5EWZ1_WHEAT	57.21	5	2	2	Y	41728	Actin OS=Triticum aestivum OX=4565 GN=ACT-1 PE=2 SV=1
195	28283	A0A3B6KFD9|A0A3B6KFD9_WHEAT	57.21	5	2	2	Y	43439	Uncharacterized protein OS=Triticum aestivum OX=4565 PE=3 SV=1
195	28285	A0A3B5XT63|A0A3B5XT63_WHEAT	57.21	5	2	2	Y	45278	Uncharacterized protein OS=Triticum aestivum OX=4565 PE=3 SV=1
195	28286	A0A3B6KDW0|A0A3B6KDW0_WHEAT	57.21	5	2	2	Y	45140	Uncharacterized protein OS=Triticum aestivum OX=4565 PE=3 SV=1
195	28269	W5AH12|W5AH12_WHEAT	57.21	5	2	2	Y	41662	Uncharacterized protein OS=Triticum aestivum OX=4565 PE=3 SV=1
195	28270	A0A067YNJ5|A0A067YNJ5_WHEAT	57.21	5	2	2	Y	41648	Actin OS=Triticum aestivum OX=4565 PE=3 SV=1
195	28287	A0A075D1U0|A0A075D1U0_WHEAT	57.21	5	2	2	Y	41584	Actin OS=Triticum aestivum OX=4565 PE=3 SV=1
195	28273	A0A3B5XYX6|A0A3B5XYX6_WHEAT	57.21	4	2	2	Y	49913	Uncharacterized protein OS=Triticum aestivum OX=4565 PE=3 SV=1
195	28357	C7F8P4|C7F8P4_WHEAT	57.21	8	2	2	Y	28079	Actin (Fragment) OS=Triticum aestivum OX=4565 PE=3 SV=1
194	28334	A0A1S6KXP9|A0A1S6KXP9_WHEAT	56.64	23	3	3	Y	14926	Alpha amylase/trypsin inhibitor (Fragment) OS=Triticum aestivum OX=4565 GN=ATI PE=2 SV=1
194	28335	Q53YX8|Q53YX8_WHEAT	56.64	18	3	3	Y	18221	Alpha amylase inhibitor protein OS=Triticum aestivum OX=4565 GN=ATI PE=2 SV=1
194	28336	sp|P17314|IAAC3_WHEAT	56.64	18	3	3	Y	18221	Alpha-amylase/trypsin inhibitor CM3 OS=Triticum aestivum OX=4565 PE=1 SV=1
194	28355	A0A3B6JR20|A0A3B6JR20_WHEAT	56.64	18	3	3	Y	18318	AAI domain-containing protein OS=Triticum aestivum OX=4565 PE=3 SV=1
192	28152	A0A3B6U9P0|A0A3B6U9P0_WHEAT	56.59	13	6	2	Y	58926	Beta-amylase OS=Triticum aestivum OX=4565 PE=3 SV=1
192	28153	A0A3B6TZ67|A0A3B6TZ67_WHEAT	56.59	12	6	2	Y	59957	Beta-amylase OS=Triticum aestivum OX=4565 PE=3 SV=1
192	28154	A0A3B6UA75|A0A3B6UA75_WHEAT	56.59	12	6	2	Y	61114	Beta-amylase OS=Triticum aestivum OX=4565 PE=3 SV=1
192	28155	A0A3B6U3W8|A0A3B6U3W8_WHEAT	56.59	12	6	2	Y	62609	Beta-amylase OS=Triticum aestivum OX=4565 PE=3 SV=1
192	28151	A0A3B6U3N9|A0A3B6U3N9_WHEAT	56.59	14	6	2	Y	53058	Beta-amylase OS=Triticum aestivum OX=4565 PE=3 SV=1
193	12451	A0A3B6IYD4|A0A3B6IYD4_WHEAT	56.26	9	6	2	Y	58728	Beta-amylase OS=Triticum aestivum OX=4565 PE=3 SV=1
193	28034	A0A3B6J0P1|A0A3B6J0P1_WHEAT	56.26	9	6	2	Y	61421	Beta-amylase OS=Triticum aestivum OX=4565 PE=3 SV=1
202	28359	sp|P24296|NLTP1_WHEAT	53.59	25	4	4	Y	11899	Non-specific lipid-transfer protein (Fragment) OS=Triticum aestivum OX=4565 PE=1 SV=2
202	28360	Q8GZB0|Q8GZB0_WHEAT	53.59	24	4	4	Y	12257	Non-specific lipid-transfer protein OS=Triticum aestivum OX=4565 GN=LTP1500 PE=3 SV=1
202	28361	Q5NE27|Q5NE27_WHEAT	53.59	24	4	4	Y	12259	Non-specific lipid-transfer protein OS=Triticum aestivum OX=4565 GN=ltp9.1b PE=2 SV=1
179	30484	E5KZT6|E5KZT6_WHEAT	53.43	14	11	0	N	45967	75k gamma secalin OS=Triticum aestivum OX=4565 GN=sec2 PE=4 SV=1
190	28250	A0A3B5XTS9|A0A3B5XTS9_WHEAT	53.37	12	8	1	N	46957	Uncharacterized protein OS=Triticum aestivum OX=4565 PE=4 SV=1
178	30478	E5KZS1|E5KZS1_WHEAT	52.86	10	8	0	N	46850	75k gamma secalin OS=Triticum aestivum OX=4565 GN=sec2 PE=4 SV=1
161	30483	A0A0K2QJK1|A0A0K2QJK1_WHEAT	51.1	19	8	0	Y	26589	Pseudo alpha/beta-gliadin OS=Triticum aestivum OX=4565 PE=4 SV=1
197	27884	D0EVN9|D0EVN9_WHEAT	50.32	14	7	0	Y	34474	LMW-m glutenin subunit OS=Triticum aestivum OX=4565 PE=4 SV=1
199	28243	A0A3B6T7X8|A0A3B6T7X8_WHEAT	46.87	12	4	4	Y	31911	Uncharacterized protein OS=Triticum aestivum OX=4565 PE=4 SV=1
199	28248	Q7X9M4|Q7X9M4_WHEAT	46.87	16	4	4	Y	25109	AAI domain-containing protein (Fragment) OS=Triticum aestivum OX=4565 PE=2 SV=1
191	28257	L7R666|L7R666_WHEAT	46.4	17	7	0	Y	31339	Gamma-gliadin OS=Triticum aestivum OX=4565 PE=4 SV=1
208	30494	Q08837|Q08837_WHEAT	44.05	6	3	3	Y	56954	Triticin (Fragment) OS=Triticum aestivum OX=4565 PE=2 SV=1
208	30495	A0A3B5ZP43|A0A3B5ZP43_WHEAT	44.05	5	3	3	Y	64926	Uncharacterized protein OS=Triticum aestivum OX=4565 PE=3 SV=1
208	30496	B2CGM5|B2CGM5_WHEAT	44.05	5	3	3	Y	64882	Triticin OS=Triticum aestivum OX=4565 PE=2 SV=1
208	30497	B2CGM6|B2CGM6_WHEAT	44.05	5	3	3	Y	64936	Triticin OS=Triticum aestivum OX=4565 PE=3 SV=1
200	28311	E5KZQ8|E5KZQ8_WHEAT	42.59	8	6	0	N	45401	75k gamma secalin OS=Triticum aestivum OX=4565 GN=sec2 PE=4 SV=1
198	28225	L7R4Z9|L7R4Z9_WHEAT	42.02	16	6	1	Y	31294	Gamma-gliadin OS=Triticum aestivum OX=4565 PE=4 SV=1
198	28226	L7R918|L7R918_WHEAT	42.02	16	6	1	Y	31293	Gamma-gliadin OS=Triticum aestivum OX=4565 PE=4 SV=1
204	28144	Q5MD68|Q5MD68_WHEAT	41.53	36	4	1	Y	13191	0.19 dimeric alpha-amylase inhibitor (Fragment) OS=Triticum aestivum OX=4565 PE=3 SV=1
204	28145	sp|P01084|IAA5_WHEAT	41.53	36	4	1	Y	13185	Alpha-amylase inhibitor 0.53 OS=Triticum aestivum OX=4565 PE=1 SV=1
204	28252	Q4U198|Q4U198_WHEAT	41.53	32	4	1	Y	15018	Dimeric alpha-amylase inhibitor OS=Triticum aestivum OX=4565 PE=3 SV=1
204	28146	Q4U1A4|Q4U1A4_WHEAT	41.53	32	4	1	Y	15046	Dimeric alpha-amylase inhibitor OS=Triticum aestivum OX=4565 PE=3 SV=1
204	28147	A0A077RSX3|A0A077RSX3_WHEAT	41.53	30	4	1	Y	16294	Dimeric alpha amylase inhibitor OS=Triticum aestivum OX=4565 GN=WDAI PE=2 SV=1
201	28249	Q5UHH8|Q5UHH8_WHEAT	41.52	35	5	1	Y	13253	0.19 dimeric alpha-amylase inhibitor (Fragment) OS=Triticum aestivum OX=4565 PE=3 SV=1
207	28318	A0A159KHX4|A0A159KHX4_WHEAT	40.1	19	3	0	N	17915	Omega-secalin OS=Triticum aestivum OX=4565 PE=4 SV=1
211	28301	C0LF32|C0LF32_WHEAT	37.63	5	3	3	N	43140	Serpin 3 OS=Triticum aestivum OX=4565 GN=SER3 PE=2 SV=1
211	28302	sp|P93693|SPZ1B_WHEAT	37.63	5	3	3	N	43033	Serpin-Z1B OS=Triticum aestivum OX=4565 PE=1 SV=1
211	28303	A0A3B6MWJ8|A0A3B6MWJ8_WHEAT	37.63	5	3	3	N	43071	SERPIN domain-containing protein OS=Triticum aestivum OX=4565 PE=3 SV=1
211	28365	A0A3B6LS85|A0A3B6LS85_WHEAT	37.63	8	3	3	N	29313	SERPIN domain-containing protein OS=Triticum aestivum OX=4565 PE=3 SV=1
211	28366	sp|Q41593|SPZ1A_WHEAT	37.63	5	3	3	N	43118	Serpin-Z1A OS=Triticum aestivum OX=4565 GN=WZCI PE=1 SV=1
211	28368	M1MQ64|M1MQ64_WHEAT	37.63	11	3	3	N	21139	Serpin 3 (Fragment) OS=Triticum aestivum OX=4565 GN=SER3 PE=2 SV=1
203	30507	G3F3Z2|G3F3Z2_WHEAT	35.64	12	4	0	Y	34098	LMW-m glutenin subunit 14 OS=Triticum aestivum OX=4565 GN=Glu-3 PE=4 SV=1
203	30508	G3F3Z1|G3F3Z1_WHEAT	35.64	12	4	0	Y	34070	LMW-m glutenin subunit 9 OS=Triticum aestivum OX=4565 GN=Glu-3 PE=4 SV=1
206	28185	A0A2U8JD37|A0A2U8JD37_WHEAT	35.31	3	2	2	Y	37663	Delta gliadin-D1 OS=Triticum aestivum OX=4565 GN=Gli-1 PE=4 SV=1
206	28184	I7KM78|I7KM78_WHEAT	35.31	3	2	2	Y	38032	Gamma-gliadin OS=Triticum aestivum OX=4565 GN=GID-HE1 PE=2 SV=1
206	28351	A0A1D6RER0|A0A1D6RER0_WHEAT	35.31	3	2	2	Y	36575	Delta gliadin-B1 OS=Triticum aestivum OX=4565 GN=Gli-1 PE=4 SV=1
210	10508	sp|P0CZ07|AVLA2_WHEAT	32.1	11	2	2	Y	19702	Avenin-like a2 OS=Triticum aestivum OX=4565 PE=2 SV=1
210	10504	sp|Q2A784|AVLA1_WHEAT	32.1	11	2	2	Y	18427	Avenin-like a1 OS=Triticum aestivum OX=4565 GN=AVNLA PE=2 SV=1
205	28401	A0A3B6KQI7|A0A3B6KQI7_WHEAT	31.58	5	1	1	N	30328	rRNA N-glycosidase OS=Triticum aestivum OX=4565 PE=3 SV=1
205	28396	V9I194|V9I194_WHEAT	31.58	11	1	1	N	14602	rRNA N-glycosidase (Fragment) OS=Triticum aestivum OX=4565 PE=4 SV=1
205	28397	A0A3B6LV31|A0A3B6LV31_WHEAT	31.58	5	1	1	N	29653	rRNA N-glycosidase OS=Triticum aestivum OX=4565 PE=3 SV=1
205	28398	Q07810|Q07810_WHEAT	31.58	5	1	1	N	29613	rRNA N-glycosidase OS=Triticum aestivum OX=4565 GN=trig7 PE=3 SV=1
205	28399	A0A3B6KPY9|A0A3B6KPY9_WHEAT	31.58	5	1	1	N	29914	rRNA N-glycosidase OS=Triticum aestivum OX=4565 PE=3 SV=1
205	28400	A0A3B6LWE2|A0A3B6LWE2_WHEAT	31.58	5	1	1	N	30055	rRNA N-glycosidase OS=Triticum aestivum OX=4565 PE=3 SV=1
205	28402	A0A1D5ZL98|A0A1D5ZL98_WHEAT	31.58	5	1	1	N	30331	rRNA N-glycosidase OS=Triticum aestivum OX=4565 PE=3 SV=1
218	30559	I3NM41|I3NM41_WHEAT	31.25	10	1	1	N	19123	Oleosin OS=Triticum aestivum OX=4565 GN=35D7.3 PE=3 SV=1
209	30499	A0A4P8DL87|A0A4P8DL87_WHEAT	31.25	11	2	2	Y	15782	Alpha amylase-trypsin inhibitor OS=Triticum aestivum OX=4565 GN=ATI PE=2 SV=1
209	30500	A0A3B6JQP1|A0A3B6JQP1_WHEAT	31.25	11	2	2	Y	15959	AAI domain-containing protein OS=Triticum aestivum OX=4565 PE=3 SV=1
209	30501	B5B0D5|B5B0D5_WHEAT	31.25	11	2	2	Y	15783	Major allergen CM16 OS=Triticum aestivum OX=4565 PE=2 SV=1
209	30502	Q41540|Q41540_WHEAT	31.25	11	2	2	Y	15989	CM 17 protein OS=Triticum aestivum OX=4565 PE=2 SV=1
209	30503	sp|P16159|IAC16_WHEAT	31.25	11	2	2	Y	15782	Alpha-amylase/trypsin inhibitor CM16 OS=Triticum aestivum OX=4565 PE=1 SV=1
217	30556	W5IA32|W5IA32_WHEAT	29.8	3	1	1	N	41380	Formate dehydrogenase_ mitochondrial OS=Triticum aestivum OX=4565 PE=3 SV=1
217	30557	A0A3B6RHA9|A0A3B6RHA9_WHEAT	29.8	3	1	1	N	41352	Formate dehydrogenase_ mitochondrial OS=Triticum aestivum OX=4565 PE=3 SV=1
217	30560	A0A3B6IPH6|A0A3B6IPH6_WHEAT	29.8	3	1	1	N	39251	Uncharacterized protein OS=Triticum aestivum OX=4565 PE=3 SV=1
217	30561	A0A1D5Y7B6|A0A1D5Y7B6_WHEAT	29.8	3	1	1	N	39531	Formate dehydrogenase_ mitochondrial OS=Triticum aestivum OX=4565 PE=3 SV=1
217	30562	A0A3B6JEG9|A0A3B6JEG9_WHEAT	29.8	3	1	1	N	41388	Formate dehydrogenase_ mitochondrial OS=Triticum aestivum OX=4565 PE=3 SV=1
219	30567	W5CVF8|W5CVF8_WHEAT	27.66	8	1	1	N	17594	SHSP domain-containing protein OS=Triticum aestivum OX=4565 GN=TRAES_3BF066700100CFD_c1 PE=3 SV=1
223	30587	A0A3B6UAX2|A0A3B6UAX2_WHEAT	26.51	3	1	1	N	38497	Peroxidase OS=Triticum aestivum OX=4565 PE=3 SV=1
223	30588	Q8LK23|Q8LK23_WHEAT	26.51	3	1	1	N	38823	Peroxidase OS=Triticum aestivum OX=4565 GN=WSP1 PE=2 SV=1
223	30589	A0A3B6I4M8|A0A3B6I4M8_WHEAT	26.51	2	1	1	N	39027	Peroxidase OS=Triticum aestivum OX=4565 PE=3 SV=1
223	30594	A0A077RZS9|A0A077RZS9_WHEAT	26.51	5	1	1	N	19370	Peroxidase OS=Triticum aestivum OX=4565 GN=TRAES_3BF072300160CFD_c1 PE=3 SV=1
223	30595	A0A3B6UB84|A0A3B6UB84_WHEAT	26.51	3	1	1	N	38496	Peroxidase OS=Triticum aestivum OX=4565 PE=3 SV=1
215	28433	A0A3B6LU42|A0A3B6LU42_WHEAT	24.63	3	1	1	N	32116	Elongation factor 1-alpha OS=Triticum aestivum OX=4565 PE=4 SV=1
215	28434	A0A3B6MXF1|A0A3B6MXF1_WHEAT	24.63	2	1	1	N	41096	Elongation factor 1-alpha OS=Triticum aestivum OX=4565 PE=3 SV=1
215	28436	A0A1W5RMH3|A0A1W5RMH3_WHEAT	24.63	2	1	1	N	49083	Elongation factor 1-alpha OS=Triticum aestivum OX=4565 PE=2 SV=1
215	28440	A0A1D5UZW7|A0A1D5UZW7_WHEAT	24.63	2	1	1	N	49128	Elongation factor 1-alpha OS=Triticum aestivum OX=4565 PE=3 SV=1
215	28441	A0A1D5XDB6|A0A1D5XDB6_WHEAT	24.63	2	1	1	N	49141	Elongation factor 1-alpha OS=Triticum aestivum OX=4565 PE=3 SV=1
215	13882	A0A3B6ARY9|A0A3B6ARY9_WHEAT	24.63	2	1	1	N	49116	Elongation factor 1-alpha OS=Triticum aestivum OX=4565 PE=3 SV=1
215	28442	sp|Q03033|EF1A_WHEAT	24.63	2	1	1	N	49169	Elongation factor 1-alpha OS=Triticum aestivum OX=4565 GN=TEF1 PE=2 SV=1
215	28445	A0A3B6IRY7|A0A3B6IRY7_WHEAT	24.63	2	1	1	N	53467	Elongation factor 1-alpha OS=Triticum aestivum OX=4565 PE=3 SV=1
234	28413	Q43205|Q43205_WHEAT	20.35	7	1	1	Y	14542	Acidic protein OS=Triticum aestivum OX=4565 PE=3 SV=1
234	28414	Q53WS1|Q53WS1_WHEAT	20.35	7	1	1	Y	14558	Acidic protein OS=Triticum aestivum OX=4565 GN=Pur-D1 PE=2 SV=1
234	28415	sp|P32032|THN2_WHEAT	20.35	7	1	1	Y	14558	Alpha-2-purothionin OS=Triticum aestivum OX=4565 GN=THI1.2 PE=2 SV=1
234	28416	A0A3B5Y650|A0A3B5Y650_WHEAT	20.35	7	1	1	Y	14643	Acidic protein OS=Triticum aestivum OX=4565 PE=3 SV=1
234	28417	Q9T0P2|Q9T0P2_WHEAT	20.35	7	1	1	Y	14715	Acidic protein OS=Triticum aestivum OX=4565 GN=Pur-A1 PE=3 SV=1
234	28418	sp|P01543|THNB_WHEAT	20.35	7	1	1	Y	14625	Purothionin A-1 OS=Triticum aestivum OX=4565 GN=THI1.3 PE=1 SV=2
