# Supplementary material for: The Fate of IgE Epitopes and Coeliac Toxic Motifs during Simulated Gastrointestinal Digestion of Pizza Base
Source: Foods. 2022 Jul 6;11(14):2000. doi: 10.3390/foods11142000 (PMC9318710; doi:10.3390/foods11142000)
Supplement: Supplementary file 1 [file foods-11-02000-s001.zip › Daly-Wang et al Foods Suppl Information S2.xlsx]

## Sheet: G0
Data Sheet 1: Summary data on soy proteins identified by PEAKS at timepont G0 including protein accession, -10lgP, sequence coverage, number of peptides, number of unique peptides, if the protein was found with post translational modifications, the theoretical mass as well as the protein description.
Protein Group	Protein ID	Accession	-10lgP	Coverage (%)	#Peptides	#Unique	PTM	Mass	Description
6	30525	I1KBG2|I1KBG2_SOYBN	107.42	13	4	2	Y	37094	Uncharacterized protein OS=Glycine max OX=3847 GN=GLYMA_06G150100 PE=3 SV=1
6	30526	Q96442|Q96442_SOYBN	107.42	13	4	2	Y	37166	Actin (Fragment) OS=Glycine max OX=3847 GN=Soy57 PE=3 SV=1
6	30527	Q96448|Q96448_SOYBN	107.42	13	4	2	Y	37221	Actin (Fragment) OS=Glycine max OX=3847 GN=Soy109 PE=3 SV=1
6	30528	Q96438|Q96438_SOYBN	107.42	13	4	2	Y	37199	Actin (Fragment) OS=Glycine max OX=3847 GN=Soy86 PE=3 SV=1
6	30529	I1MDT4|I1MDT4_SOYBN	107.42	11	4	2	Y	41653	Uncharacterized protein OS=Glycine max OX=3847 GN=GLYMA_15G050200 PE=3 SV=1
6	30530	I1JY56|I1JY56_SOYBN	107.42	11	4	2	Y	41716	Uncharacterized protein OS=Glycine max OX=3847 GN=100789000 PE=3 SV=1
6	30532	I1KUG6|I1KUG6_SOYBN	107.42	11	4	2	Y	41623	Uncharacterized protein OS=Glycine max OX=3847 GN=100797704 PE=3 SV=1
6	30533	I1K4W1|I1K4W1_SOYBN	107.42	11	4	2	Y	41739	Uncharacterized protein OS=Glycine max OX=3847 GN=GLYMA_05G188800 PE=3 SV=1
24	27908	sp|P02858|GLYG4_SOYBN	67.61	8	3	3	N	63797	Glycinin G4 OS=Glycine max OX=3847 GN=GY4 PE=1 SV=2
21	27540	A0A0R0KKD6|A0A0R0KKD6_SOYBN	60.38	7	4	4	Y	55706	Uncharacterized protein OS=Glycine max OX=3847 GN=GLYMA_03G163500 PE=3 SV=1
27	28129	F7J075|F7J075_SOYBN	56.97	6	5	5	N	70209	Beta-conglycinin alpha subunit OS=Glycine max OX=3847 GN=CG-alpha-1 PE=4 SV=1
45	35757	A0A0R0H3J4|A0A0R0H3J4_SOYBN	29.53	15	2	2	N	12919	Uncharacterized protein OS=Glycine max OX=3847 GN=GLYMA_12G097600 PE=4 SV=1
246	37072	Q53B71|Q53B71_SOYBN	26.99	7	1	1	N	15651	Chalcone-flavonone isomerase family protein (Fragment) OS=Glycine max OX=3847 PE=2 SV=1
246	37073	A0A0R4J387|A0A0R4J387_SOYBN	26.99	5	1	1	N	23563	Chalcone-flavonone isomerase family protein OS=Glycine max OX=3847 GN=GLYMA_04G222400 PE=3 SV=1
246	37074	C6SV98|C6SV98_SOYBN	26.99	4	1	1	N	25667	Chalcone-flavonone isomerase family protein OS=Glycine max OX=3847 PE=2 SV=1
183	36498	K7LP60|K7LP60_SOYBN	24.62	2	1	1	N	84529	Uncharacterized protein OS=Glycine max OX=3847 GN=100775442 PE=3 SV=1
123	30746	A0A0R0KZ58|A0A0R0KZ58_SOYBN	24.09	0	1	1	Y	254787	SHSP domain-containing protein OS=Glycine max OX=3847 GN=100806444 PE=3 SV=1
176	36273	K7MF37|K7MF37_SOYBN	22.31	1	1	1	N	117590	ANK_REP_REGION domain-containing protein OS=Glycine max OX=3847 GN=100814063 PE=4 SV=1
84	31586	C6ZRW4|C6ZRW4_SOYBN	21.63	1	1	1	Y	97052	Protein kinase family protein OS=Glycine max OX=3847 PE=2 SV=1
177	16789	A0A0R0EKL7|A0A0R0EKL7_SOYBN	20.65	1	1	1	N	158215	Uncharacterized protein OS=Glycine max OX=3847 GN=100818587 PE=3 SV=1
177	36276	I1NFF5|I1NFF5_SOYBN	20.65	1	1	1	N	158343	Uncharacterized protein OS=Glycine max OX=3847 GN=100818587 PE=3 SV=2

## Sheet: G60
Data Sheet 2: Summary data on soy proteins identified by PEAKS at timepont G60 including protein accession, -10lgP, sequence coverage, number of peptides, number of unique peptides, if the protein was found with post translational modifications, the theoretical mass as well as the protein description.
Protein Group	Protein ID	Accession	-10lgP	Coverage (%)	#Peptides	#Unique	PTM	Mass	Description
60	27599	A0A0R0KK84|A0A0R0KK84_SOYBN	138.77	43	41	0	Y	54681	Uncharacterized protein OS=Glycine max OX=3847 GN=547901 PE=3 SV=1
59	27540	A0A0R0KKD6|A0A0R0KKD6_SOYBN	136.98	41	39	10	Y	55706	Uncharacterized protein OS=Glycine max OX=3847 GN=GLYMA_03G163500 PE=3 SV=1
59	27541	sp|P04776|GLYG1_SOYBN	136.98	41	39	10	Y	55706	Glycinin G1 OS=Glycine max OX=3847 GN=GY1 PE=1 SV=2
82	27349	sp|P04405|GLYG2_SOYBN	135.62	41	36	3	Y	54391	Glycinin G2 OS=Glycine max OX=3847 GN=GY2 PE=1 SV=2
182	28127	O22120|O22120_SOYBN	113.68	28	26	18	N	63165	Alpha subunit of beta conglycinin (Fragment) OS=Glycine max OX=3847 PE=2 SV=2
182	28128	Q4LER5|Q4LER5_SOYBN	113.68	25	26	18	N	70064	Beta-conglycinin alpha subunit (Fragment) OS=Glycine max OX=3847 PE=2 SV=1
182	28129	F7J075|F7J075_SOYBN	113.68	25	26	18	N	70209	Beta-conglycinin alpha subunit OS=Glycine max OX=3847 GN=CG-alpha-1 PE=4 SV=1
182	28130	sp|P0DO15|GLCA2_SOYBN	113.68	25	26	18	N	70306	Beta-conglycinin alpha subunit 2 OS=Glycine max OX=3847 GN=CG-2 PE=1 SV=1
182	28131	sp|P0DO16|GLCA1_SOYBN	113.68	25	26	18	N	70306	Beta-conglycinin alpha subunit 1 OS=Glycine max OX=3847 GN=CG-3 PE=1 SV=1
182	28135	Q3V5S6|Q3V5S6_SOYBN	113.68	25	26	18	N	70284	Beta-conglycinin alpha subunit OS=Glycine max OX=3847 GN=CG-alpha-2 PE=2 SV=1
188	30469	Q9FZP9|Q9FZP9_SOYBN	112.57	27	23	14	N	65143	Alpha' subunit of beta-conglycinin (Fragment) OS=Glycine max OX=3847 PE=2 SV=1
188	30470	Q0MUU5|Q0MUU5_SOYBN	112.57	25	23	14	N	69887	Beta-conglycinin alpha'-subunit OS=Glycine max OX=3847 PE=2 SV=1
188	30472	sp|P11827|GLCAP_SOYBN	112.57	24	23	14	N	72228	Beta-conglycinin alpha' subunit OS=Glycine max OX=3847 GN=CG-1 PE=1 SV=2
216	27893	sp|P04347|GLYG5_SOYBN	104.98	21	15	3	N	57956	Glycinin G5 OS=Glycine max OX=3847 GN=GY5 PE=1 SV=1
214	28121	A0A0R0EZ76|A0A0R0EZ76_SOYBN	103.22	20	17	2	Y	54242	Uncharacterized protein OS=Glycine max OX=3847 GN=GLYMA_19G164900 PE=3 SV=2
214	28122	sp|P11828|GLYG3_SOYBN	103.22	20	17	2	Y	54242	Glycinin G3 OS=Glycine max OX=3847 GN=GY3 PE=1 SV=1
211	27908	sp|P02858|GLYG4_SOYBN	101.28	28	17	9	Y	63797	Glycinin G4 OS=Glycine max OX=3847 GN=GY4 PE=1 SV=2
219	27776	A0A0R0GMV1|A0A0R0GMV1_SOYBN	91.06	18	13	0	N	55144	Uncharacterized protein (Fragment) OS=Glycine max OX=3847 GN=GLYMA_13G123500 PE=3 SV=1
237	33605	sp|Q8RVH5|7SBG2_SOYBN	83.66	22	9	1	Y	47205	Basic 7S globulin 2 OS=Glycine max OX=3847 PE=1 SV=1
237	33606	A0A0R0F1F3|A0A0R0F1F3_SOYBN	83.66	22	9	1	Y	47205	Peptidase A1 domain-containing protein OS=Glycine max OX=3847 GN=GLYMA_19G236600 PE=3 SV=1
236	33594	sp|P13917|7SB1_SOYBN	76.84	26	10	2	Y	46393	Basic 7S globulin OS=Glycine max OX=3847 GN=BG PE=1 SV=2
236	33595	A0A0R0KVB4|A0A0R0KVB4_SOYBN	76.84	26	10	2	Y	46393	Peptidase A1 domain-containing protein OS=Glycine max OX=3847 GN=GLYMA_03G239700 PE=3 SV=1
242	33650	O22121|O22121_SOYBN	71.87	11	7	2	N	47976	Beta subunit of beta conglycinin (Fragment) OS=Glycine max OX=3847 PE=2 SV=2
242	33651	Q50JD8|Q50JD8_SOYBN	71.87	11	7	2	N	48330	Beta-conglycinin beta subunit (Fragment) OS=Glycine max OX=3847 PE=2 SV=1
242	33652	F8WQS1|F8WQS1_SOYBN	71.87	11	7	2	N	49983	Beta-conglycinin beta subunit OS=Glycine max OX=3847 GN=CG-beta-1 PE=4 SV=1
242	33653	F8WQS0|F8WQS0_SOYBN	71.87	11	7	2	N	50017	Beta-conglycinin beta subunit OS=Glycine max OX=3847 GN=CG-beta-1 PE=4 SV=1
242	33654	sp|F7J077|GLCB2_SOYBN	71.87	10	7	2	N	50442	Beta-conglycinin beta subunit 2 OS=Glycine max OX=3847 GN=CG-4 PE=1 SV=1
242	33655	sp|P25974|GLCB1_SOYBN	71.87	10	7	2	N	50476	Beta-conglycinin beta subunit 1 OS=Glycine max OX=3847 GN=CG-4 PE=1 SV=2
251	30525	I1KBG2|I1KBG2_SOYBN	69.97	6	2	2	Y	37094	Uncharacterized protein OS=Glycine max OX=3847 GN=GLYMA_06G150100 PE=3 SV=1
251	30526	Q96442|Q96442_SOYBN	69.97	6	2	2	Y	37166	Actin (Fragment) OS=Glycine max OX=3847 GN=Soy57 PE=3 SV=1
251	30529	I1MDT4|I1MDT4_SOYBN	69.97	5	2	2	Y	41653	Uncharacterized protein OS=Glycine max OX=3847 GN=GLYMA_15G050200 PE=3 SV=1
251	30530	I1JY56|I1JY56_SOYBN	69.97	5	2	2	Y	41716	Uncharacterized protein OS=Glycine max OX=3847 GN=100789000 PE=3 SV=1
251	30532	I1KUG6|I1KUG6_SOYBN	69.97	5	2	2	Y	41623	Uncharacterized protein OS=Glycine max OX=3847 GN=100797704 PE=3 SV=1
251	30533	I1K4W1|I1K4W1_SOYBN	69.97	5	2	2	Y	41739	Uncharacterized protein OS=Glycine max OX=3847 GN=GLYMA_05G188800 PE=3 SV=1
251	30527	Q96448|Q96448_SOYBN	69.97	6	2	2	Y	37221	Actin (Fragment) OS=Glycine max OX=3847 GN=Soy109 PE=3 SV=1
251	30528	Q96438|Q96438_SOYBN	69.97	6	2	2	Y	37199	Actin (Fragment) OS=Glycine max OX=3847 GN=Soy86 PE=3 SV=1
251	30535	sp|P02580|ACT3_SOYBN	69.97	5	2	2	Y	41632	Actin-3 OS=Glycine max OX=3847 GN=SAC3 PE=3 SV=2
251	28356	C6T8Q2|C6T8Q2_SOYBN	69.97	9	2	2	Y	23459	Uncharacterized protein OS=Glycine max OX=3847 PE=2 SV=1
251	28357	C7F8P4|C7F8P4_WHEAT	69.97	8	2	2	Y	28079	Actin (Fragment) OS=Triticum aestivum OX=4565 PE=3 SV=1
251	30539	C7F8N8|C7F8N8_SOYBN	69.97	8	2	2	Y	28116	Actin (Fragment) OS=Glycine max OX=3847 PE=3 SV=1
251	30540	Q96441|Q96441_SOYBN	69.97	6	2	2	Y	37126	Actin (Fragment) OS=Glycine max OX=3847 GN=Soy58 PE=3 SV=1
260	33707	sp|P05046|LEC_SOYBN	57.35	19	5	5	N	30928	Lectin OS=Glycine max OX=3847 GN=LE1 PE=1 SV=1
260	33708	A0A0R0KZI2|A0A0R0KZI2_SOYBN	57.35	19	5	5	N	30928	Lectin_legB domain-containing protein OS=Glycine max OX=3847 GN=GLYMA_02G012600 PE=3 SV=1
266	33689	Q5K3Q9|Q5K3Q9_SOYBN	52.52	15	2	2	N	20395	Putative dehydrin (Fragment) OS=Glycine max OX=3847 GN=lea8 PE=4 SV=1
266	33690	Q70EL8|Q70EL8_SOYBN	52.52	13	2	2	N	23734	Dehydrin OS=Glycine max OX=3847 GN=lea-D-11 PE=4 SV=1
266	33691	Q39876|Q39876_SOYBN	52.52	13	2	2	N	23714	Maturation-associated protein OS=Glycine max OX=3847 GN=MAT9 PE=2 SV=1
266	33692	Q39805|Q39805_SOYBN	52.52	13	2	2	N	23718	Dehydrin-like protein OS=Glycine max OX=3847 PE=2 SV=1
266	33693	Q70EM0|Q70EM0_SOYBN	52.52	13	2	2	N	23788	Dehydrin OS=Glycine max OX=3847 GN=lea-D-11 PE=4 SV=1
266	33694	K7LEQ5|K7LEQ5_SOYBN	52.52	12	2	2	N	26630	Uncharacterized protein OS=Glycine max OX=3847 GN=GLYMA_09G185500 PE=4 SV=1
258	30676	Q39874|Q39874_SOYBN	50.23	3	2	2	Y	70552	Lipoxygenase (Fragment) OS=Glycine max OX=3847 PE=2 SV=1
258	30677	B3TDK5|B3TDK5_SOYBN	50.23	2	2	2	Y	96726	Lipoxygenase OS=Glycine max OX=3847 PE=3 SV=1
258	30678	sp|P09439|LOX2_SOYBN	50.23	2	2	2	Y	97146	Seed linoleate 9S-lipoxygenase-2 OS=Glycine max OX=3847 GN=LOX1.2 PE=2 SV=1
258	30679	Q39870|Q39870_SOYBN	50.23	2	2	2	Y	97266	Lipoxygenase OS=Glycine max OX=3847 GN=lox2 PE=2 SV=1
258	30680	I1M596|I1M596_SOYBN	50.23	2	2	2	Y	97275	Lipoxygenase OS=Glycine max OX=3847 GN=547774 PE=2 SV=1
258	30681	D6PAW6|D6PAW6_SOYBN	50.23	2	2	2	Y	97239	Lipoxygenase OS=Glycine max OX=3847 GN=Lx2 PE=3 SV=1
258	30682	D6PAW5|D6PAW5_SOYBN	50.23	2	2	2	Y	97248	Lipoxygenase OS=Glycine max OX=3847 GN=Lx2 PE=3 SV=1
257	39125	A0A3B6LUV8|A0A3B6LUV8_WHEAT	50.21	10	5	3	N	56581	Uncharacterized protein OS=Triticum aestivum OX=4565 PE=4 SV=1
263	39130	I1L862|I1L862_SOYBN	49.9	8	3	3	N	52925	Uncharacterized protein OS=Glycine max OX=3847 GN=GLYMA_10G028300 PE=4 SV=1
263	39131	I1L860|I1L860_SOYBN	49.9	8	3	3	N	57991	Uncharacterized protein OS=Glycine max OX=3847 GN=GLYMA_10G028300 PE=4 SV=1
255	33643	A0A0R0H569|A0A0R0H569_SOYBN	45.97	5	4	4	Y	92812	Lipoxygenase OS=Glycine max OX=3847 GN=GLYMA_13G347600 PE=3 SV=1
255	33644	sp|P08170|LOX1_SOYBN	45.97	5	4	4	Y	94369	Seed linoleate 13S-lipoxygenase-1 OS=Glycine max OX=3847 GN=LOX1.1 PE=1 SV=2
255	33645	B3TDK4|B3TDK4_SOYBN	45.97	5	4	4	Y	94411	Lipoxygenase OS=Glycine max OX=3847 PE=3 SV=1
255	33646	D6PAW3|D6PAW3_SOYBN	45.97	5	4	4	Y	94436	Lipoxygenase OS=Glycine max OX=3847 GN=Lx1 PE=3 SV=1
255	33642	I1M597|I1M597_SOYBN	45.97	6	4	4	Y	78751	Lipoxygenase OS=Glycine max OX=3847 GN=GLYMA_13G347600 PE=3 SV=2
255	33641	D6PAW4|D6PAW4_SOYBN	45.97	8	4	4	Y	58470	Lipoxygenase 1 OS=Glycine max OX=3847 GN=Lx1 PE=3 SV=1
279	39157	A0A0R0J8G8|A0A0R0J8G8_SOYBN	31.55	3	1	1	N	40403	NTP_transferase domain-containing protein OS=Glycine max OX=3847 GN=100810451 PE=3 SV=1
279	39158	A0A0R0J8G9|A0A0R0J8G9_SOYBN	31.55	3	1	1	N	48896	NTP_transferase domain-containing protein OS=Glycine max OX=3847 GN=100810451 PE=3 SV=1
279	39159	A0A0R0JFK5|A0A0R0JFK5_SOYBN	31.55	3	1	1	N	49293	Glucose-1-phosphate adenylyltransferase OS=Glycine max OX=3847 GN=100810451 PE=3 SV=1
279	39160	I1KNB0|I1KNB0_SOYBN	31.55	3	1	1	N	53004	Glucose-1-phosphate adenylyltransferase OS=Glycine max OX=3847 GN=100810451 PE=3 SV=1
279	39164	C6TE56|C6TE56_SOYBN	31.55	2	1	1	N	57786	Glucose-1-phosphate adenylyltransferase OS=Glycine max OX=3847 GN=100810451 PE=2 SV=1
279	39165	A0A0R0F6M9|A0A0R0F6M9_SOYBN	31.55	2	1	1	N	58147	Glucose-1-phosphate adenylyltransferase OS=Glycine max OX=3847 GN=100792088 PE=3 SV=1
286	39183	A0A0R0HBW4|A0A0R0HBW4_SOYBN	22.7	1	1	1	N	113443	Ephrin_rec_like domain-containing protein OS=Glycine max OX=3847 GN=100781159 PE=4 SV=1
286	1255	K7LMY3|K7LMY3_SOYBN	22.7	1	1	1	N	140975	Ephrin_rec_like domain-containing protein OS=Glycine max OX=3847 GN=100781159 PE=4 SV=1
286	39184	A0A0R0HIE6|A0A0R0HIE6_SOYBN	22.7	1	1	1	N	141304	Ephrin_rec_like domain-containing protein OS=Glycine max OX=3847 GN=100781159 PE=4 SV=1
286	39185	A0A0R0HBS1|A0A0R0HBS1_SOYBN	22.7	1	1	1	N	154349	Ephrin_rec_like domain-containing protein OS=Glycine max OX=3847 GN=100781159 PE=4 SV=1
286	39186	K7LMY0|K7LMY0_SOYBN	22.7	1	1	1	N	156486	Ephrin_rec_like domain-containing protein OS=Glycine max OX=3847 GN=100781159 PE=4 SV=1
286	39187	A0A0R0HLR8|A0A0R0HLR8_SOYBN	22.7	1	1	1	N	156815	Ephrin_rec_like domain-containing protein OS=Glycine max OX=3847 GN=100781159 PE=4 SV=1
286	39188	K7K4W0|K7K4W0_SOYBN	22.7	1	1	1	N	156917	Ephrin_rec_like domain-containing protein OS=Glycine max OX=3847 GN=100784489 PE=4 SV=1
283	39191	I1LYE5|I1LYE5_SOYBN	21.21	4	1	1	N	25685	Uncharacterized protein OS=Glycine max OX=3847 GN=100799042 PE=4 SV=1
287	39195	K7KHU0|K7KHU0_SOYBN	20.63	3	1	1	N	42519	NTP_transferase domain-containing protein OS=Glycine max OX=3847 GN=100793757 PE=3 SV=1
287	39196	K7KHT9|K7KHT9_SOYBN	20.63	2	1	1	N	51334	Glucose-1-phosphate adenylyltransferase OS=Glycine max OX=3847 GN=100793757 PE=3 SV=1
287	39198	A0A0R0K766|A0A0R0K766_SOYBN	20.63	2	1	1	N	55378	Glucose-1-phosphate adenylyltransferase OS=Glycine max OX=3847 GN=100793757 PE=3 SV=1
287	39202	A0A368UH27|A0A368UH27_SOYBN	20.63	2	1	1	N	55188	Glucose-1-phosphate adenylyltransferase OS=Glycine max OX=3847 GN=GLYMA_14G009300 PE=3 SV=1
287	39203	I1JJP2|I1JJP2_SOYBN	20.63	2	1	1	N	56347	Glucose-1-phosphate adenylyltransferase OS=Glycine max OX=3847 GN=100790187 PE=3 SV=1
287	39204	A0A0R0GLW2|A0A0R0GLW2_SOYBN	20.63	2	1	1	N	57882	Glucose-1-phosphate adenylyltransferase OS=Glycine max OX=3847 GN=100798736 PE=3 SV=1
287	39205	K7MNW9|K7MNW9_SOYBN	20.63	2	1	1	N	58054	Glucose-1-phosphate adenylyltransferase OS=Glycine max OX=3847 GN=100818512 PE=3 SV=1
287	4574	I1NBK6|I1NBK6_SOYBN	20.63	2	1	1	N	58501	Glucose-1-phosphate adenylyltransferase OS=Glycine max OX=3847 GN=100786313 PE=3 SV=2
287	39206	K7KGH6|K7KGH6_SOYBN	20.63	2	1	1	N	58352	Glucose-1-phosphate adenylyltransferase OS=Glycine max OX=3847 GN=100805739 PE=3 SV=1
287	39207	K7KHT8|K7KHT8_SOYBN	20.63	2	1	1	N	58915	Glucose-1-phosphate adenylyltransferase OS=Glycine max OX=3847 GN=100793757 PE=3 SV=1
287	39208	A0A0R0JH94|A0A0R0JH94_SOYBN	20.63	2	1	1	N	58768	Glucose-1-phosphate adenylyltransferase OS=Glycine max OX=3847 GN=100789920 PE=3 SV=1

## Sheet: G120
Data Sheet 3: Summary data on soy proteins identified by PEAKS at timepont G120 including protein accession, -10lgP, sequence coverage, number of peptides, number of unique peptides, if the protein was found with post translational modifications, the theoretical mass as well as the protein description.
Protein Group	Protein ID	Accession	-10lgP	Coverage (%)	#Peptides	#Unique	PTM	Mass	Description
42	27599	A0A0R0KK84|A0A0R0KK84_SOYBN	140.69	54	54	0	Y	54681	Uncharacterized protein OS=Glycine max OX=3847 GN=547901 PE=3 SV=1
46	27540	A0A0R0KKD6|A0A0R0KKD6_SOYBN	140.46	59	59	21	Y	55706	Uncharacterized protein OS=Glycine max OX=3847 GN=GLYMA_03G163500 PE=3 SV=1
46	27541	sp|P04776|GLYG1_SOYBN	140.46	59	59	21	Y	55706	Glycinin G1 OS=Glycine max OX=3847 GN=GY1 PE=1 SV=2
56	27349	sp|P04405|GLYG2_SOYBN	137.39	49	49	4	Y	54391	Glycinin G2 OS=Glycine max OX=3847 GN=GY2 PE=1 SV=2
233	30469	Q9FZP9|Q9FZP9_SOYBN	123.44	38	38	20	Y	65143	Alpha' subunit of beta-conglycinin (Fragment) OS=Glycine max OX=3847 PE=2 SV=1
233	30472	sp|P11827|GLCAP_SOYBN	123.44	34	38	20	Y	72228	Beta-conglycinin alpha' subunit OS=Glycine max OX=3847 GN=CG-1 PE=1 SV=2
211	28127	O22120|O22120_SOYBN	118.3	37	41	25	Y	63165	Alpha subunit of beta conglycinin (Fragment) OS=Glycine max OX=3847 PE=2 SV=2
211	28128	Q4LER5|Q4LER5_SOYBN	118.3	33	41	25	Y	70064	Beta-conglycinin alpha subunit (Fragment) OS=Glycine max OX=3847 PE=2 SV=1
211	28129	F7J075|F7J075_SOYBN	118.3	33	41	25	Y	70209	Beta-conglycinin alpha subunit OS=Glycine max OX=3847 GN=CG-alpha-1 PE=4 SV=1
211	28130	sp|P0DO15|GLCA2_SOYBN	118.3	33	41	25	Y	70306	Beta-conglycinin alpha subunit 2 OS=Glycine max OX=3847 GN=CG-2 PE=1 SV=1
211	28131	sp|P0DO16|GLCA1_SOYBN	118.3	33	41	25	Y	70306	Beta-conglycinin alpha subunit 1 OS=Glycine max OX=3847 GN=CG-3 PE=1 SV=1
211	28135	Q3V5S6|Q3V5S6_SOYBN	118.3	33	41	25	Y	70284	Beta-conglycinin alpha subunit OS=Glycine max OX=3847 GN=CG-alpha-2 PE=2 SV=1
280	27908	sp|P02858|GLYG4_SOYBN	112.59	32	34	18	Y	63797	Glycinin G4 OS=Glycine max OX=3847 GN=GY4 PE=1 SV=2
300	27893	sp|P04347|GLYG5_SOYBN	111.18	28	26	1	Y	57956	Glycinin G5 OS=Glycine max OX=3847 GN=GY5 PE=1 SV=1
295	28121	A0A0R0EZ76|A0A0R0EZ76_SOYBN	105.42	26	21	4	Y	54242	Uncharacterized protein OS=Glycine max OX=3847 GN=GLYMA_19G164900 PE=3 SV=2
295	28122	sp|P11828|GLYG3_SOYBN	105.42	26	21	4	Y	54242	Glycinin G3 OS=Glycine max OX=3847 GN=GY3 PE=1 SV=1
310	27776	A0A0R0GMV1|A0A0R0GMV1_SOYBN	104.63	26	24	0	Y	55144	Uncharacterized protein (Fragment) OS=Glycine max OX=3847 GN=GLYMA_13G123500 PE=3 SV=1
320	33594	sp|P13917|7SB1_SOYBN	96.82	32	17	5	Y	46393	Basic 7S globulin OS=Glycine max OX=3847 GN=BG PE=1 SV=2
320	33595	A0A0R0KVB4|A0A0R0KVB4_SOYBN	96.82	32	17	5	Y	46393	Peptidase A1 domain-containing protein OS=Glycine max OX=3847 GN=GLYMA_03G239700 PE=3 SV=1
330	33651	Q50JD8|Q50JD8_SOYBN	96.02	20	15	7	N	48330	Beta-conglycinin beta subunit (Fragment) OS=Glycine max OX=3847 PE=2 SV=1
330	33652	F8WQS1|F8WQS1_SOYBN	96.02	19	15	7	N	49983	Beta-conglycinin beta subunit OS=Glycine max OX=3847 GN=CG-beta-1 PE=4 SV=1
330	33654	sp|F7J077|GLCB2_SOYBN	96.02	19	15	7	N	50442	Beta-conglycinin beta subunit 2 OS=Glycine max OX=3847 GN=CG-4 PE=1 SV=1
330	33655	sp|P25974|GLCB1_SOYBN	96.02	19	15	7	N	50476	Beta-conglycinin beta subunit 1 OS=Glycine max OX=3847 GN=CG-4 PE=1 SV=2
321	33605	sp|Q8RVH5|7SBG2_SOYBN	93.64	37	17	5	Y	47205	Basic 7S globulin 2 OS=Glycine max OX=3847 PE=1 SV=1
321	33606	A0A0R0F1F3|A0A0R0F1F3_SOYBN	93.64	37	17	5	Y	47205	Peptidase A1 domain-containing protein OS=Glycine max OX=3847 GN=GLYMA_19G236600 PE=3 SV=1
334	39130	I1L862|I1L862_SOYBN	90.5	14	11	6	Y	52925	Uncharacterized protein OS=Glycine max OX=3847 GN=GLYMA_10G028300 PE=4 SV=1
334	39131	I1L860|I1L860_SOYBN	90.5	12	11	6	Y	57991	Uncharacterized protein OS=Glycine max OX=3847 GN=GLYMA_10G028300 PE=4 SV=1
356	28367	Q39858|Q39858_SOYBN	82.17	21	9	1	N	27296	Soybean glycinin A3-B4 subunit (Fragment) OS=Glycine max OX=3847 PE=2 SV=1
341	28304	D6PAW7|D6PAW7_SOYBN	80	11	9	8	Y	96782	Lipoxygenase OS=Glycine max OX=3847 GN=Lx3 PE=3 SV=1
341	28305	sp|P09186|LOX3_SOYBN	80	11	9	8	Y	96758	Seed linoleate 9S-lipoxygenase-3 OS=Glycine max OX=3847 GN=LOX1.3 PE=1 SV=1
341	28306	B3TDK6|B3TDK6_SOYBN	80	11	9	8	Y	96768	Lipoxygenase OS=Glycine max OX=3847 GN=Lx3 PE=3 SV=1
358	33707	sp|P05046|LEC_SOYBN	75.92	21	7	7	N	30928	Lectin OS=Glycine max OX=3847 GN=LE1 PE=1 SV=1
358	33708	A0A0R0KZI2|A0A0R0KZI2_SOYBN	75.92	21	7	7	N	30928	Lectin_legB domain-containing protein OS=Glycine max OX=3847 GN=GLYMA_02G012600 PE=3 SV=1
359	41311	Q84V19|Q84V19_SOYBN	73.97	10	7	2	N	55775	Sucrose-binding protein 2 OS=Glycine max OX=3847 GN=SBP2 PE=2 SV=1
359	41312	Q9SP11|Q9SP11_SOYBN	73.97	10	7	2	N	55834	Sucrose binding protein homolog S-64 OS=Glycine max OX=3847 GN=SBP PE=2 SV=1
359	41313	I1JF86|I1JF86_SOYBN	73.97	9	7	2	N	57817	Uncharacterized protein OS=Glycine max OX=3847 GN=GLYMA_02G145700 PE=4 SV=2
379	33690	Q70EL8|Q70EL8_SOYBN	72.04	38	5	5	N	23734	Dehydrin OS=Glycine max OX=3847 GN=lea-D-11 PE=4 SV=1
379	33691	Q39876|Q39876_SOYBN	72.04	38	5	5	N	23714	Maturation-associated protein OS=Glycine max OX=3847 GN=MAT9 PE=2 SV=1
379	33692	Q39805|Q39805_SOYBN	72.04	38	5	5	N	23718	Dehydrin-like protein OS=Glycine max OX=3847 PE=2 SV=1
379	33694	K7LEQ5|K7LEQ5_SOYBN	72.04	34	5	5	N	26630	Uncharacterized protein OS=Glycine max OX=3847 GN=GLYMA_09G185500 PE=4 SV=1
379	33693	Q70EM0|Q70EM0_SOYBN	72.04	38	5	5	N	23788	Dehydrin OS=Glycine max OX=3847 GN=lea-D-11 PE=4 SV=1
379	33689	Q5K3Q9|Q5K3Q9_SOYBN	72.04	44	5	5	N	20395	Putative dehydrin (Fragment) OS=Glycine max OX=3847 GN=lea8 PE=4 SV=1
384	30677	B3TDK5|B3TDK5_SOYBN	61.6	4	4	3	Y	96726	Lipoxygenase OS=Glycine max OX=3847 PE=3 SV=1
384	30678	sp|P09439|LOX2_SOYBN	61.6	4	4	3	Y	97146	Seed linoleate 9S-lipoxygenase-2 OS=Glycine max OX=3847 GN=LOX1.2 PE=2 SV=1
384	30679	Q39870|Q39870_SOYBN	61.6	4	4	3	Y	97266	Lipoxygenase OS=Glycine max OX=3847 GN=lox2 PE=2 SV=1
384	30680	I1M596|I1M596_SOYBN	61.6	4	4	3	Y	97275	Lipoxygenase OS=Glycine max OX=3847 GN=547774 PE=2 SV=1
384	30681	D6PAW6|D6PAW6_SOYBN	61.6	4	4	3	Y	97239	Lipoxygenase OS=Glycine max OX=3847 GN=Lx2 PE=3 SV=1
384	30682	D6PAW5|D6PAW5_SOYBN	61.6	4	4	3	Y	97248	Lipoxygenase OS=Glycine max OX=3847 GN=Lx2 PE=3 SV=1
393	41342	C3VHQ8|C3VHQ8_SOYBN	57.66	13	4	4	N	17417	Oleosin OS=Glycine max OX=3847 GN=100301903 PE=2 SV=1
350	41306	sp|P01070|ITRA_SOYBN	56.85	34	5	5	Y	24005	Trypsin inhibitor A OS=Glycine max OX=3847 GN=KTI3 PE=1 SV=2
350	41307	Q94IA1|Q94IA1_SOYBN	56.85	34	5	5	Y	24048	Kunitz trypsin inhibitor OS=Glycine max OX=3847 GN=Tie PE=3 SV=1
350	41308	C6T488|C6T488_SOYBN	56.85	34	5	5	Y	24118	Uncharacterized protein OS=Glycine max OX=3847 PE=2 SV=1
350	41309	Q39898|Q39898_SOYBN	56.85	34	5	5	Y	24076	Kunitz trypsin inhibitor OS=Glycine max OX=3847 GN=Ti-a PE=2 SV=1
350	41310	Q76B18|Q76B18_SOYBN	56.85	34	5	5	Y	24148	Kunitz trypsin inhibitor OS=Glycine max OX=3847 GN=Tic PE=3 SV=1
375	28450	O64458|O64458_SOYBN	53.18	18	7	7	Y	42758	34 kDa maturing seed protein OS=Glycine max OX=3847 GN=P34 PE=2 SV=1
367	33642	I1M597|I1M597_SOYBN	49.71	9	6	6	Y	78751	Lipoxygenase OS=Glycine max OX=3847 GN=GLYMA_13G347600 PE=3 SV=2
367	33643	A0A0R0H569|A0A0R0H569_SOYBN	49.71	7	6	6	Y	92812	Lipoxygenase OS=Glycine max OX=3847 GN=GLYMA_13G347600 PE=3 SV=1
367	33644	sp|P08170|LOX1_SOYBN	49.71	7	6	6	Y	94369	Seed linoleate 13S-lipoxygenase-1 OS=Glycine max OX=3847 GN=LOX1.1 PE=1 SV=2
367	33645	B3TDK4|B3TDK4_SOYBN	49.71	7	6	6	Y	94411	Lipoxygenase OS=Glycine max OX=3847 PE=3 SV=1
367	33646	D6PAW3|D6PAW3_SOYBN	49.71	7	6	6	Y	94436	Lipoxygenase OS=Glycine max OX=3847 GN=Lx1 PE=3 SV=1
395	41399	A0A0R0EDR0|A0A0R0EDR0_SOYBN	49.3	10	2	2	N	15753	Uncharacterized protein OS=Glycine max OX=3847 GN=GLYMA_20G196600 PE=3 SV=1
395	41400	C6SZ13|C6SZ13_SOYBN	49.3	10	2	2	N	15777	Uncharacterized protein OS=Glycine max OX=3847 GN=100306353 PE=2 SV=1
400	30563	I1M005|I1M005_SOYBN	45.55	7	3	3	Y	41954	Formate dehydrogenase_ mitochondrial OS=Glycine max OX=3847 GN=100794313 PE=3 SV=1
400	30564	C6TDF5|C6TDF5_SOYBN	45.55	7	3	3	Y	41881	Formate dehydrogenase_ mitochondrial OS=Glycine max OX=3847 GN=100797606 PE=2 SV=1
400	30565	C6T9Z5|C6T9Z5_SOYBN	45.55	7	3	3	Y	42824	Formate dehydrogenase_ mitochondrial OS=Glycine max OX=3847 GN=100794313 PE=2 SV=1
400	30566	I1N5S0|I1N5S0_SOYBN	45.55	7	3	3	Y	42860	Formate dehydrogenase_ mitochondrial OS=Glycine max OX=3847 GN=100797606 PE=3 SV=1
409	30576	Q45UE7|Q45UE7_SOYBN	30.07	6	2	2	N	56071	Beta-amylase OS=Glycine max OX=3847 PE=2 SV=1
409	33695	Q42795|Q42795_SOYBN	30.07	6	2	2	N	56072	Beta-amylase OS=Glycine max OX=3847 GN=547931 PE=1 SV=1
409	33696	sp|P10538|AMYB_SOYBN	30.07	6	2	2	N	56143	Beta-amylase OS=Glycine max OX=3847 GN=BMY1 PE=1 SV=3
409	30577	Q588Z3|Q588Z3_SOYBN	30.07	6	2	2	N	56100	Beta-amylase OS=Glycine max OX=3847 GN=Gm-BamyDam PE=2 SV=1
409	30580	Q588Z5|Q588Z5_SOYBN	30.07	6	2	2	N	56078	Beta-amylase OS=Glycine max OX=3847 GN=Gm-BamyKza PE=2 SV=1
413	39157	A0A0R0J8G8|A0A0R0J8G8_SOYBN	29.3	3	1	1	N	40403	NTP_transferase domain-containing protein OS=Glycine max OX=3847 GN=100810451 PE=3 SV=1
413	39158	A0A0R0J8G9|A0A0R0J8G9_SOYBN	29.3	3	1	1	N	48896	NTP_transferase domain-containing protein OS=Glycine max OX=3847 GN=100810451 PE=3 SV=1
413	39159	A0A0R0JFK5|A0A0R0JFK5_SOYBN	29.3	3	1	1	N	49293	Glucose-1-phosphate adenylyltransferase OS=Glycine max OX=3847 GN=100810451 PE=3 SV=1
413	39160	I1KNB0|I1KNB0_SOYBN	29.3	3	1	1	N	53004	Glucose-1-phosphate adenylyltransferase OS=Glycine max OX=3847 GN=100810451 PE=3 SV=1
413	39164	C6TE56|C6TE56_SOYBN	29.3	2	1	1	N	57786	Glucose-1-phosphate adenylyltransferase OS=Glycine max OX=3847 GN=100810451 PE=2 SV=1
413	39165	A0A0R0F6M9|A0A0R0F6M9_SOYBN	29.3	2	1	1	N	58147	Glucose-1-phosphate adenylyltransferase OS=Glycine max OX=3847 GN=100792088 PE=3 SV=1
424	41426	A0A0R0G6T3|A0A0R0G6T3_SOYBN	23.93	4	1	1	N	27198	Uncharacterized protein OS=Glycine max OX=3847 GN=GLYMA_15G038100 PE=3 SV=1
415	41436	C6T1V2|C6T1V2_SOYBN	21.77	10	1	1	N	17740	SHSP domain-containing protein OS=Glycine max OX=3847 GN=100500475 PE=2 SV=1

## Sheet: D0
Data Sheet 4: Summary data on soy proteins identified by PEAKS at timepont D0 including protein accession, -10lgP, sequence coverage, number of peptides, number of unique peptides, if the protein was found with post translational modifications, the theoretical mass as well as the protein description.
Protein Group	Protein ID	Accession	-10lgP	Coverage (%)	#Peptides	#Unique	PTM	Mass	Description
65	27540	A0A0R0KKD6|A0A0R0KKD6_SOYBN	96.62	30	25	8	Y	55706	Uncharacterized protein OS=Glycine max OX=3847 GN=GLYMA_03G163500 PE=3 SV=1
65	27541	sp|P04776|GLYG1_SOYBN	96.62	30	25	8	Y	55706	Glycinin G1 OS=Glycine max OX=3847 GN=GY1 PE=1 SV=2
77	27599	A0A0R0KK84|A0A0R0KK84_SOYBN	96.21	24	23	0	Y	54681	Uncharacterized protein OS=Glycine max OX=3847 GN=547901 PE=3 SV=1
76	27349	sp|P04405|GLYG2_SOYBN	95.69	25	23	3	Y	54391	Glycinin G2 OS=Glycine max OX=3847 GN=GY2 PE=1 SV=2
261	27908	sp|P02858|GLYG4_SOYBN	68.54	16	11	7	Y	63797	Glycinin G4 OS=Glycine max OX=3847 GN=GY4 PE=1 SV=2
264	27776	A0A0R0GMV1|A0A0R0GMV1_SOYBN	64.02	17	9	2	Y	55144	Uncharacterized protein (Fragment) OS=Glycine max OX=3847 GN=GLYMA_13G123500 PE=3 SV=1
276	27893	sp|P04347|GLYG5_SOYBN	58.92	14	8	1	Y	57956	Glycinin G5 OS=Glycine max OX=3847 GN=GY5 PE=1 SV=1
274	28127	O22120|O22120_SOYBN	57.22	12	7	1	Y	63165	Alpha subunit of beta conglycinin (Fragment) OS=Glycine max OX=3847 PE=2 SV=2
274	28128	Q4LER5|Q4LER5_SOYBN	57.22	11	7	1	Y	70064	Beta-conglycinin alpha subunit (Fragment) OS=Glycine max OX=3847 PE=2 SV=1
274	28129	F7J075|F7J075_SOYBN	57.22	11	7	1	Y	70209	Beta-conglycinin alpha subunit OS=Glycine max OX=3847 GN=CG-alpha-1 PE=4 SV=1
274	28130	sp|P0DO15|GLCA2_SOYBN	57.22	11	7	1	Y	70306	Beta-conglycinin alpha subunit 2 OS=Glycine max OX=3847 GN=CG-2 PE=1 SV=1
274	28131	sp|P0DO16|GLCA1_SOYBN	57.22	11	7	1	Y	70306	Beta-conglycinin alpha subunit 1 OS=Glycine max OX=3847 GN=CG-3 PE=1 SV=1
274	28135	Q3V5S6|Q3V5S6_SOYBN	57.22	11	7	1	Y	70284	Beta-conglycinin alpha subunit OS=Glycine max OX=3847 GN=CG-alpha-2 PE=2 SV=1
306	28389	sp|Q01417|PM1_SOYBN	56.92	8	3	3	N	17606	18 kDa seed maturation protein OS=Glycine max OX=3847 GN=GMPM1 PE=2 SV=1
306	28390	Q541U1|Q541U1_SOYBN	56.92	8	3	3	N	17606	Seed maturation protein LEA 4 OS=Glycine max OX=3847 GN=GLYMA_19G147200 PE=3 SV=1
306	28388	Q01527|Q01527_SOYBN	56.92	9	3	3	N	15581	Maturation protein OS=Glycine max OX=3847 GN=gGmpm9 PE=2 SV=1
285	30469	Q9FZP9|Q9FZP9_SOYBN	52.93	10	6	2	Y	65143	Alpha' subunit of beta-conglycinin (Fragment) OS=Glycine max OX=3847 PE=2 SV=1
285	30470	Q0MUU5|Q0MUU5_SOYBN	52.93	10	6	2	Y	69887	Beta-conglycinin alpha'-subunit OS=Glycine max OX=3847 PE=2 SV=1
285	30471	Q948Y0|Q948Y0_SOYBN	52.93	9	6	2	Y	72138	Beta-conglycinin alpha prime subunit OS=Glycine max OX=3847 PE=2 SV=1
285	30472	sp|P11827|GLCAP_SOYBN	52.93	9	6	2	Y	72228	Beta-conglycinin alpha' subunit OS=Glycine max OX=3847 GN=CG-1 PE=1 SV=2
268	28121	A0A0R0EZ76|A0A0R0EZ76_SOYBN	51.94	9	6	0	Y	54242	Uncharacterized protein OS=Glycine max OX=3847 GN=GLYMA_19G164900 PE=3 SV=2
268	28122	sp|P11828|GLYG3_SOYBN	51.94	9	6	0	Y	54242	Glycinin G3 OS=Glycine max OX=3847 GN=GY3 PE=1 SV=1
302	33594	sp|P13917|7SB1_SOYBN	49.85	10	3	3	N	46393	Basic 7S globulin OS=Glycine max OX=3847 GN=BG PE=1 SV=2
302	33595	A0A0R0KVB4|A0A0R0KVB4_SOYBN	49.85	10	3	3	N	46393	Peptidase A1 domain-containing protein OS=Glycine max OX=3847 GN=GLYMA_03G239700 PE=3 SV=1
310	33641	D6PAW4|D6PAW4_SOYBN	40.93	4	3	3	N	58470	Lipoxygenase 1 OS=Glycine max OX=3847 GN=Lx1 PE=3 SV=1
310	33642	I1M597|I1M597_SOYBN	40.93	3	3	3	N	78751	Lipoxygenase OS=Glycine max OX=3847 GN=GLYMA_13G347600 PE=3 SV=2
310	33643	A0A0R0H569|A0A0R0H569_SOYBN	40.93	3	3	3	N	92812	Lipoxygenase OS=Glycine max OX=3847 GN=GLYMA_13G347600 PE=3 SV=1
310	33644	sp|P08170|LOX1_SOYBN	40.93	3	3	3	N	94369	Seed linoleate 13S-lipoxygenase-1 OS=Glycine max OX=3847 GN=LOX1.1 PE=1 SV=2
310	33645	B3TDK4|B3TDK4_SOYBN	40.93	3	3	3	N	94411	Lipoxygenase OS=Glycine max OX=3847 PE=3 SV=1
310	33646	D6PAW3|D6PAW3_SOYBN	40.93	3	3	3	N	94436	Lipoxygenase OS=Glycine max OX=3847 GN=Lx1 PE=3 SV=1
297	33650	O22121|O22121_SOYBN	40.8	6	4	1	N	47976	Beta subunit of beta conglycinin (Fragment) OS=Glycine max OX=3847 PE=2 SV=2
297	33651	Q50JD8|Q50JD8_SOYBN	40.8	5	4	1	N	48330	Beta-conglycinin beta subunit (Fragment) OS=Glycine max OX=3847 PE=2 SV=1
297	33652	F8WQS1|F8WQS1_SOYBN	40.8	5	4	1	N	49983	Beta-conglycinin beta subunit OS=Glycine max OX=3847 GN=CG-beta-1 PE=4 SV=1
297	33653	F8WQS0|F8WQS0_SOYBN	40.8	5	4	1	N	50017	Beta-conglycinin beta subunit OS=Glycine max OX=3847 GN=CG-beta-1 PE=4 SV=1
297	33654	sp|F7J077|GLCB2_SOYBN	40.8	5	4	1	N	50442	Beta-conglycinin beta subunit 2 OS=Glycine max OX=3847 GN=CG-4 PE=1 SV=1
297	33655	sp|P25974|GLCB1_SOYBN	40.8	5	4	1	N	50476	Beta-conglycinin beta subunit 1 OS=Glycine max OX=3847 GN=CG-4 PE=1 SV=2
313	33656	Q9ZNZ4|Q9ZNZ4_SOYBN	38.64	16	2	2	Y	17835	Napin-type 2S albumin 1 OS=Glycine max OX=3847 GN=547892 PE=2 SV=1
313	33657	C6T1Q7|C6T1Q7_SOYBN	38.64	16	2	2	Y	17825	AAI domain-containing protein OS=Glycine max OX=3847 PE=2 SV=1
312	28435	A0A0R4J384|A0A0R4J384_SOYBN	33.42	5	2	1	N	49356	Elongation factor 1-alpha OS=Glycine max OX=3847 GN=GLYMA_05G089000 PE=3 SV=1
312	28437	sp|P25698|EF1A_SOYBN	33.42	5	2	1	N	49378	Elongation factor 1-alpha OS=Glycine max OX=3847 GN=TEFS1 PE=3 SV=2
312	28438	A0A0R0FM97|A0A0R0FM97_SOYBN	33.42	5	2	1	N	49406	Elongation factor 1-alpha OS=Glycine max OX=3847 GN=100801611 PE=3 SV=1
312	28439	C6EVF9|C6EVF9_SOYBN	33.42	5	2	1	N	49397	Elongation factor 1-alpha OS=Glycine max OX=3847 GN=EF-1A PE=2 SV=1
312	28443	A0A0R0FER5|A0A0R0FER5_SOYBN	33.42	5	2	1	N	49396	Elongation factor 1-alpha OS=Glycine max OX=3847 GN=GLYMA_17G186600 PE=3 SV=1
312	28444	A0A0R4J4C3|A0A0R4J4C3_SOYBN	33.42	5	2	1	N	49500	Elongation factor 1-alpha OS=Glycine max OX=3847 GN=100776330 PE=3 SV=1
311	33666	A0A0R0H5M6|A0A0R0H5M6_SOYBN	31.04	5	2	2	N	35627	Uncharacterized protein OS=Glycine max OX=3847 GN=GLYMA_13G310000 PE=3 SV=1
311	33667	A0A0R0H7D5|A0A0R0H7D5_SOYBN	31.04	4	2	2	N	38073	Uncharacterized protein OS=Glycine max OX=3847 GN=GLYMA_12G192400 PE=3 SV=1
311	33675	I1MFJ1|I1MFJ1_SOYBN	31.04	3	2	2	N	55241	Uncharacterized protein OS=Glycine max OX=3847 GN=100801598 PE=3 SV=1
311	33676	I1KZU7|I1KZU7_SOYBN	31.04	3	2	2	N	55276	Uncharacterized protein OS=Glycine max OX=3847 GN=547943 PE=3 SV=1
311	33680	A0A0R0GA69|A0A0R0GA69_SOYBN	31.04	3	2	2	N	55656	Uncharacterized protein OS=Glycine max OX=3847 GN=100801598 PE=3 SV=1
311	33681	I1KNG1|I1KNG1_SOYBN	31.04	3	2	2	N	55455	Uncharacterized protein OS=Glycine max OX=3847 GN=100779619 PE=3 SV=1
311	33682	I1KNG0|I1KNG0_SOYBN	31.04	3	2	2	N	55685	Uncharacterized protein OS=Glycine max OX=3847 GN=100779619 PE=3 SV=1
316	33684	A0A0R0JTV5|A0A0R0JTV5_SOYBN	28.24	5	2	1	N	49264	Elongation factor 1-alpha OS=Glycine max OX=3847 GN=GLYMA_05G114900 PE=3 SV=1
316	33685	A0A0R0ESZ8|A0A0R0ESZ8_SOYBN	28.24	5	2	1	N	49280	Elongation factor 1-alpha OS=Glycine max OX=3847 GN=100785429 PE=3 SV=1
315	33707	sp|P05046|LEC_SOYBN	22.96	4	1	1	N	30928	Lectin OS=Glycine max OX=3847 GN=LE1 PE=1 SV=1
315	33708	A0A0R0KZI2|A0A0R0KZI2_SOYBN	22.96	4	1	1	N	30928	Lectin_legB domain-containing protein OS=Glycine max OX=3847 GN=GLYMA_02G012600 PE=3 SV=1
326	33711	Q9SEK9|Q9SEK9_SOYBN	20.61	7	1	1	N	25729	Seed maturation protein PM25 OS=Glycine max OX=3847 GN=PM25 PE=2 SV=1
326	33712	I1NGG4|I1NGG4_SOYBN	20.61	7	1	1	N	26058	Uncharacterized protein OS=Glycine max OX=3847 GN=GLYMA_20G147600 PE=3 SV=1
326	33713	Q9SEK8|Q9SEK8_SOYBN	20.61	7	1	1	N	26103	Seed maturation protein PM26 OS=Glycine max OX=3847 GN=PM26 PE=2 SV=1
320	5857	I1KEL9|I1KEL9_SOYBN	20.05	1	1	1	N	88394	Uncharacterized protein OS=Glycine max OX=3847 GN=100804041 PE=3 SV=2
320	5874	K7KXS3|K7KXS3_SOYBN	20.05	1	1	1	N	93592	Uncharacterized protein OS=Glycine max OX=3847 GN=100804041 PE=3 SV=1

## Sheet: D60
Data Sheet 5: Summary data on soy proteins identified by PEAKS at timepont D60 including protein accession, -10lgP, sequence coverage, number of peptides, number of unique peptides, if the protein was found with post translational modifications, the theoretical mass as well as the protein description.
Protein Group	Protein ID	Accession	-10lgP	Coverage (%)	#Peptides	#Unique	PTM	Mass	Description
98	27349	sp|P04405|GLYG2_SOYBN	92.83	24	20	1	Y	54391	Glycinin G2 OS=Glycine max OX=3847 GN=GY2 PE=1 SV=2
114	27540	A0A0R0KKD6|A0A0R0KKD6_SOYBN	92.78	21	17	6	Y	55706	Uncharacterized protein OS=Glycine max OX=3847 GN=GLYMA_03G163500 PE=3 SV=1
114	27541	sp|P04776|GLYG1_SOYBN	92.78	21	17	6	Y	55706	Glycinin G1 OS=Glycine max OX=3847 GN=GY1 PE=1 SV=2
105	27599	A0A0R0KK84|A0A0R0KK84_SOYBN	92.38	23	20	0	Y	54681	Uncharacterized protein OS=Glycine max OX=3847 GN=547901 PE=3 SV=1
186	27776	A0A0R0GMV1|A0A0R0GMV1_SOYBN	70.34	11	8	5	Y	55144	Uncharacterized protein (Fragment) OS=Glycine max OX=3847 GN=GLYMA_13G123500 PE=3 SV=1
189	27908	sp|P02858|GLYG4_SOYBN	67.26	10	8	5	Y	63797	Glycinin G4 OS=Glycine max OX=3847 GN=GY4 PE=1 SV=2
180	28121	A0A0R0EZ76|A0A0R0EZ76_SOYBN	63.51	13	10	1	Y	54242	Uncharacterized protein OS=Glycine max OX=3847 GN=GLYMA_19G164900 PE=3 SV=2
180	28122	sp|P11828|GLYG3_SOYBN	63.51	13	10	1	Y	54242	Glycinin G3 OS=Glycine max OX=3847 GN=GY3 PE=1 SV=1
199	28127	O22120|O22120_SOYBN	49.09	9	5	5	Y	63165	Alpha subunit of beta conglycinin (Fragment) OS=Glycine max OX=3847 PE=2 SV=2
199	28128	Q4LER5|Q4LER5_SOYBN	49.09	8	5	5	Y	70064	Beta-conglycinin alpha subunit (Fragment) OS=Glycine max OX=3847 PE=2 SV=1
199	28129	F7J075|F7J075_SOYBN	49.09	8	5	5	Y	70209	Beta-conglycinin alpha subunit OS=Glycine max OX=3847 GN=CG-alpha-1 PE=4 SV=1
199	28130	sp|P0DO15|GLCA2_SOYBN	49.09	8	5	5	Y	70306	Beta-conglycinin alpha subunit 2 OS=Glycine max OX=3847 GN=CG-2 PE=1 SV=1
199	28131	sp|P0DO16|GLCA1_SOYBN	49.09	8	5	5	Y	70306	Beta-conglycinin alpha subunit 1 OS=Glycine max OX=3847 GN=CG-3 PE=1 SV=1
199	28132	Q948X9|Q948X9_SOYBN	49.09	8	5	5	Y	72475	Beta-conglycinin alpha-subunit OS=Glycine max OX=3847 PE=2 SV=1
199	28135	Q3V5S6|Q3V5S6_SOYBN	49.09	8	5	5	Y	70284	Beta-conglycinin alpha subunit OS=Glycine max OX=3847 GN=CG-alpha-2 PE=2 SV=1
199	28137	I1NGH2|I1NGH2_SOYBN	49.09	9	5	5	Y	63287	Uncharacterized protein OS=Glycine max OX=3847 GN=547464 PE=4 SV=1
213	28304	D6PAW7|D6PAW7_SOYBN	43.36	2	2	2	N	96782	Lipoxygenase OS=Glycine max OX=3847 GN=Lx3 PE=3 SV=1
213	28305	sp|P09186|LOX3_SOYBN	43.36	2	2	2	N	96758	Seed linoleate 9S-lipoxygenase-3 OS=Glycine max OX=3847 GN=LOX1.3 PE=1 SV=1
213	28306	B3TDK6|B3TDK6_SOYBN	43.36	2	2	2	N	96768	Lipoxygenase OS=Glycine max OX=3847 GN=Lx3 PE=3 SV=1
204	28435	A0A0R4J384|A0A0R4J384_SOYBN	35.61	3	3	3	N	49356	Elongation factor 1-alpha OS=Glycine max OX=3847 GN=GLYMA_05G089000 PE=3 SV=1
204	28437	sp|P25698|EF1A_SOYBN	35.61	3	3	3	N	49378	Elongation factor 1-alpha OS=Glycine max OX=3847 GN=TEFS1 PE=3 SV=2
204	28438	A0A0R0FM97|A0A0R0FM97_SOYBN	35.61	3	3	3	N	49406	Elongation factor 1-alpha OS=Glycine max OX=3847 GN=100801611 PE=3 SV=1
204	28439	C6EVF9|C6EVF9_SOYBN	35.61	3	3	3	N	49397	Elongation factor 1-alpha OS=Glycine max OX=3847 GN=EF-1A PE=2 SV=1
204	28443	A0A0R0FER5|A0A0R0FER5_SOYBN	35.61	3	3	3	N	49396	Elongation factor 1-alpha OS=Glycine max OX=3847 GN=GLYMA_17G186600 PE=3 SV=1
204	28444	A0A0R4J4C3|A0A0R4J4C3_SOYBN	35.61	3	3	3	N	49500	Elongation factor 1-alpha OS=Glycine max OX=3847 GN=100776330 PE=3 SV=1
230	28388	Q01527|Q01527_SOYBN	30.02	7	1	1	N	15581	Maturation protein OS=Glycine max OX=3847 GN=gGmpm9 PE=2 SV=1
230	28389	sp|Q01417|PM1_SOYBN	30.02	6	1	1	N	17606	18 kDa seed maturation protein OS=Glycine max OX=3847 GN=GMPM1 PE=2 SV=1
230	28390	Q541U1|Q541U1_SOYBN	30.02	6	1	1	N	17606	Seed maturation protein LEA 4 OS=Glycine max OX=3847 GN=GLYMA_19G147200 PE=3 SV=1

## Sheet: D120
Data Sheet 6: Summary data on soy proteins identified by PEAKS at timepont D120 including protein accession, -10lgP, sequence coverage, number of peptides, number of unique peptides, if the protein was found with post translational modifications, the theoretical mass as well as the protein description.
Protein Group	Protein ID	Accession	-10lgP	Coverage (%)	#Peptides	#Unique	PTM	Mass	Description
120	27540	A0A0R0KKD6|A0A0R0KKD6_SOYBN	86.61	24	17	9	Y	55706	Uncharacterized protein OS=Glycine max OX=3847 GN=GLYMA_03G163500 PE=3 SV=1
120	27541	sp|P04776|GLYG1_SOYBN	86.61	24	17	9	Y	55706	Glycinin G1 OS=Glycine max OX=3847 GN=GY1 PE=1 SV=2
134	27599	A0A0R0KK84|A0A0R0KK84_SOYBN	85.2	18	16	0	Y	54681	Uncharacterized protein OS=Glycine max OX=3847 GN=547901 PE=3 SV=1
139	27349	sp|P04405|GLYG2_SOYBN	84.92	15	15	0	Y	54391	Glycinin G2 OS=Glycine max OX=3847 GN=GY2 PE=1 SV=2
165	27776	A0A0R0GMV1|A0A0R0GMV1_SOYBN	72.78	15	11	6	Y	55144	Uncharacterized protein (Fragment) OS=Glycine max OX=3847 GN=GLYMA_13G123500 PE=3 SV=1
176	27908	sp|P02858|GLYG4_SOYBN	67.98	12	10	5	Y	63797	Glycinin G4 OS=Glycine max OX=3847 GN=GY4 PE=1 SV=2
175	28127	O22120|O22120_SOYBN	67.22	14	10	4	Y	63165	Alpha subunit of beta conglycinin (Fragment) OS=Glycine max OX=3847 PE=2 SV=2
175	28128	Q4LER5|Q4LER5_SOYBN	67.22	13	10	4	Y	70064	Beta-conglycinin alpha subunit (Fragment) OS=Glycine max OX=3847 PE=2 SV=1
175	28129	F7J075|F7J075_SOYBN	67.22	13	10	4	Y	70209	Beta-conglycinin alpha subunit OS=Glycine max OX=3847 GN=CG-alpha-1 PE=4 SV=1
175	28130	sp|P0DO15|GLCA2_SOYBN	67.22	13	10	4	Y	70306	Beta-conglycinin alpha subunit 2 OS=Glycine max OX=3847 GN=CG-2 PE=1 SV=1
175	28131	sp|P0DO16|GLCA1_SOYBN	67.22	13	10	4	Y	70306	Beta-conglycinin alpha subunit 1 OS=Glycine max OX=3847 GN=CG-3 PE=1 SV=1
175	28132	Q948X9|Q948X9_SOYBN	67.22	12	10	4	Y	72475	Beta-conglycinin alpha-subunit OS=Glycine max OX=3847 PE=2 SV=1
175	28135	Q3V5S6|Q3V5S6_SOYBN	67.22	13	10	4	Y	70284	Beta-conglycinin alpha subunit OS=Glycine max OX=3847 GN=CG-alpha-2 PE=2 SV=1
182	30469	Q9FZP9|Q9FZP9_SOYBN	66.55	11	9	3	Y	65143	Alpha' subunit of beta-conglycinin (Fragment) OS=Glycine max OX=3847 PE=2 SV=1
182	30470	Q0MUU5|Q0MUU5_SOYBN	66.55	10	9	3	Y	69887	Beta-conglycinin alpha'-subunit OS=Glycine max OX=3847 PE=2 SV=1
182	30471	Q948Y0|Q948Y0_SOYBN	66.55	10	9	3	Y	72138	Beta-conglycinin alpha prime subunit OS=Glycine max OX=3847 PE=2 SV=1
182	30472	sp|P11827|GLCAP_SOYBN	66.55	10	9	3	Y	72228	Beta-conglycinin alpha' subunit OS=Glycine max OX=3847 GN=CG-1 PE=1 SV=2
184	28121	A0A0R0EZ76|A0A0R0EZ76_SOYBN	59.16	11	9	0	Y	54242	Uncharacterized protein OS=Glycine max OX=3847 GN=GLYMA_19G164900 PE=3 SV=2
184	28122	sp|P11828|GLYG3_SOYBN	59.16	11	9	0	Y	54242	Glycinin G3 OS=Glycine max OX=3847 GN=GY3 PE=1 SV=1
195	30525	I1KBG2|I1KBG2_SOYBN	57.21	6	2	2	Y	37094	Uncharacterized protein OS=Glycine max OX=3847 GN=GLYMA_06G150100 PE=3 SV=1
195	30526	Q96442|Q96442_SOYBN	57.21	6	2	2	Y	37166	Actin (Fragment) OS=Glycine max OX=3847 GN=Soy57 PE=3 SV=1
195	30527	Q96448|Q96448_SOYBN	57.21	6	2	2	Y	37221	Actin (Fragment) OS=Glycine max OX=3847 GN=Soy109 PE=3 SV=1
195	30528	Q96438|Q96438_SOYBN	57.21	6	2	2	Y	37199	Actin (Fragment) OS=Glycine max OX=3847 GN=Soy86 PE=3 SV=1
195	30529	I1MDT4|I1MDT4_SOYBN	57.21	5	2	2	Y	41653	Uncharacterized protein OS=Glycine max OX=3847 GN=GLYMA_15G050200 PE=3 SV=1
195	30530	I1JY56|I1JY56_SOYBN	57.21	5	2	2	Y	41716	Uncharacterized protein OS=Glycine max OX=3847 GN=100789000 PE=3 SV=1
195	30532	I1KUG6|I1KUG6_SOYBN	57.21	5	2	2	Y	41623	Uncharacterized protein OS=Glycine max OX=3847 GN=100797704 PE=3 SV=1
195	30533	I1K4W1|I1K4W1_SOYBN	57.21	5	2	2	Y	41739	Uncharacterized protein OS=Glycine max OX=3847 GN=GLYMA_05G188800 PE=3 SV=1
195	30535	sp|P02580|ACT3_SOYBN	57.21	5	2	2	Y	41632	Actin-3 OS=Glycine max OX=3847 GN=SAC3 PE=3 SV=2
195	28356	C6T8Q2|C6T8Q2_SOYBN	57.21	9	2	2	Y	23459	Uncharacterized protein OS=Glycine max OX=3847 PE=2 SV=1
195	30539	C7F8N8|C7F8N8_SOYBN	57.21	8	2	2	Y	28116	Actin (Fragment) OS=Glycine max OX=3847 PE=3 SV=1
195	30540	Q96441|Q96441_SOYBN	57.21	6	2	2	Y	37126	Actin (Fragment) OS=Glycine max OX=3847 GN=Soy58 PE=3 SV=1
212	28304	D6PAW7|D6PAW7_SOYBN	31.79	2	2	2	N	96782	Lipoxygenase OS=Glycine max OX=3847 GN=Lx3 PE=3 SV=1
212	28305	sp|P09186|LOX3_SOYBN	31.79	2	2	2	N	96758	Seed linoleate 9S-lipoxygenase-3 OS=Glycine max OX=3847 GN=LOX1.3 PE=1 SV=1
212	28306	B3TDK6|B3TDK6_SOYBN	31.79	2	2	2	N	96768	Lipoxygenase OS=Glycine max OX=3847 GN=Lx3 PE=3 SV=1
232	28388	Q01527|Q01527_SOYBN	29.23	7	1	1	N	15581	Maturation protein OS=Glycine max OX=3847 GN=gGmpm9 PE=2 SV=1
232	28389	sp|Q01417|PM1_SOYBN	29.23	6	1	1	N	17606	18 kDa seed maturation protein OS=Glycine max OX=3847 GN=GMPM1 PE=2 SV=1
232	28390	Q541U1|Q541U1_SOYBN	29.23	6	1	1	N	17606	Seed maturation protein LEA 4 OS=Glycine max OX=3847 GN=GLYMA_19G147200 PE=3 SV=1
233	30563	I1M005|I1M005_SOYBN	28.32	3	1	1	N	41954	Formate dehydrogenase_ mitochondrial OS=Glycine max OX=3847 GN=100794313 PE=3 SV=1
233	30564	C6TDF5|C6TDF5_SOYBN	28.32	3	1	1	N	41881	Formate dehydrogenase_ mitochondrial OS=Glycine max OX=3847 GN=100797606 PE=2 SV=1
233	30565	C6T9Z5|C6T9Z5_SOYBN	28.32	3	1	1	N	42824	Formate dehydrogenase_ mitochondrial OS=Glycine max OX=3847 GN=100794313 PE=2 SV=1
233	30566	I1N5S0|I1N5S0_SOYBN	28.32	3	1	1	N	42860	Formate dehydrogenase_ mitochondrial OS=Glycine max OX=3847 GN=100797606 PE=3 SV=1
215	28435	A0A0R4J384|A0A0R4J384_SOYBN	24.63	2	1	1	N	49356	Elongation factor 1-alpha OS=Glycine max OX=3847 GN=GLYMA_05G089000 PE=3 SV=1
215	28437	sp|P25698|EF1A_SOYBN	24.63	2	1	1	N	49378	Elongation factor 1-alpha OS=Glycine max OX=3847 GN=TEFS1 PE=3 SV=2
215	28438	A0A0R0FM97|A0A0R0FM97_SOYBN	24.63	2	1	1	N	49406	Elongation factor 1-alpha OS=Glycine max OX=3847 GN=100801611 PE=3 SV=1
215	28439	C6EVF9|C6EVF9_SOYBN	24.63	2	1	1	N	49397	Elongation factor 1-alpha OS=Glycine max OX=3847 GN=EF-1A PE=2 SV=1
215	28443	A0A0R0FER5|A0A0R0FER5_SOYBN	24.63	2	1	1	N	49396	Elongation factor 1-alpha OS=Glycine max OX=3847 GN=GLYMA_17G186600 PE=3 SV=1
215	28444	A0A0R4J4C3|A0A0R4J4C3_SOYBN	24.63	2	1	1	N	49500	Elongation factor 1-alpha OS=Glycine max OX=3847 GN=100776330 PE=3 SV=1
