# Supplementary material for: The Fate of IgE Epitopes and Coeliac Toxic Motifs during Simulated Gastrointestinal Digestion of Pizza Base
Source: Foods. 2022 Jul 6;11(14):2000. doi: 10.3390/foods11142000 (PMC9318710; doi:10.3390/foods11142000)
Supplement: Supplementary file 1 [file foods-11-02000-s001.zip › Daly-Wang et al Foods Suppl Information S3.xlsx]

## Sheet: G60
Data Sheet 1: Summary data on peptides identified by PEAKS at timepont G60 corresponding to wheat LMW glutenin B2Y2Q7 including protein accession, protein description, peptide sequence, -10lgP, theoretical and experimental precursor mass, ppm mass difference between the theoretical and experimental mass, charge, experimentally measured m/z, spectral counts, peptide modification and the start/end …
Protein Accession	Protein Description	Peptide	-10lgP	Precursor Mass (Theoritical) Da	Precursor Mass (experimental) Da	ppm	m/z (experimental)	Charge	Spectral counts	Peptide Modification	Start	End
B2Y2Q7|B2Y2Q7_WHEAT	WHEAT Low molecular weight glutenin OS=Triticum aestivum OX=4565 GN=GluB3-2 PE=2 SV=1	Y.RTTTSVPFGVGTGVGSY	44.3	1684.84	1686.86	0.4	843.429	2	2	None	353	369
B2Y2Q7|B2Y2Q7_WHEAT	WHEAT Low molecular weight glutenin OS=Triticum aestivum OX=4565 GN=GluB3-2 PE=2 SV=1	L.YRTTTSVPFGVGTGVG.S	38.2	1597.81	1599.83	0.3	799.913	2	2	None	352	367
B2Y2Q7|B2Y2Q7_WHEAT	WHEAT Low molecular weight glutenin OS=Triticum aestivum OX=4565 GN=GluB3-2 PE=2 SV=1	L.YRTTTSVPFGVGTGVGS.Y	35.74	1684.84	1686.86	0	843.428	2	6	None	352	368
B2Y2Q7|B2Y2Q7_WHEAT	WHEAT Low molecular weight glutenin OS=Triticum aestivum OX=4565 GN=GluB3-2 PE=2 SV=1	L.AQGTFLQPHQIAQL.E	35.05	1550.82	1552.84	0.5	776.418	2	3	None	317	330
B2Y2Q7|B2Y2Q7_WHEAT	WHEAT Low molecular weight glutenin OS=Triticum aestivum OX=4565 GN=GluB3-2 PE=2 SV=1	L.YRTTTSVPFGVGTGVGSY	32.74	1847.91	1849.92	0.3	924.96	2	2	None	352	369
B2Y2Q7|B2Y2Q7_WHEAT	WHEAT Low molecular weight glutenin OS=Triticum aestivum OX=4565 GN=GluB3-2 PE=2 SV=1	T.TTSVPFGVGTGVG.S	32.71	1177.6	1179.61	0.3	589.806	2	1	None	355	367
B2Y2Q7|B2Y2Q7_WHEAT	WHEAT Low molecular weight glutenin OS=Triticum aestivum OX=4565 GN=GluB3-2 PE=2 SV=1	F.LQQQC(+57.02)SPVAMPQSL.A	31.77	1585.76	1587.77	0	793.887	2	2	Carbamidomethyl C	216	229
B2Y2Q7|B2Y2Q7_WHEAT	WHEAT Low molecular weight glutenin OS=Triticum aestivum OX=4565 GN=GluB3-2 PE=2 SV=1	L.PQQQIPFVHPSI.L	31.72	1389.74	1391.75	-0.2	695.877	2	2	None	194	205
B2Y2Q7|B2Y2Q7_WHEAT	WHEAT Low molecular weight glutenin OS=Triticum aestivum OX=4565 GN=GluB3-2 PE=2 SV=1	L.PQQQIPFVHPSIL.Q	31.59	1502.82	1504.84	0.8	752.42	2	13	None	194	206
B2Y2Q7|B2Y2Q7_WHEAT	WHEAT Low molecular weight glutenin OS=Triticum aestivum OX=4565 GN=GluB3-2 PE=2 SV=1	L.AQGTFLQPHQ.I	30.87	1125.56	1127.57	0.4	563.786	2	2	None	317	326
B2Y2Q7|B2Y2Q7_WHEAT	WHEAT Low molecular weight glutenin OS=Triticum aestivum OX=4565 GN=GluB3-2 PE=2 SV=1	L.QQLNPC(+57.02)KVFL.Q	30.16	1245.65	1247.67	0.3	623.834	2	1	Carbamidomethyl C	207	216
B2Y2Q7|B2Y2Q7_WHEAT	WHEAT Low molecular weight glutenin OS=Triticum aestivum OX=4565 GN=GluB3-2 PE=2 SV=1	G.TFLQPHQIAQ.L	28.47	1181.62	1183.63	0.6	591.817	2	2	None	320	329
B2Y2Q7|B2Y2Q7_WHEAT	WHEAT Low molecular weight glutenin OS=Triticum aestivum OX=4565 GN=GluB3-2 PE=2 SV=1	Y.RTTTSVPFGVGTGVG.S	28.34	1434.75	1436.76	0.6	718.381	2	2	None	353	367
B2Y2Q7|B2Y2Q7_WHEAT	WHEAT Low molecular weight glutenin OS=Triticum aestivum OX=4565 GN=GluB3-2 PE=2 SV=1	Q.LVLPQQQIPFVHPSI.L	27.85	1714.98	1716.99	0.1	858.496	2	6	None	191	205
B2Y2Q7|B2Y2Q7_WHEAT	WHEAT Low molecular weight glutenin OS=Triticum aestivum OX=4565 GN=GluB3-2 PE=2 SV=1	L.VLPQQQIPFVHPSIL.Q	27.46	1714.98	1716.99	0.6	858.496	2	5	None	192	206
B2Y2Q7|B2Y2Q7_WHEAT	WHEAT Low molecular weight glutenin OS=Triticum aestivum OX=4565 GN=GluB3-2 PE=2 SV=1	Y.RTTTSVPFGVGTGVGS.Y	27.42	1521.78	1523.79	-1.3	761.896	2	2	None	353	368
B2Y2Q7|B2Y2Q7_WHEAT	WHEAT Low molecular weight glutenin OS=Triticum aestivum OX=4565 GN=GluB3-2 PE=2 SV=1	P.QQQIPFVHPSIL.Q	27.35	1405.77	1407.79	0.3	703.893	2	2	None	195	206
B2Y2Q7|B2Y2Q7_WHEAT	WHEAT Low molecular weight glutenin OS=Triticum aestivum OX=4565 GN=GluB3-2 PE=2 SV=1	Q.LVLPQQQIPFVHPSIL.Q	27.28	1828.06	1830.08	1.1	915.039	2	6	None	191	206
B2Y2Q7|B2Y2Q7_WHEAT	WHEAT Low molecular weight glutenin OS=Triticum aestivum OX=4565 GN=GluB3-2 PE=2 SV=1	L.PQQQIPFVHPS.I	27.23	1276.66	1278.67	0.5	639.336	2	1	None	194	204
B2Y2Q7|B2Y2Q7_WHEAT	WHEAT Low molecular weight glutenin OS=Triticum aestivum OX=4565 GN=GluB3-2 PE=2 SV=1	I.LQQLNPC(+57.02)KVFL.Q	27.12	1358.74	1360.75	-0.3	680.376	2	2	Carbamidomethyl C	206	216
B2Y2Q7|B2Y2Q7_WHEAT	WHEAT Low molecular weight glutenin OS=Triticum aestivum OX=4565 GN=GluB3-2 PE=2 SV=1	L.QQLNPC(+57.02)KVF.L	26.9	1132.57	1134.58	-0.3	567.292	2	5	Carbamidomethyl C	207	215
B2Y2Q7|B2Y2Q7_WHEAT	WHEAT Low molecular weight glutenin OS=Triticum aestivum OX=4565 GN=GluB3-2 PE=2 SV=1	T.TTSVPFGVGTGVGS.Y	26.58	1264.63	1266.64	0.4	633.322	2	2	None	355	368
B2Y2Q7|B2Y2Q7_WHEAT	WHEAT Low molecular weight glutenin OS=Triticum aestivum OX=4565 GN=GluB3-2 PE=2 SV=1	T.FLQPHQIAQL.E	26.48	1193.66	1195.67	0	597.835	2	2	None	321	330
B2Y2Q7|B2Y2Q7_WHEAT	WHEAT Low molecular weight glutenin OS=Triticum aestivum OX=4565 GN=GluB3-2 PE=2 SV=1	L.AQGTFLQPHQIAQ.L	25.58	1437.74	1439.75	1.3	719.876	2	3	None	317	329
B2Y2Q7|B2Y2Q7_WHEAT	WHEAT Low molecular weight glutenin OS=Triticum aestivum OX=4565 GN=GluB3-2 PE=2 SV=1	Q.GTFLQPHQIAQ.L	24.24	1238.64	1240.65	-0.3	620.327	2	2	None	319	329
B2Y2Q7|B2Y2Q7_WHEAT	WHEAT Low molecular weight glutenin OS=Triticum aestivum OX=4565 GN=GluB3-2 PE=2 SV=1	Q.LGQC(+57.02)VSQPQQQSQQQLGQQPQQQQ.L	23.35	2778.31	2781.33	0.1	927.111	3	2	Carbamidomethyl C	292	315
B2Y2Q7|B2Y2Q7_WHEAT	WHEAT Low molecular weight glutenin OS=Triticum aestivum OX=4565 GN=GluB3-2 PE=2 SV=1	F.LQQQC(+57.02)SPVAM.P	22.99	1160.53	1162.55	0.7	581.274	2	2	Carbamidomethyl C	216	225
B2Y2Q7|B2Y2Q7_WHEAT	WHEAT Low molecular weight glutenin OS=Triticum aestivum OX=4565 GN=GluB3-2 PE=2 SV=1	L.QQQPPFLQQQQPSLPQQPPFSQQQQQ.L	22.63	3087.52	3090.54	0.8	1030.18	3	3	None	165	190
B2Y2Q7|B2Y2Q7_WHEAT	WHEAT Low molecular weight glutenin OS=Triticum aestivum OX=4565 GN=GluB3-2 PE=2 SV=1	L.QQLNPC(+57.02)KVFLQQQC(+57.02)SPVA.M	22.61	2144.05	2146.07	0.3	1073.03	2	3	Carbamidomethyl C	207	224
B2Y2Q7|B2Y2Q7_WHEAT	WHEAT Low molecular weight glutenin OS=Triticum aestivum OX=4565 GN=GluB3-2 PE=2 SV=1	L.QQQC(+57.02)SPVAMPQSL.A	22.59	1472.68	1474.69	0.1	737.345	2	2	Carbamidomethyl C	217	229
B2Y2Q7|B2Y2Q7_WHEAT	WHEAT Low molecular weight glutenin OS=Triticum aestivum OX=4565 GN=GluB3-2 PE=2 SV=1	Q.LVLPQQQIPFVHPS.I	22.49	1601.89	1603.91	0.6	801.954	2	4	None	191	204
B2Y2Q7|B2Y2Q7_WHEAT	WHEAT Low molecular weight glutenin OS=Triticum aestivum OX=4565 GN=GluB3-2 PE=2 SV=1	T.FLQPHQIAQ.L	22.19	1080.57	1082.59	1	541.294	2	1	None	321	329
B2Y2Q7|B2Y2Q7_WHEAT	WHEAT Low molecular weight glutenin OS=Triticum aestivum OX=4565 GN=GluB3-2 PE=2 SV=1	C.HVMQQQC(+57.02)C(+57.02)QQL.P	22.15	1458.62	1460.63	0.8	730.316	2	2	Carbamidomethyl C	241	251
B2Y2Q7|B2Y2Q7_WHEAT	WHEAT Low molecular weight glutenin OS=Triticum aestivum OX=4565 GN=GluB3-2 PE=2 SV=1	I.LQQLNPC(+57.02)KVF.L	21.16	1245.65	1247.67	1.7	623.835	2	2	Carbamidomethyl C	206	215
B2Y2Q7|B2Y2Q7_WHEAT	WHEAT Low molecular weight glutenin OS=Triticum aestivum OX=4565 GN=GluB3-2 PE=2 SV=1	L.QQQQPSLPQQPPFSQQQQQ.L	21.13	2249.08	2252.11	0.5	750.702	3	9	None	172	190
B2Y2Q7|B2Y2Q7_WHEAT	WHEAT Low molecular weight glutenin OS=Triticum aestivum OX=4565 GN=GluB3-2 PE=2 SV=1	L.QQLNPC(+57.02)KV.F	20.75	985.501	987.516	0.1	493.758	2	1	Carbamidomethyl C	207	214
B2Y2Q7|B2Y2Q7_WHEAT	WHEAT Low molecular weight glutenin OS=Triticum aestivum OX=4565 GN=GluB3-2 PE=2 SV=1	Q.LVLPQQQIPFVHPSILQ.Q	20.7	1956.12	1958.13	-0.1	979.067	2	3	None	191	207
B2Y2Q7|B2Y2Q7_WHEAT	WHEAT Low molecular weight glutenin OS=Triticum aestivum OX=4565 GN=GluB3-2 PE=2 SV=1	A.LRTLPTM.C	20.09	830.468	832.483	-0.1	416.241	2	2	None	338	344
B2Y2Q7|B2Y2Q7_WHEAT	WHEAT Low molecular weight glutenin OS=Triticum aestivum OX=4565 GN=GluB3-2 PE=2 SV=1	L.QQLNPC(+57.02)KVFLQQQC(+57.02)SPVAM.P	19.83	2275.09	2277.11	1.2	1138.55	2	2	Carbamidomethyl C	207	225
B2Y2Q7|B2Y2Q7_WHEAT	WHEAT Low molecular weight glutenin OS=Triticum aestivum OX=4565 GN=GluB3-2 PE=2 SV=1	F.LQPHQIAQ.L	19.76	933.503	935.518	-0.2	467.759	2	5	None	322	329
B2Y2Q7|B2Y2Q7_WHEAT	WHEAT Low molecular weight glutenin OS=Triticum aestivum OX=4565 GN=GluB3-2 PE=2 SV=1	F.SQQQQQLVLPQQQIPFVHPSIL.Q	19.62	2555.39	2558.41	-0.4	852.802	3	1	None	185	206
B2Y2Q7|B2Y2Q7_WHEAT	WHEAT Low molecular weight glutenin OS=Triticum aestivum OX=4565 GN=GluB3-2 PE=2 SV=1	Q.LAQGTFLQPHQIAQ.L	19.55	1550.82	1552.84	1.2	776.418	2	1	None	316	329
B2Y2Q7|B2Y2Q7_WHEAT	WHEAT Low molecular weight glutenin OS=Triticum aestivum OX=4565 GN=GluB3-2 PE=2 SV=1	L.GQC(+57.02)VSQPQQQSQQQLGQQPQQQQL.A	19.33	2778.31	2781.33	0.2	927.111	3	2	Carbamidomethyl C	293	316
B2Y2Q7|B2Y2Q7_WHEAT	WHEAT Low molecular weight glutenin OS=Triticum aestivum OX=4565 GN=GluB3-2 PE=2 SV=1	T.FLQPHQIA.Q	18.77	952.513	954.528	0.2	477.264	2	2	None	321	328
B2Y2Q7|B2Y2Q7_WHEAT	WHEAT Low molecular weight glutenin OS=Triticum aestivum OX=4565 GN=GluB3-2 PE=2 SV=1	N.VPLYRTTTSVPFGVGTGVG.S	18.75	1907.02	1909.03	-0.3	954.515	2	2	None	349	367
B2Y2Q7|B2Y2Q7_WHEAT	WHEAT Low molecular weight glutenin OS=Triticum aestivum OX=4565 GN=GluB3-2 PE=2 SV=1	M.LQQSSC(+57.02)HVMQQQ.C	18.44	1472.65	1474.66	0	737.332	2	2	Carbamidomethyl C	235	246
B2Y2Q7|B2Y2Q7_WHEAT	WHEAT Low molecular weight glutenin OS=Triticum aestivum OX=4565 GN=GluB3-2 PE=2 SV=1	L.PQQPPFSQQQQ.Q	18.28	1311.62	1313.64	0.1	656.818	2	3	None	179	189
B2Y2Q7|B2Y2Q7_WHEAT	WHEAT Low molecular weight glutenin OS=Triticum aestivum OX=4565 GN=GluB3-2 PE=2 SV=1	F.LQQQC(+57.02)SPVA.M	18.24	1029.49	1031.51	0.4	515.753	2	2	Carbamidomethyl C	216	224
B2Y2Q7|B2Y2Q7_WHEAT	WHEAT Low molecular weight glutenin OS=Triticum aestivum OX=4565 GN=GluB3-2 PE=2 SV=1	L.QQQQPSLPQQPPFSQQ.Q	18.01	1864.91	1866.92	0	933.461	2	2	None	172	187
B2Y2Q7|B2Y2Q7_WHEAT	WHEAT Low molecular weight glutenin OS=Triticum aestivum OX=4565 GN=GluB3-2 PE=2 SV=1	Q.QQQPPFSQQQPPFSQQ.Q	17.67	1898.89	1900.91	0.7	950.453	2	3	None	77	92
B2Y2Q7|B2Y2Q7_WHEAT	WHEAT Low molecular weight glutenin OS=Triticum aestivum OX=4565 GN=GluB3-2 PE=2 SV=1	N.SHIPGLERPSQQQPLPPQQ.T	17.59	2136.11	2139.13	-0.4	713.043	3	2	None	24	42
B2Y2Q7|B2Y2Q7_WHEAT	WHEAT Low molecular weight glutenin OS=Triticum aestivum OX=4565 GN=GluB3-2 PE=2 SV=1	F.SQQQLPPFSQQQSPFSQQQQ.I	17.3	2345.1	2348.13	0.2	782.709	3	9	None	142	161
B2Y2Q7|B2Y2Q7_WHEAT	WHEAT Low molecular weight glutenin OS=Triticum aestivum OX=4565 GN=GluB3-2 PE=2 SV=1	F.LQPHQIAQL.E	17.23	1046.59	1048.6	-0.3	524.301	2	2	None	322	330
B2Y2Q7|B2Y2Q7_WHEAT	WHEAT Low molecular weight glutenin OS=Triticum aestivum OX=4565 GN=GluB3-2 PE=2 SV=1	P.FVHPSIL.Q	17.16	811.459	813.474	0.2	406.737	2	2	None	200	206
B2Y2Q7|B2Y2Q7_WHEAT	WHEAT Low molecular weight glutenin OS=Triticum aestivum OX=4565 GN=GluB3-2 PE=2 SV=1	L.QQQC(+57.02)SPVAMPQS.L	16.47	1359.59	1361.61	0.3	680.803	2	1	Carbamidomethyl C	217	228
B2Y2Q7|B2Y2Q7_WHEAT	WHEAT Low molecular weight glutenin OS=Triticum aestivum OX=4565 GN=GluB3-2 PE=2 SV=1	Q.QQLGQQPQQQQL.A	16.04	1422.72	1424.74	-0.3	712.368	2	2	None	305	316
B2Y2Q7|B2Y2Q7_WHEAT	WHEAT Low molecular weight glutenin OS=Triticum aestivum OX=4565 GN=GluB3-2 PE=2 SV=1	L.ARSQMLQQSSC(+57.02)HVMQQQC(+57.02)C(+57.02)QQL.P	15.78	2735.18	2738.2	0	912.735	3	1	Carbamidomethyl C	230	251
B2Y2Q7|B2Y2Q7_WHEAT	WHEAT Low molecular weight glutenin OS=Triticum aestivum OX=4565 GN=GluB3-2 PE=2 SV=1	T.TTSVPFGVGTGVGSY	15.75	1427.69	1429.71	1.1	714.855	2	2	None	355	369
B2Y2Q7|B2Y2Q7_WHEAT	WHEAT Low molecular weight glutenin OS=Triticum aestivum OX=4565 GN=GluB3-2 PE=2 SV=1	L.ARSQMLQQ.S	15.57	960.481	962.496	0.3	481.248	2	1	None	230	237
B2Y2Q7|B2Y2Q7_WHEAT	WHEAT Low molecular weight glutenin OS=Triticum aestivum OX=4565 GN=GluB3-2 PE=2 SV=1	L.PQQPPFSQQQQQ.L	15.16	1439.68	1441.69	0.5	720.847	2	1	None	179	190
B2Y2Q7|B2Y2Q7_WHEAT	WHEAT Low molecular weight glutenin OS=Triticum aestivum OX=4565 GN=GluB3-2 PE=2 SV=1	M.LQQSSC(+57.02)HVMQQQC(+57.02)C(+57.02)QQLPQIPQQSRY.E	14.9	3259.47	3262.49	-0.6	1087.5	3	2	Carbamidomethyl C	235	260
B2Y2Q7|B2Y2Q7_WHEAT	WHEAT Low molecular weight glutenin OS=Triticum aestivum OX=4565 GN=GluB3-2 PE=2 SV=1	P.FVHPSI.L	14.68	698.375	700.39	-0.2	350.195	2	2	None	200	205
B2Y2Q7|B2Y2Q7_WHEAT	WHEAT Low molecular weight glutenin OS=Triticum aestivum OX=4565 GN=GluB3-2 PE=2 SV=1	L.QQQPPFL.Q	14.3	856.444	858.459	-0.2	429.229	2	1	None	165	171
B2Y2Q7|B2Y2Q7_WHEAT	WHEAT Low molecular weight glutenin OS=Triticum aestivum OX=4565 GN=GluB3-2 PE=2 SV=1	P.QQQIPFVHPSI.L	14.19	1292.69	1294.7	-0.4	647.351	2	1	None	195	205
B2Y2Q7|B2Y2Q7_WHEAT	WHEAT Low molecular weight glutenin OS=Triticum aestivum OX=4565 GN=GluB3-2 PE=2 SV=1	C.VSQPQQQSQQQLGQQPQQQQL.A	13.85	2433.2	2436.22	0.4	812.074	3	1	None	296	316
B2Y2Q7|B2Y2Q7_WHEAT	WHEAT Low molecular weight glutenin OS=Triticum aestivum OX=4565 GN=GluB3-2 PE=2 SV=1	F.SQQQLPPFSQQQSPFSQQQ.Q	13.67	2217.04	2220.07	0.6	740.023	3	2	None	142	160
B2Y2Q7|B2Y2Q7_WHEAT	WHEAT Low molecular weight glutenin OS=Triticum aestivum OX=4565 GN=GluB3-2 PE=2 SV=1	F.SQQQLPPFSQQQSPFSQQ.Q	13.46	2088.99	2092.01	0.4	697.336	3	3	None	142	159
B2Y2Q7|B2Y2Q7_WHEAT	WHEAT Low molecular weight glutenin OS=Triticum aestivum OX=4565 GN=GluB3-2 PE=2 SV=1	Q.IPFVHPSIL.Q	13.41	1021.6	1023.61	0.4	511.805	2	2	None	198	206
B2Y2Q7|B2Y2Q7_WHEAT	WHEAT Low molecular weight glutenin OS=Triticum aestivum OX=4565 GN=GluB3-2 PE=2 SV=1	F.SQQQQPPFSQQQPPFSQQQQPVLPQQPSF.S	13.13	3363.63	3366.65	-1.1	1122.22	3	2	None	113	141
B2Y2Q7|B2Y2Q7_WHEAT	WHEAT Low molecular weight glutenin OS=Triticum aestivum OX=4565 GN=GluB3-2 PE=2 SV=1	F.LQQQC(+57.02)SPVAMPQS.L	12.86	1472.68	1474.69	1.3	737.346	2	1	Carbamidomethyl C	216	228
B2Y2Q7|B2Y2Q7_WHEAT	WHEAT Low molecular weight glutenin OS=Triticum aestivum OX=4565 GN=GluB3-2 PE=2 SV=1	L.AQGTFLQPHQIAQLE.V	12.69	1679.86	1681.88	-0.4	840.938	2	1	None	317	331
B2Y2Q7|B2Y2Q7_WHEAT	WHEAT Low molecular weight glutenin OS=Triticum aestivum OX=4565 GN=GluB3-2 PE=2 SV=1	Q.LVLPQQQIPFVHP.S	12.66	1514.86	1516.88	0.9	758.438	2	4	None	191	203
B2Y2Q7|B2Y2Q7_WHEAT	WHEAT Low molecular weight glutenin OS=Triticum aestivum OX=4565 GN=GluB3-2 PE=2 SV=1	L.RTLPTMC(+57.02)RVNVPLYRT.T	12.62	1976.04	1979.07	0.5	659.689	3	1	Carbamidomethyl C	339	354
B2Y2Q7|B2Y2Q7_WHEAT	WHEAT Low molecular weight glutenin OS=Triticum aestivum OX=4565 GN=GluB3-2 PE=2 SV=1	F.SQQQQPPFSQQQPPFSQQQQPVL.P	12.43	2679.3	2682.32	-0.3	894.108	3	5	None	113	135
B2Y2Q7|B2Y2Q7_WHEAT	WHEAT Low molecular weight glutenin OS=Triticum aestivum OX=4565 GN=GluB3-2 PE=2 SV=1	A.LRTLPTMC(+57.02)RVNVPL.Y	12.42	1668.92	1670.93	-0.1	835.466	2	1	Carbamidomethyl C	338	351
B2Y2Q7|B2Y2Q7_WHEAT	WHEAT Low molecular weight glutenin OS=Triticum aestivum OX=4565 GN=GluB3-2 PE=2 SV=1	L.PQQPPFSQQ.Q	12.38	1055.5	1057.52	-0.1	528.759	2	1	None	179	187
B2Y2Q7|B2Y2Q7_WHEAT	WHEAT Low molecular weight glutenin OS=Triticum aestivum OX=4565 GN=GluB3-2 PE=2 SV=1	F.LQQQC(+57.02)SPVAM(+15.99)PQSL.A	12.18	1601.75	1603.77	-0.1	801.884	2	2	Carbamidomethyl C; Oxidation M	216	229
B2Y2Q7|B2Y2Q7_WHEAT	WHEAT Low molecular weight glutenin OS=Triticum aestivum OX=4565 GN=GluB3-2 PE=2 SV=1	L.QQQQPSLPQQPPFSQQQQQL.V	12.03	2362.17	2365.19	0.8	788.397	3	2	None	172	191
B2Y2Q7|B2Y2Q7_WHEAT	WHEAT Low molecular weight glutenin OS=Triticum aestivum OX=4565 GN=GluB3-2 PE=2 SV=1	L.GQC(+57.02)VSQPQQQSQQQLGQQPQQQQLAQGT.F	12.03	3135.48	3138.49	-0.8	1046.16	3	1	Carbamidomethyl C	293	320
B2Y2Q7|B2Y2Q7_WHEAT	WHEAT Low molecular weight glutenin OS=Triticum aestivum OX=4565 GN=GluB3-2 PE=2 SV=1	F.SQQQLPPFSQQQSPFSQQQQIVL.Q	12.02	2670.34	2672.36	0.4	1336.18	2	4	None	142	164
B2Y2Q7|B2Y2Q7_WHEAT	WHEAT Low molecular weight glutenin OS=Triticum aestivum OX=4565 GN=GluB3-2 PE=2 SV=1	M.LQQSSC(+57.02)HVMQQQC(+57.02)C(+57.02)QQLPQIPQQSRYEA.I	11.96	3459.55	3462.58	-0.1	1154.19	3	2	Carbamidomethyl C	235	262
B2Y2Q7|B2Y2Q7_WHEAT	WHEAT Low molecular weight glutenin OS=Triticum aestivum OX=4565 GN=GluB3-2 PE=2 SV=1	M.LQQSSC(+57.02)HVMQ.Q	11.89	1216.53	1218.55	-0.9	609.273	2	1	Carbamidomethyl C	235	244
B2Y2Q7|B2Y2Q7_WHEAT	WHEAT Low molecular weight glutenin OS=Triticum aestivum OX=4565 GN=GluB3-2 PE=2 SV=1	F.LQQQC(+57.02)SPVAMPQ.S	11.55	1385.64	1387.66	0.2	693.829	2	1	Carbamidomethyl C	216	227
B2Y2Q7|B2Y2Q7_WHEAT	WHEAT Low molecular weight glutenin OS=Triticum aestivum OX=4565 GN=GluB3-2 PE=2 SV=1	Q.LGQC(+57.02)VSQPQQ.Q	11.54	1143.53	1145.55	1.4	572.775	2	1	Carbamidomethyl C	292	301
B2Y2Q7|B2Y2Q7_WHEAT	WHEAT Low molecular weight glutenin OS=Triticum aestivum OX=4565 GN=GluB3-2 PE=2 SV=1	Q.LVLPQQQIPFVHPSILQ(+.98).Q	11.52	1957.1	1959.12	2.1	979.561	2	1	Deamidation Q	191	207
B2Y2Q7|B2Y2Q7_WHEAT	WHEAT Low molecular weight glutenin OS=Triticum aestivum OX=4565 GN=GluB3-2 PE=2 SV=1	L.QQLNPC(+57.02)KVFLQQQC(+57.02)SPVAMPQSL.A	11.47	2700.32	2703.34	-0.1	901.113	3	1	Carbamidomethyl C	207	229
B2Y2Q7|B2Y2Q7_WHEAT	WHEAT Low molecular weight glutenin OS=Triticum aestivum OX=4565 GN=GluB3-2 PE=2 SV=1	C.HVMQQQC(+57.02)C(+57.02)QQLPQIPQQSRY.E	11.42	2556.18	2559.2	0.2	853.067	3	1	Carbamidomethyl C	241	260
B2Y2Q7|B2Y2Q7_WHEAT	WHEAT Low molecular weight glutenin OS=Triticum aestivum OX=4565 GN=GluB3-2 PE=2 SV=1	L.QEQQQVQGSIQ.T	11.22	1271.61	1273.63	0.7	636.813	2	1	None	273	283
B2Y2Q7|B2Y2Q7_WHEAT	WHEAT Low molecular weight glutenin OS=Triticum aestivum OX=4565 GN=GluB3-2 PE=2 SV=1	L.QEQQQVQGSIQTPQQQPQQ.L	11.18	2207.06	2210.08	0.2	736.693	3	1	None	273	291
B2Y2Q7|B2Y2Q7_WHEAT	WHEAT Low molecular weight glutenin OS=Triticum aestivum OX=4565 GN=GluB3-2 PE=2 SV=1	Q.QQQPPFSQQQPPFSQQQQPVL.P	10.54	2464.21	2467.23	-0.1	822.412	3	1	None	115	135
B2Y2Q7|B2Y2Q7_WHEAT	WHEAT Low molecular weight glutenin OS=Triticum aestivum OX=4565 GN=GluB3-2 PE=2 SV=1	L.QQSSC(+57.02)HVMQQQC(+57.02)C(+57.02)QQLPQIPQQSRY.E	10.39	3146.39	3149.41	-1.2	1049.8	3	2	Carbamidomethyl C	236	260
B2Y2Q7|B2Y2Q7_WHEAT	WHEAT Low molecular weight glutenin OS=Triticum aestivum OX=4565 GN=GluB3-2 PE=2 SV=1	S.QQQPPFSQQQQQP.L	10.31	1567.74	1569.75	-1.5	784.875	2	1	None	84	96
B2Y2Q7|B2Y2Q7_WHEAT	WHEAT Low molecular weight glutenin OS=Triticum aestivum OX=4565 GN=GluB3-2 PE=2 SV=1	S.QQQQPPFSQQQPPFSQQQQPVL.P	10.29	2592.27	2595.3	1.1	865.099	3	1	None	114	135
B2Y2Q7|B2Y2Q7_WHEAT	WHEAT Low molecular weight glutenin OS=Triticum aestivum OX=4565 GN=GluB3-2 PE=2 SV=1	L.PQIPQQSRY.E	10.07	1115.57	1117.59	-0.1	558.793	2	1	None	252	260
B2Y2Q7|B2Y2Q7_WHEAT	WHEAT Low molecular weight glutenin OS=Triticum aestivum OX=4565 GN=GluB3-2 PE=2 SV=1	L.RTLPTM.C	9.98	717.384	719.399	0	359.699	2	2	None	339	344
B2Y2Q7|B2Y2Q7_WHEAT	WHEAT Low molecular weight glutenin OS=Triticum aestivum OX=4565 GN=GluB3-2 PE=2 SV=1	L.QQQC(+57.02)SPVAM(+15.99)PQSL.A	9.84	1488.67	1490.68	0.2	745.342	2	1	Carbamidomethyl C; Oxidation M	217	229
B2Y2Q7|B2Y2Q7_WHEAT	WHEAT Low molecular weight glutenin OS=Triticum aestivum OX=4565 GN=GluB3-2 PE=2 SV=1	L.QQLNPC(+57.02)KVFLQQQC(+57.02)SPVAMPQS.L	9.6	2587.23	2590.26	0	863.419	3	1	Carbamidomethyl C	207	228
B2Y2Q7|B2Y2Q7_WHEAT	WHEAT Low molecular weight glutenin OS=Triticum aestivum OX=4565 GN=GluB3-2 PE=2 SV=1	L.PQQPSFSQQQLPPFSQQQSPFSQQQQ.I	9.53	3029.43	3032.45	-0.4	1010.82	3	1	None	136	161
B2Y2Q7|B2Y2Q7_WHEAT	WHEAT Low molecular weight glutenin OS=Triticum aestivum OX=4565 GN=GluB3-2 PE=2 SV=1	Q.QPPFSQQQ(+.98)QQLVL.P	9.52	1540.79	1542.8	-0.1	771.402	2	1	Deamidation Q	181	193
B2Y2Q7|B2Y2Q7_WHEAT	WHEAT Low molecular weight glutenin OS=Triticum aestivum OX=4565 GN=GluB3-2 PE=2 SV=1	Q.LGQC(+57.02)VSQPQQQSQQQLGQQPQQ.Q	9.29	2522.19	2525.22	0.7	841.739	3	1	Carbamidomethyl C	292	313
B2Y2Q7|B2Y2Q7_WHEAT	WHEAT Low molecular weight glutenin OS=Triticum aestivum OX=4565 GN=GluB3-2 PE=2 SV=1	A.LRTLPTM(+15.99).C	9.16	846.463	848.478	0.4	424.239	2	1	Oxidation M	338	344
B2Y2Q7|B2Y2Q7_WHEAT	WHEAT Low molecular weight glutenin OS=Triticum aestivum OX=4565 GN=GluB3-2 PE=2 SV=1	H.VMQQQC(+57.02)C(+57.02)QQL.P	8.56	1321.56	1323.57	-2	661.785	2	1	Carbamidomethyl C	242	251
B2Y2Q7|B2Y2Q7_WHEAT	WHEAT Low molecular weight glutenin OS=Triticum aestivum OX=4565 GN=GluB3-2 PE=2 SV=1	C.HVMQQQC(+57.02)C(+57.02)Q(+.98)QLPQIPQQSRY.E	8.4	2557.16	2560.2	5.7	853.4	3	1	Carbamidomethyl C; Deamidation Q	241	260
B2Y2Q7|B2Y2Q7_WHEAT	WHEAT Low molecular weight glutenin OS=Triticum aestivum OX=4565 GN=GluB3-2 PE=2 SV=1	L.QQLNPC(+57.02)KVFLQQQC(+57.02)SPVAM(+15.99)PQSL.A	8.25	2716.31	2719.34	0.2	906.445	3	1	Carbamidomethyl C; Oxidation M	207	229
B2Y2Q7|B2Y2Q7_WHEAT	WHEAT Low molecular weight glutenin OS=Triticum aestivum OX=4565 GN=GluB3-2 PE=2 SV=1	L.QQSSC(+57.02)HVMQQQC(+57.02)C(+57.02)QQL.P	8.07	2048.83	2051.85	0.2	683.95	3	1	Carbamidomethyl C	236	251
B2Y2Q7|B2Y2Q7_WHEAT	WHEAT Low molecular weight glutenin OS=Triticum aestivum OX=4565 GN=GluB3-2 PE=2 SV=1	L.QEQQQVQGSIQTPQQQPQQL.G	7.56	2320.14	2323.16	-0.3	774.387	3	1	None	273	292
B2Y2Q7|B2Y2Q7_WHEAT	WHEAT Low molecular weight glutenin OS=Triticum aestivum OX=4565 GN=GluB3-2 PE=2 SV=1	G.SIQTPQQQPQQL.G	7.49	1394.72	1396.73	2.3	698.366	2	1	None	281	292
B2Y2Q7|B2Y2Q7_WHEAT	WHEAT Low molecular weight glutenin OS=Triticum aestivum OX=4565 GN=GluB3-2 PE=2 SV=1	Q.SSC(+57.02)HVMQQQC(+57.02)C(+57.02)QQLPQIPQQSRY.E	7.44	2890.27	2893.3	1.3	964.433	3	1	Carbamidomethyl C	238	260
B2Y2Q7|B2Y2Q7_WHEAT	WHEAT Low molecular weight glutenin OS=Triticum aestivum OX=4565 GN=GluB3-2 PE=2 SV=1	M.LQQSSC(+57.02)HVMQQQC(+57.02)C(+57.02)QQLPQIPQQSR.Y	7.2	3096.41	3099.44	0.8	1033.15	3	1	Carbamidomethyl C	235	259
B2Y2Q7|B2Y2Q7_WHEAT	WHEAT Low molecular weight glutenin OS=Triticum aestivum OX=4565 GN=GluB3-2 PE=2 SV=1	Q.LGQC(+57.02)VSQPQQQ.S	7.14	1271.59	1273.61	-0.1	636.804	2	1	Carbamidomethyl C	292	302
B2Y2Q7|B2Y2Q7_WHEAT	WHEAT Low molecular weight glutenin OS=Triticum aestivum OX=4565 GN=GluB3-2 PE=2 SV=1	Q.C(+57.02)VSQPQQQSQQQLGQQPQQQQL.A	6.97	2593.23	2596.25	0.6	865.418	3	1	Carbamidomethyl C	295	316
B2Y2Q7|B2Y2Q7_WHEAT	WHEAT Low molecular weight glutenin OS=Triticum aestivum OX=4565 GN=GluB3-2 PE=2 SV=1	G.SIQTPQQQPQQ.L	6.58	1281.63	1283.65	2.8	641.825	2	1	None	281	291
B2Y2Q7|B2Y2Q7_WHEAT	WHEAT Low molecular weight glutenin OS=Triticum aestivum OX=4565 GN=GluB3-2 PE=2 SV=1	L.RTLPTMC(+57.02)RVNVPL.Y	6.51	1555.83	1558.85	-0.2	519.618	3	1	Carbamidomethyl C	339	351
B2Y2Q7|B2Y2Q7_WHEAT	WHEAT Low molecular weight glutenin OS=Triticum aestivum OX=4565 GN=GluB3-2 PE=2 SV=1	Q.Q(+.98)Q(+.98)LGQQ(+.98)PQQQQ.L	6.43	1312.59	1314.61	0.8	657.303	2	1	Deamidation Q	305	315
B2Y2Q7|B2Y2Q7_WHEAT	WHEAT Low molecular weight glutenin OS=Triticum aestivum OX=4565 GN=GluB3-2 PE=2 SV=1	Y.RTTTSVPFGVG.T	6.31	1120.59	1122.6	-1.3	561.3	2	1	None	353	363
B2Y2Q7|B2Y2Q7_WHEAT	WHEAT Low molecular weight glutenin OS=Triticum aestivum OX=4565 GN=GluB3-2 PE=2 SV=1	M.QQQC(+57.02)C(+57.02)QQL.P	5.64	1091.45	1093.46	0	546.732	2	1	Carbamidomethyl C	244	251
B2Y2Q7|B2Y2Q7_WHEAT	WHEAT Low molecular weight glutenin OS=Triticum aestivum OX=4565 GN=GluB3-2 PE=2 SV=1	L.QQQQPSLPQQPPFSQQQQQLVL.P	5.54	2574.32	2577.34	0.6	859.114	3	1	None	172	193

## Sheet: G120
Data Sheet 2: Summary data on peptides identified by PEAKS at timepont G120 corresponding to wheat LMW glutenin B2Y2Q7 including protein accession, protein description, peptide sequence, -10lgP, theoretical and experimental precursor mass, ppm mass difference between the theoretical and experimental mass, charge, experimentally measured m/z, spectral counts, peptide modification and the start/end…
Protein Accession	Protein Description	Peptide	-10lgP	Precursor Mass (Theoritical) Da	Precursor Mass (experimental) Da	ppm	m/z (experimental)	Charge	Spectral counts	Peptide Modification	Start	End
B2Y2Q7|B2Y2Q7_WHEAT	WHEAT Low molecular weight glutenin OS=Triticum aestivum OX=4565 GN=GluB3-2 PE=2 SV=1	Y.RTTTSVPFGVGTGVGSY	38.27	1684.84	1686.86	0	843.428	2	2	None	353	369
B2Y2Q7|B2Y2Q7_WHEAT	WHEAT Low molecular weight glutenin OS=Triticum aestivum OX=4565 GN=GluB3-2 PE=2 SV=1	L.YRTTTSVPFGVGTGVGS.Y	34.41	1684.84	1686.86	0.6	843.429	2	5	None	352	368
B2Y2Q7|B2Y2Q7_WHEAT	WHEAT Low molecular weight glutenin OS=Triticum aestivum OX=4565 GN=GluB3-2 PE=2 SV=1	L.AQGTFLQPHQIAQ.L	34.38	1437.74	1439.75	0.5	719.876	2	4	None	317	329
B2Y2Q7|B2Y2Q7_WHEAT	WHEAT Low molecular weight glutenin OS=Triticum aestivum OX=4565 GN=GluB3-2 PE=2 SV=1	L.YRTTTSVPFGVGTGVG.S	33.77	1597.81	1599.83	0.5	799.913	2	2	None	352	367
B2Y2Q7|B2Y2Q7_WHEAT	WHEAT Low molecular weight glutenin OS=Triticum aestivum OX=4565 GN=GluB3-2 PE=2 SV=1	Y.RTTTSVPFGVGTGVGS.Y	33.63	1521.78	1523.8	1.4	761.898	2	1	None	353	368
B2Y2Q7|B2Y2Q7_WHEAT	WHEAT Low molecular weight glutenin OS=Triticum aestivum OX=4565 GN=GluB3-2 PE=2 SV=1	L.AQGTFLQPHQ.I	30.9	1125.56	1127.57	0	563.786	2	2	None	317	326
B2Y2Q7|B2Y2Q7_WHEAT	WHEAT Low molecular weight glutenin OS=Triticum aestivum OX=4565 GN=GluB3-2 PE=2 SV=1	L.PQQQIPFVHPS.I	29.84	1276.66	1278.67	0.5	639.336	2	2	None	194	204
B2Y2Q7|B2Y2Q7_WHEAT	WHEAT Low molecular weight glutenin OS=Triticum aestivum OX=4565 GN=GluB3-2 PE=2 SV=1	L.VLPQQQIPFVHP.S	29.61	1401.78	1403.79	0.3	701.896	2	2	None	192	203
B2Y2Q7|B2Y2Q7_WHEAT	WHEAT Low molecular weight glutenin OS=Triticum aestivum OX=4565 GN=GluB3-2 PE=2 SV=1	L.PQQQIPFVHPSIL.Q	29.48	1502.82	1504.84	0.8	752.42	2	19	None	194	206
B2Y2Q7|B2Y2Q7_WHEAT	WHEAT Low molecular weight glutenin OS=Triticum aestivum OX=4565 GN=GluB3-2 PE=2 SV=1	Q.QLVLPQQQIPFVHPSIL.Q	29.01	1956.12	1958.14	0.5	979.068	2	2	None	190	206
B2Y2Q7|B2Y2Q7_WHEAT	WHEAT Low molecular weight glutenin OS=Triticum aestivum OX=4565 GN=GluB3-2 PE=2 SV=1	V.PFGVGTGVGSY	28.81	1039.5	1041.51	-0.1	520.756	2	1	None	359	369
B2Y2Q7|B2Y2Q7_WHEAT	WHEAT Low molecular weight glutenin OS=Triticum aestivum OX=4565 GN=GluB3-2 PE=2 SV=1	Q.LVLPQQQIPFVHPS.I	28.77	1601.89	1603.91	-0.2	801.954	2	4	None	191	204
B2Y2Q7|B2Y2Q7_WHEAT	WHEAT Low molecular weight glutenin OS=Triticum aestivum OX=4565 GN=GluB3-2 PE=2 SV=1	Q.LVLPQQQIPFVHPSI.L	28.29	1714.98	1716.99	0.1	858.496	2	5	None	191	205
B2Y2Q7|B2Y2Q7_WHEAT	WHEAT Low molecular weight glutenin OS=Triticum aestivum OX=4565 GN=GluB3-2 PE=2 SV=1	Y.RTTTSVPFGVGTGVG.S	27.73	1434.75	1436.76	0.6	718.381	2	2	None	353	367
B2Y2Q7|B2Y2Q7_WHEAT	WHEAT Low molecular weight glutenin OS=Triticum aestivum OX=4565 GN=GluB3-2 PE=2 SV=1	T.TTSVPFGVGTGVGSY	27.71	1427.69	1429.71	0.3	714.854	2	2	None	355	369
B2Y2Q7|B2Y2Q7_WHEAT	WHEAT Low molecular weight glutenin OS=Triticum aestivum OX=4565 GN=GluB3-2 PE=2 SV=1	F.LQQQC(+57.02)SPVAM.P	27.47	1160.53	1162.55	0.7	581.274	2	1	Carbamidomethyl C	216	225
B2Y2Q7|B2Y2Q7_WHEAT	WHEAT Low molecular weight glutenin OS=Triticum aestivum OX=4565 GN=GluB3-2 PE=2 SV=1	L.GQC(+57.02)VSQPQQQSQQQLGQQPQQQQL.A	27.42	2778.31	2781.33	0.9	927.111	3	1	Carbamidomethyl C	293	316
B2Y2Q7|B2Y2Q7_WHEAT	WHEAT Low molecular weight glutenin OS=Triticum aestivum OX=4565 GN=GluB3-2 PE=2 SV=1	L.AQGTFLQPHQIAQL.E	26.81	1550.82	1552.84	0	776.418	2	4	None	317	330
B2Y2Q7|B2Y2Q7_WHEAT	WHEAT Low molecular weight glutenin OS=Triticum aestivum OX=4565 GN=GluB3-2 PE=2 SV=1	T.TTSVPFGVGTGVG.S	26.72	1177.6	1179.61	0.3	589.806	2	1	None	355	367
B2Y2Q7|B2Y2Q7_WHEAT	WHEAT Low molecular weight glutenin OS=Triticum aestivum OX=4565 GN=GluB3-2 PE=2 SV=1	Q.LVLPQQQIPFVHP.S	26.67	1514.86	1516.88	0.1	758.438	2	4	None	191	203
B2Y2Q7|B2Y2Q7_WHEAT	WHEAT Low molecular weight glutenin OS=Triticum aestivum OX=4565 GN=GluB3-2 PE=2 SV=1	L.AQGTFLQPHQIA.Q	26.59	1309.68	1311.69	-0.2	655.846	2	1	None	317	328
B2Y2Q7|B2Y2Q7_WHEAT	WHEAT Low molecular weight glutenin OS=Triticum aestivum OX=4565 GN=GluB3-2 PE=2 SV=1	Q.LGQC(+57.02)VSQPQQQSQQQLGQQPQQQQL.A	26.48	2891.39	2894.42	0.6	964.806	3	2	Carbamidomethyl C	292	316
B2Y2Q7|B2Y2Q7_WHEAT	WHEAT Low molecular weight glutenin OS=Triticum aestivum OX=4565 GN=GluB3-2 PE=2 SV=1	G.TFLQPHQIAQ.L	26.19	1181.62	1183.63	0.5	591.817	2	2	None	320	329
B2Y2Q7|B2Y2Q7_WHEAT	WHEAT Low molecular weight glutenin OS=Triticum aestivum OX=4565 GN=GluB3-2 PE=2 SV=1	Q.LVLPQQQIPFVHPSIL.Q	26.18	1828.06	1830.08	0.3	915.038	2	8	None	191	206
B2Y2Q7|B2Y2Q7_WHEAT	WHEAT Low molecular weight glutenin OS=Triticum aestivum OX=4565 GN=GluB3-2 PE=2 SV=1	L.PQQQIPFVHPSI.L	26.04	1389.74	1391.76	0.6	695.878	2	4	None	194	205
B2Y2Q7|B2Y2Q7_WHEAT	WHEAT Low molecular weight glutenin OS=Triticum aestivum OX=4565 GN=GluB3-2 PE=2 SV=1	N.VPLYRTTTSVPFGVGTGVG.S	26.04	1907.02	1909.03	0.5	954.515	2	1	None	349	367
B2Y2Q7|B2Y2Q7_WHEAT	WHEAT Low molecular weight glutenin OS=Triticum aestivum OX=4565 GN=GluB3-2 PE=2 SV=1	Q.LGQC(+57.02)VSQPQQQSQQQLGQQPQQQQ.L	25.98	2778.31	2781.33	0	927.111	3	1	Carbamidomethyl C	292	315
B2Y2Q7|B2Y2Q7_WHEAT	WHEAT Low molecular weight glutenin OS=Triticum aestivum OX=4565 GN=GluB3-2 PE=2 SV=1	L.YRTTTSVPFGVGTGVGSY	25.48	1847.91	1849.92	0.3	924.96	2	2	None	352	369
B2Y2Q7|B2Y2Q7_WHEAT	WHEAT Low molecular weight glutenin OS=Triticum aestivum OX=4565 GN=GluB3-2 PE=2 SV=1	L.GQC(+57.02)VSQPQQQSQQQL.G	25.21	1742.8	1744.82	0.3	872.408	2	3	Carbamidomethyl C	293	307
B2Y2Q7|B2Y2Q7_WHEAT	WHEAT Low molecular weight glutenin OS=Triticum aestivum OX=4565 GN=GluB3-2 PE=2 SV=1	T.FLQPHQIAQL.E	24.94	1193.66	1195.67	0.2	597.835	2	2	None	321	330
B2Y2Q7|B2Y2Q7_WHEAT	WHEAT Low molecular weight glutenin OS=Triticum aestivum OX=4565 GN=GluB3-2 PE=2 SV=1	Q.LVLPQQQIPFVHPSILQ.Q	24.91	1956.12	1958.13	0.2	979.067	2	2	None	191	207
B2Y2Q7|B2Y2Q7_WHEAT	WHEAT Low molecular weight glutenin OS=Triticum aestivum OX=4565 GN=GluB3-2 PE=2 SV=1	L.YRTTTSVPFGVG.T	24.78	1283.65	1285.67	0.3	642.833	2	2	None	352	363
B2Y2Q7|B2Y2Q7_WHEAT	WHEAT Low molecular weight glutenin OS=Triticum aestivum OX=4565 GN=GluB3-2 PE=2 SV=1	L.PQQQIPFVHPSILQ.Q	24.22	1630.88	1632.9	0.4	816.449	2	1	None	194	207
B2Y2Q7|B2Y2Q7_WHEAT	WHEAT Low molecular weight glutenin OS=Triticum aestivum OX=4565 GN=GluB3-2 PE=2 SV=1	L.AQGTFLQPHQIAQLE.V	24.19	1679.86	1681.88	-0.4	840.938	2	2	None	317	331
B2Y2Q7|B2Y2Q7_WHEAT	WHEAT Low molecular weight glutenin OS=Triticum aestivum OX=4565 GN=GluB3-2 PE=2 SV=1	T.TTSVPFGVGTGVGS.Y	24.09	1264.63	1266.65	0.6	633.323	2	2	None	355	368
B2Y2Q7|B2Y2Q7_WHEAT	WHEAT Low molecular weight glutenin OS=Triticum aestivum OX=4565 GN=GluB3-2 PE=2 SV=1	P.QQQIPFVHPSIL.Q	24.01	1405.77	1407.79	0.5	703.894	2	2	None	195	206
B2Y2Q7|B2Y2Q7_WHEAT	WHEAT Low molecular weight glutenin OS=Triticum aestivum OX=4565 GN=GluB3-2 PE=2 SV=1	F.LQQQC(+57.02)SPVAMPQSL.A	23.62	1585.76	1587.77	0.1	793.887	2	3	Carbamidomethyl C	216	229
B2Y2Q7|B2Y2Q7_WHEAT	WHEAT Low molecular weight glutenin OS=Triticum aestivum OX=4565 GN=GluB3-2 PE=2 SV=1	M.LQQSSC(+57.02)HVMQQQC(+57.02)C(+57.02)QQLPQIPQQSRY.E	23.07	3259.47	3262.49	-0.4	1087.5	3	2	Carbamidomethyl C	235	260
B2Y2Q7|B2Y2Q7_WHEAT	WHEAT Low molecular weight glutenin OS=Triticum aestivum OX=4565 GN=GluB3-2 PE=2 SV=1	L.PQQPPFSQQQQQ.L	22.79	1439.68	1441.69	-0.1	720.847	2	3	None	179	190
B2Y2Q7|B2Y2Q7_WHEAT	WHEAT Low molecular weight glutenin OS=Triticum aestivum OX=4565 GN=GluB3-2 PE=2 SV=1	L.GQC(+57.02)VSQPQQQSQQQLGQQPQQQQ.L	22.75	2665.23	2668.25	-0.3	889.416	3	2	Carbamidomethyl C	293	315
B2Y2Q7|B2Y2Q7_WHEAT	WHEAT Low molecular weight glutenin OS=Triticum aestivum OX=4565 GN=GluB3-2 PE=2 SV=1	L.QQLNPC(+57.02)KVFLQQQC(+57.02)SPVA.M	22.39	2144.05	2146.07	0.6	1073.03	2	4	Carbamidomethyl C	207	224
B2Y2Q7|B2Y2Q7_WHEAT	WHEAT Low molecular weight glutenin OS=Triticum aestivum OX=4565 GN=GluB3-2 PE=2 SV=1	Q.C(+57.02)VSQPQQQSQQQLGQQPQQQQL.A	22.22	2593.23	2596.25	0.4	865.418	3	2	Carbamidomethyl C	295	316
B2Y2Q7|B2Y2Q7_WHEAT	WHEAT Low molecular weight glutenin OS=Triticum aestivum OX=4565 GN=GluB3-2 PE=2 SV=1	M.LQQSSC(+57.02)HVMQQQC(+57.02)C(+57.02)QQL.P	22.08	2161.91	2164.93	0.2	721.645	3	3	Carbamidomethyl C	235	251
B2Y2Q7|B2Y2Q7_WHEAT	WHEAT Low molecular weight glutenin OS=Triticum aestivum OX=4565 GN=GluB3-2 PE=2 SV=1	C.VSQPQQQSQQQLGQQPQQQQL.A	22	2433.2	2436.22	0.3	812.074	3	2	None	296	316
B2Y2Q7|B2Y2Q7_WHEAT	WHEAT Low molecular weight glutenin OS=Triticum aestivum OX=4565 GN=GluB3-2 PE=2 SV=1	L.PQQPPFSQQQQ.Q	21.87	1311.62	1313.64	0.1	656.818	2	3	None	179	189
B2Y2Q7|B2Y2Q7_WHEAT	WHEAT Low molecular weight glutenin OS=Triticum aestivum OX=4565 GN=GluB3-2 PE=2 SV=1	Q.LGQC(+57.02)VSQPQQQSQQQL.G	21.67	1855.88	1857.9	0.7	928.95	2	3	Carbamidomethyl C	292	307
B2Y2Q7|B2Y2Q7_WHEAT	WHEAT Low molecular weight glutenin OS=Triticum aestivum OX=4565 GN=GluB3-2 PE=2 SV=1	Q.SSC(+57.02)HVMQQQC(+57.02)C(+57.02)QQL.P	21.6	1792.71	1794.72	-0.6	897.362	2	3	Carbamidomethyl C	238	251
B2Y2Q7|B2Y2Q7_WHEAT	WHEAT Low molecular weight glutenin OS=Triticum aestivum OX=4565 GN=GluB3-2 PE=2 SV=1	L.VLPQQQIPFVHPSIL.Q	21.39	1714.98	1716.99	0.9	858.496	2	8	None	192	206
B2Y2Q7|B2Y2Q7_WHEAT	WHEAT Low molecular weight glutenin OS=Triticum aestivum OX=4565 GN=GluB3-2 PE=2 SV=1	Q.QQQPPFSQQQPPFSQQ.Q	20.91	1898.89	1900.91	0.2	950.453	2	2	None	77	92
B2Y2Q7|B2Y2Q7_WHEAT	WHEAT Low molecular weight glutenin OS=Triticum aestivum OX=4565 GN=GluB3-2 PE=2 SV=1	F.LQPHQIAQL.E	20.89	1046.59	1048.6	0	524.301	2	2	None	322	330
B2Y2Q7|B2Y2Q7_WHEAT	WHEAT Low molecular weight glutenin OS=Triticum aestivum OX=4565 GN=GluB3-2 PE=2 SV=1	L.QQQC(+57.02)SPVAMPQSL.A	20.85	1472.68	1474.69	1.2	737.346	2	2	Carbamidomethyl C	217	229
B2Y2Q7|B2Y2Q7_WHEAT	WHEAT Low molecular weight glutenin OS=Triticum aestivum OX=4565 GN=GluB3-2 PE=2 SV=1	F.LQPHQIAQ.L	20.82	933.503	935.518	0.3	467.759	2	8	None	322	329
B2Y2Q7|B2Y2Q7_WHEAT	WHEAT Low molecular weight glutenin OS=Triticum aestivum OX=4565 GN=GluB3-2 PE=2 SV=1	L.RTLPTMC(+57.02).R	20.69	877.415	879.43	0.8	439.715	2	1	Carbamidomethyl C	339	345
B2Y2Q7|B2Y2Q7_WHEAT	WHEAT Low molecular weight glutenin OS=Triticum aestivum OX=4565 GN=GluB3-2 PE=2 SV=1	A.LRTLPTM.C	20.26	830.468	832.483	-0.3	416.241	2	2	None	338	344
B2Y2Q7|B2Y2Q7_WHEAT	WHEAT Low molecular weight glutenin OS=Triticum aestivum OX=4565 GN=GluB3-2 PE=2 SV=1	F.LQQQC(+57.02)SPVAMPQS.L	20.07	1472.68	1474.69	-0.5	737.345	2	2	Carbamidomethyl C	216	228
B2Y2Q7|B2Y2Q7_WHEAT	WHEAT Low molecular weight glutenin OS=Triticum aestivum OX=4565 GN=GluB3-2 PE=2 SV=1	L.ARSQMLQQSSC(+57.02).H	19.7	1294.58	1296.59	-0.6	648.295	2	1	Carbamidomethyl C	230	240
B2Y2Q7|B2Y2Q7_WHEAT	WHEAT Low molecular weight glutenin OS=Triticum aestivum OX=4565 GN=GluB3-2 PE=2 SV=1	L.QQLNPC(+57.02)KVF.L	19.64	1132.57	1134.59	0.5	567.293	2	7	Carbamidomethyl C	207	215
B2Y2Q7|B2Y2Q7_WHEAT	WHEAT Low molecular weight glutenin OS=Triticum aestivum OX=4565 GN=GluB3-2 PE=2 SV=1	F.SQQQLPPFSQQQSPFSQQQQ.I	19.46	2345.1	2347.12	0.3	1173.56	2	13	None	142	161
B2Y2Q7|B2Y2Q7_WHEAT	WHEAT Low molecular weight glutenin OS=Triticum aestivum OX=4565 GN=GluB3-2 PE=2 SV=1	A.LRTLPTMC(+57.02)RVNVPL.Y	19.31	1668.92	1670.93	0.4	835.466	2	4	Carbamidomethyl C	338	351
B2Y2Q7|B2Y2Q7_WHEAT	WHEAT Low molecular weight glutenin OS=Triticum aestivum OX=4565 GN=GluB3-2 PE=2 SV=1	S.VPFGVGTGVGSY	19.19	1138.57	1140.58	-0.4	570.29	2	1	None	358	369
B2Y2Q7|B2Y2Q7_WHEAT	WHEAT Low molecular weight glutenin OS=Triticum aestivum OX=4565 GN=GluB3-2 PE=2 SV=1	I.LQQLNPC(+57.02)KVF.L	19.18	1245.65	1247.67	0.4	623.835	2	2	Carbamidomethyl C	206	215
B2Y2Q7|B2Y2Q7_WHEAT	WHEAT Low molecular weight glutenin OS=Triticum aestivum OX=4565 GN=GluB3-2 PE=2 SV=1	Q.LGQC(+57.02)VSQPQQQSQQQ.L	19.17	1742.8	1744.82	0.1	872.408	2	2	Carbamidomethyl C	292	306
B2Y2Q7|B2Y2Q7_WHEAT	WHEAT Low molecular weight glutenin OS=Triticum aestivum OX=4565 GN=GluB3-2 PE=2 SV=1	L.QQQQPSLPQQPPFSQQ.Q	19.04	1864.91	1866.92	0.2	933.461	2	4	None	172	187
B2Y2Q7|B2Y2Q7_WHEAT	WHEAT Low molecular weight glutenin OS=Triticum aestivum OX=4565 GN=GluB3-2 PE=2 SV=1	P.QQQIPFVHPSI.L	19.03	1292.69	1294.7	0.3	647.351	2	1	None	195	205
B2Y2Q7|B2Y2Q7_WHEAT	WHEAT Low molecular weight glutenin OS=Triticum aestivum OX=4565 GN=GluB3-2 PE=2 SV=1	L.QQQQPSLPQQPPFSQQQQQ.L	19.01	2249.08	2251.1	0.7	1125.55	2	9	None	172	190
B2Y2Q7|B2Y2Q7_WHEAT	WHEAT Low molecular weight glutenin OS=Triticum aestivum OX=4565 GN=GluB3-2 PE=2 SV=1	Q.QSQQQLGQQPQQQQL.A	18.86	1765.87	1767.89	0.8	883.943	2	3	None	302	316
B2Y2Q7|B2Y2Q7_WHEAT	WHEAT Low molecular weight glutenin OS=Triticum aestivum OX=4565 GN=GluB3-2 PE=2 SV=1	L.QEQQQVQGSIQTPQQQPQQLGQC(+57.02).V	18.8	2665.25	2668.27	0.5	889.425	3	2	Carbamidomethyl C	273	295
B2Y2Q7|B2Y2Q7_WHEAT	WHEAT Low molecular weight glutenin OS=Triticum aestivum OX=4565 GN=GluB3-2 PE=2 SV=1	L.QQSSC(+57.02)HVMQQQC(+57.02)C(+57.02)QQL.P	18.73	2048.83	2050.84	0.4	1025.42	2	4	Carbamidomethyl C	236	251
B2Y2Q7|B2Y2Q7_WHEAT	WHEAT Low molecular weight glutenin OS=Triticum aestivum OX=4565 GN=GluB3-2 PE=2 SV=1	Q.LVLPQQQIPFVH.P	18.59	1417.81	1419.82	0.3	709.912	2	2	None	191	202
B2Y2Q7|B2Y2Q7_WHEAT	WHEAT Low molecular weight glutenin OS=Triticum aestivum OX=4565 GN=GluB3-2 PE=2 SV=1	I.LQQLNPC(+57.02)KVFL.Q	18.21	1358.74	1360.75	1.6	680.377	2	2	Carbamidomethyl C	206	216
B2Y2Q7|B2Y2Q7_WHEAT	WHEAT Low molecular weight glutenin OS=Triticum aestivum OX=4565 GN=GluB3-2 PE=2 SV=1	L.QEQQQVQGSIQTPQQQPQQ.L	17.95	2207.06	2210.08	0.5	736.693	3	1	None	273	291
B2Y2Q7|B2Y2Q7_WHEAT	WHEAT Low molecular weight glutenin OS=Triticum aestivum OX=4565 GN=GluB3-2 PE=2 SV=1	L.QQQPPFLQQQQPSLPQQPPFSQQQQQ.L	17.9	3087.52	3090.54	0.8	1030.18	3	3	None	165	190
B2Y2Q7|B2Y2Q7_WHEAT	WHEAT Low molecular weight glutenin OS=Triticum aestivum OX=4565 GN=GluB3-2 PE=2 SV=1	L.QQQC(+57.02)SPVAMPQS.L	17.82	1359.59	1361.61	0.4	680.803	2	2	Carbamidomethyl C	217	228
B2Y2Q7|B2Y2Q7_WHEAT	WHEAT Low molecular weight glutenin OS=Triticum aestivum OX=4565 GN=GluB3-2 PE=2 SV=1	L.QQLNPC(+57.02)KVFLQQQC(+57.02)SPVAMPQSL.A	17.72	2700.32	2702.34	1.4	1351.17	2	3	Carbamidomethyl C	207	229
B2Y2Q7|B2Y2Q7_WHEAT	WHEAT Low molecular weight glutenin OS=Triticum aestivum OX=4565 GN=GluB3-2 PE=2 SV=1	C.VSQPQQQSQQQLGQQPQQQQLAQGTF.L	17.62	2937.43	2940.46	0.6	980.152	3	2	None	296	321
B2Y2Q7|B2Y2Q7_WHEAT	WHEAT Low molecular weight glutenin OS=Triticum aestivum OX=4565 GN=GluB3-2 PE=2 SV=1	Q.IPFVHPSIL.Q	17.3	1021.6	1023.61	0.7	511.806	2	2	None	198	206
B2Y2Q7|B2Y2Q7_WHEAT	WHEAT Low molecular weight glutenin OS=Triticum aestivum OX=4565 GN=GluB3-2 PE=2 SV=1	M.C(+57.02)RVNVPLY.R	17.21	1019.52	1021.54	0.2	510.769	2	2	Carbamidomethyl C	345	352
B2Y2Q7|B2Y2Q7_WHEAT	WHEAT Low molecular weight glutenin OS=Triticum aestivum OX=4565 GN=GluB3-2 PE=2 SV=1	M.LQQSSC(+57.02)HVMQQQC(+57.02).C	17.12	1632.68	1634.7	1	817.348	2	2	Carbamidomethyl C	235	247
B2Y2Q7|B2Y2Q7_WHEAT	WHEAT Low molecular weight glutenin OS=Triticum aestivum OX=4565 GN=GluB3-2 PE=2 SV=1	T.TSVPFGVGTGVG.S	17.09	1076.55	1078.57	0.2	539.283	2	2	None	356	367
B2Y2Q7|B2Y2Q7_WHEAT	WHEAT Low molecular weight glutenin OS=Triticum aestivum OX=4565 GN=GluB3-2 PE=2 SV=1	L.QQLNPC(+57.02)KVFL.Q	17.01	1245.65	1247.67	0.5	623.835	2	2	Carbamidomethyl C	207	216
B2Y2Q7|B2Y2Q7_WHEAT	WHEAT Low molecular weight glutenin OS=Triticum aestivum OX=4565 GN=GluB3-2 PE=2 SV=1	Q.QQQLVLPQQQIPFVHPSIL.Q	17	2212.24	2215.26	-0.4	738.419	3	1	None	188	206
B2Y2Q7|B2Y2Q7_WHEAT	WHEAT Low molecular weight glutenin OS=Triticum aestivum OX=4565 GN=GluB3-2 PE=2 SV=1	F.SQQQLPPFSQQQSPFSQQ.Q	16.97	2088.99	2092.01	0.5	697.336	3	5	None	142	159
B2Y2Q7|B2Y2Q7_WHEAT	WHEAT Low molecular weight glutenin OS=Triticum aestivum OX=4565 GN=GluB3-2 PE=2 SV=1	Q.QQLGQQPQQQQL.A	16.77	1422.72	1424.74	0.2	712.368	2	1	None	305	316
B2Y2Q7|B2Y2Q7_WHEAT	WHEAT Low molecular weight glutenin OS=Triticum aestivum OX=4565 GN=GluB3-2 PE=2 SV=1	L.VLPQQQIPFVHPS.I	16.75	1488.81	1490.82	0.5	745.412	2	3	None	192	204
B2Y2Q7|B2Y2Q7_WHEAT	WHEAT Low molecular weight glutenin OS=Triticum aestivum OX=4565 GN=GluB3-2 PE=2 SV=1	L.QQQQPSLPQQPPFSQQQQQL.V	16.62	2362.17	2365.19	0.7	788.397	3	2	None	172	191
B2Y2Q7|B2Y2Q7_WHEAT	WHEAT Low molecular weight glutenin OS=Triticum aestivum OX=4565 GN=GluB3-2 PE=2 SV=1	L.GQQPQQQQLAQGTF.L	16.5	1557.75	1559.77	1.4	779.885	2	1	None	308	321
B2Y2Q7|B2Y2Q7_WHEAT	WHEAT Low molecular weight glutenin OS=Triticum aestivum OX=4565 GN=GluB3-2 PE=2 SV=1	S.QQQPPFSQQQQPPFSQQ.Q	16.43	2026.95	2029.97	0.5	676.658	3	1	None	107	123
B2Y2Q7|B2Y2Q7_WHEAT	WHEAT Low molecular weight glutenin OS=Triticum aestivum OX=4565 GN=GluB3-2 PE=2 SV=1	P.FVHPSIL.Q	16.14	811.459	813.474	-0.2	406.737	2	3	None	200	206
B2Y2Q7|B2Y2Q7_WHEAT	WHEAT Low molecular weight glutenin OS=Triticum aestivum OX=4565 GN=GluB3-2 PE=2 SV=1	C.HVMQQQC(+57.02)C(+57.02)QQL.P	15.97	1458.62	1460.63	1.2	730.317	2	2	Carbamidomethyl C	241	251
B2Y2Q7|B2Y2Q7_WHEAT	WHEAT Low molecular weight glutenin OS=Triticum aestivum OX=4565 GN=GluB3-2 PE=2 SV=1	L.GQC(+57.02)VSQPQQQSQ(+.98)QQLGQQPQQQQL.A	15.92	2779.29	2782.34	6.8	927.445	3	1	Carbamidomethyl C; Deamidation Q	293	316
B2Y2Q7|B2Y2Q7_WHEAT	WHEAT Low molecular weight glutenin OS=Triticum aestivum OX=4565 GN=GluB3-2 PE=2 SV=1	Q.QQQPPF.S	15.91	743.36	745.375	-0.1	372.687	2	2	None	77	82
B2Y2Q7|B2Y2Q7_WHEAT	WHEAT Low molecular weight glutenin OS=Triticum aestivum OX=4565 GN=GluB3-2 PE=2 SV=1	L.QEQQQVQGSIQ.T	15.89	1271.61	1273.63	0.8	636.813	2	2	None	273	283
B2Y2Q7|B2Y2Q7_WHEAT	WHEAT Low molecular weight glutenin OS=Triticum aestivum OX=4565 GN=GluB3-2 PE=2 SV=1	C.HVMQQQC(+57.02)C(+57.02)QQLPQIPQQSRY.E	15.85	2556.18	2559.2	0.2	853.067	3	2	Carbamidomethyl C	241	260
B2Y2Q7|B2Y2Q7_WHEAT	WHEAT Low molecular weight glutenin OS=Triticum aestivum OX=4565 GN=GluB3-2 PE=2 SV=1	Q.LAQGTFLQPHQIAQ.L	15.79	1550.82	1552.84	0.2	776.418	2	1	None	316	329
B2Y2Q7|B2Y2Q7_WHEAT	WHEAT Low molecular weight glutenin OS=Triticum aestivum OX=4565 GN=GluB3-2 PE=2 SV=1	L.PQQPPFSQQ.Q	15.65	1055.5	1057.52	0.2	528.759	2	1	None	179	187
B2Y2Q7|B2Y2Q7_WHEAT	WHEAT Low molecular weight glutenin OS=Triticum aestivum OX=4565 GN=GluB3-2 PE=2 SV=1	F.LQQQC(+57.02)SPVAMPQ.S	15.4	1385.64	1387.66	-0.6	693.828	2	1	Carbamidomethyl C	216	227
B2Y2Q7|B2Y2Q7_WHEAT	WHEAT Low molecular weight glutenin OS=Triticum aestivum OX=4565 GN=GluB3-2 PE=2 SV=1	L.RTLPTMC(+57.02)RVNVP.L	15.4	1442.75	1444.76	0.5	722.382	2	1	Carbamidomethyl C	339	350
B2Y2Q7|B2Y2Q7_WHEAT	WHEAT Low molecular weight glutenin OS=Triticum aestivum OX=4565 GN=GluB3-2 PE=2 SV=1	Y.RTTTSVPFGVG.T	15.27	1120.59	1122.6	-0.4	561.301	2	2	None	353	363
B2Y2Q7|B2Y2Q7_WHEAT	WHEAT Low molecular weight glutenin OS=Triticum aestivum OX=4565 GN=GluB3-2 PE=2 SV=1	N.SHIPGLERPSQQQPLPPQQTL.S	15.22	2350.24	2353.26	0.8	784.421	3	1	None	24	44
B2Y2Q7|B2Y2Q7_WHEAT	WHEAT Low molecular weight glutenin OS=Triticum aestivum OX=4565 GN=GluB3-2 PE=2 SV=1	G.SIQTPQQQPQQ.L	15.03	1281.63	1283.65	0.7	641.823	2	2	None	281	291
B2Y2Q7|B2Y2Q7_WHEAT	WHEAT Low molecular weight glutenin OS=Triticum aestivum OX=4565 GN=GluB3-2 PE=2 SV=1	L.PQIPQQSRY.E	14.92	1115.57	1117.59	0.2	558.793	2	1	None	252	260
B2Y2Q7|B2Y2Q7_WHEAT	WHEAT Low molecular weight glutenin OS=Triticum aestivum OX=4565 GN=GluB3-2 PE=2 SV=1	L.VLPQQQIPFVHPSILQ(+.98).Q	14.7	1844.02	1846.04	0.5	923.018	2	2	Deamidation Q	192	207
B2Y2Q7|B2Y2Q7_WHEAT	WHEAT Low molecular weight glutenin OS=Triticum aestivum OX=4565 GN=GluB3-2 PE=2 SV=1	S.QQQPPFSQQQQPVL.P	14.67	1651.83	1653.85	0.7	826.924	2	1	None	122	135
B2Y2Q7|B2Y2Q7_WHEAT	WHEAT Low molecular weight glutenin OS=Triticum aestivum OX=4565 GN=GluB3-2 PE=2 SV=1	L.QQQC(+57.02)SPVAM(+15.99)PQSL.A	14.59	1488.67	1490.69	0.5	745.343	2	1	Carbamidomethyl C; Oxidation M	217	229
B2Y2Q7|B2Y2Q7_WHEAT	WHEAT Low molecular weight glutenin OS=Triticum aestivum OX=4565 GN=GluB3-2 PE=2 SV=1	F.SQQQLPPFSQQQSPFSQQQ.Q	14.58	2217.04	2220.07	0.7	740.023	3	2	None	142	160
B2Y2Q7|B2Y2Q7_WHEAT	WHEAT Low molecular weight glutenin OS=Triticum aestivum OX=4565 GN=GluB3-2 PE=2 SV=1	F.SQQQQPPFSQQQPPFSQQQQPVL.P	14.51	2679.3	2682.33	0.8	894.109	3	5	None	113	135
B2Y2Q7|B2Y2Q7_WHEAT	WHEAT Low molecular weight glutenin OS=Triticum aestivum OX=4565 GN=GluB3-2 PE=2 SV=1	Q.LGQC(+57.02)VSQPQQQSQQQLGQQPQQ.Q	14.16	2522.19	2525.21	-0.4	841.738	3	2	Carbamidomethyl C	292	313
B2Y2Q7|B2Y2Q7_WHEAT	WHEAT Low molecular weight glutenin OS=Triticum aestivum OX=4565 GN=GluB3-2 PE=2 SV=1	F.LQQQC(+57.02)SPVAM(+15.99)PQSL.A	14.09	1601.75	1603.77	0	801.884	2	2	Carbamidomethyl C; Oxidation M	216	229
B2Y2Q7|B2Y2Q7_WHEAT	WHEAT Low molecular weight glutenin OS=Triticum aestivum OX=4565 GN=GluB3-2 PE=2 SV=1	L.QQLNPC(+57.02)KV.F	13.99	985.501	987.516	0.1	493.758	2	2	Carbamidomethyl C	207	214
B2Y2Q7|B2Y2Q7_WHEAT	WHEAT Low molecular weight glutenin OS=Triticum aestivum OX=4565 GN=GluB3-2 PE=2 SV=1	Q.LGQC(+57.02)VSQPQQQSQQQLGQQPQQQ(+.98)QL.A	13.91	2892.38	2895.4	0.1	965.134	3	1	Carbamidomethyl C; Deamidation Q	292	316
B2Y2Q7|B2Y2Q7_WHEAT	WHEAT Low molecular weight glutenin OS=Triticum aestivum OX=4565 GN=GluB3-2 PE=2 SV=1	L.QEQQQVQGSIQTPQQQPQQL.G	13.45	2320.14	2323.17	1.7	774.389	3	1	None	273	292
B2Y2Q7|B2Y2Q7_WHEAT	WHEAT Low molecular weight glutenin OS=Triticum aestivum OX=4565 GN=GluB3-2 PE=2 SV=1	P.FVHPSI.L	13.28	698.375	700.39	-0.1	350.195	2	2	None	200	205
B2Y2Q7|B2Y2Q7_WHEAT	WHEAT Low molecular weight glutenin OS=Triticum aestivum OX=4565 GN=GluB3-2 PE=2 SV=1	L.QQLNPC(+57.02)KVFLQQQC(+57.02)SPVAMPQS.L	13.27	2587.23	2589.25	0	1294.62	2	1	Carbamidomethyl C	207	228
B2Y2Q7|B2Y2Q7_WHEAT	WHEAT Low molecular weight glutenin OS=Triticum aestivum OX=4565 GN=GluB3-2 PE=2 SV=1	Q.LGQQPQQQQL.A	13.25	1166.6	1168.62	0	584.309	2	1	None	307	316
B2Y2Q7|B2Y2Q7_WHEAT	WHEAT Low molecular weight glutenin OS=Triticum aestivum OX=4565 GN=GluB3-2 PE=2 SV=1	Q.LGQC(+57.02)VSQPQQQSQQQLGQQPQQQQLAQG.T	13.17	3147.51	3150.53	0.1	1050.18	3	2	Carbamidomethyl C	292	319
B2Y2Q7|B2Y2Q7_WHEAT	WHEAT Low molecular weight glutenin OS=Triticum aestivum OX=4565 GN=GluB3-2 PE=2 SV=1	M.LQQSSC(+57.02)HVM(+15.99)QQQC(+57.02)C(+57.02)QQLPQIPQQSRY.E	13.15	3275.47	3278.49	-0.6	1092.83	3	2	Carbamidomethyl C; Oxidation M	235	260
B2Y2Q7|B2Y2Q7_WHEAT	WHEAT Low molecular weight glutenin OS=Triticum aestivum OX=4565 GN=GluB3-2 PE=2 SV=1	L.PQQPPFSQQQ.Q	12.86	1183.56	1185.58	0.6	592.789	2	1	None	179	188
B2Y2Q7|B2Y2Q7_WHEAT	WHEAT Low molecular weight glutenin OS=Triticum aestivum OX=4565 GN=GluB3-2 PE=2 SV=1	L.QQQPPFL.Q	12.16	856.444	858.459	0.4	429.23	2	2	None	165	171
B2Y2Q7|B2Y2Q7_WHEAT	WHEAT Low molecular weight glutenin OS=Triticum aestivum OX=4565 GN=GluB3-2 PE=2 SV=1	L.QEQQQVQGSIQTPQQQPQQLGQ.C	12.09	2505.22	2508.24	-0.3	836.081	3	2	None	273	294
B2Y2Q7|B2Y2Q7_WHEAT	WHEAT Low molecular weight glutenin OS=Triticum aestivum OX=4565 GN=GluB3-2 PE=2 SV=1	L.QQSSC(+57.02)HVMQQQC(+57.02)C(+57.02)QQLPQIPQQSRYEA.I	12.03	3346.47	3349.49	-1.1	1116.5	3	2	Carbamidomethyl C	236	262
B2Y2Q7|B2Y2Q7_WHEAT	WHEAT Low molecular weight glutenin OS=Triticum aestivum OX=4565 GN=GluB3-2 PE=2 SV=1	M.LQQSSC(+57.02)HVMQQQC(+57.02)C(+57.02)QQLPQIPQQSR.Y	11.97	3096.41	3099.43	-0.8	1033.14	3	1	Carbamidomethyl C	235	259
B2Y2Q7|B2Y2Q7_WHEAT	WHEAT Low molecular weight glutenin OS=Triticum aestivum OX=4565 GN=GluB3-2 PE=2 SV=1	L.ARSQMLQQ.S	11.49	960.481	962.495	-0.2	481.248	2	2	None	230	237
B2Y2Q7|B2Y2Q7_WHEAT	WHEAT Low molecular weight glutenin OS=Triticum aestivum OX=4565 GN=GluB3-2 PE=2 SV=1	L.ARSQMLQQSSC(+57.02)HVMQQQC(+57.02)C(+57.02)QQL.P	11.28	2735.18	2738.2	0.2	912.735	3	2	Carbamidomethyl C	230	251
B2Y2Q7|B2Y2Q7_WHEAT	WHEAT Low molecular weight glutenin OS=Triticum aestivum OX=4565 GN=GluB3-2 PE=2 SV=1	S.QQQLGQQPQQQQ.L	11.22	1437.7	1439.71	2	719.857	2	1	None	304	315
B2Y2Q7|B2Y2Q7_WHEAT	WHEAT Low molecular weight glutenin OS=Triticum aestivum OX=4565 GN=GluB3-2 PE=2 SV=1	F.SQQQLPPFSQQQSPFSQQQQIV.L	11.04	2557.26	2560.28	0.8	853.427	3	2	None	142	163
B2Y2Q7|B2Y2Q7_WHEAT	WHEAT Low molecular weight glutenin OS=Triticum aestivum OX=4565 GN=GluB3-2 PE=2 SV=1	L.VLPQQQIPFVHPSI.L	10.88	1601.89	1604.92	0.3	534.972	3	3	None	192	205
B2Y2Q7|B2Y2Q7_WHEAT	WHEAT Low molecular weight glutenin OS=Triticum aestivum OX=4565 GN=GluB3-2 PE=2 SV=1	Q.QPPFSQQQ(+.98)QQLV.L	10.87	1427.7	1429.72	0.4	714.86	2	1	Deamidation Q	181	192
B2Y2Q7|B2Y2Q7_WHEAT	WHEAT Low molecular weight glutenin OS=Triticum aestivum OX=4565 GN=GluB3-2 PE=2 SV=1	M.LQQSSC(+57.02)HVMQQQC(+57.02)C(+57.02)QQLP(+15.99)QIPQQSRY.E	10.85	3275.47	3278.49	0.3	1092.83	3	1	Carbamidomethyl C; Oxidation M	235	260
B2Y2Q7|B2Y2Q7_WHEAT	WHEAT Low molecular weight glutenin OS=Triticum aestivum OX=4565 GN=GluB3-2 PE=2 SV=1	A.LRTLPTMC(+57.02)RVNVPLYRT.T	10.81	2089.13	2092.15	1	697.384	3	1	Carbamidomethyl C	338	354
B2Y2Q7|B2Y2Q7_WHEAT	WHEAT Low molecular weight glutenin OS=Triticum aestivum OX=4565 GN=GluB3-2 PE=2 SV=1	Q.SQQQLGQQPQQQQL.A	10.76	1637.81	1639.83	0.5	819.914	2	1	None	303	316
B2Y2Q7|B2Y2Q7_WHEAT	WHEAT Low molecular weight glutenin OS=Triticum aestivum OX=4565 GN=GluB3-2 PE=2 SV=1	N.SHIPGLERPSQQQPLPPQQT.L	10.75	2237.16	2240.18	-0.8	746.725	3	3	None	24	43
B2Y2Q7|B2Y2Q7_WHEAT	WHEAT Low molecular weight glutenin OS=Triticum aestivum OX=4565 GN=GluB3-2 PE=2 SV=1	Q.LGQC(+57.02)VSQPQQ.Q	10.62	1143.53	1145.55	0.3	572.775	2	2	Carbamidomethyl C	292	301
B2Y2Q7|B2Y2Q7_WHEAT	WHEAT Low molecular weight glutenin OS=Triticum aestivum OX=4565 GN=GluB3-2 PE=2 SV=1	L.QQSSC(+57.02)HVMQQQC(+57.02)C(+57.02)QQLPQIPQQSRY.E	10.5	3146.39	3149.42	1.4	1049.81	3	2	Carbamidomethyl C	236	260
B2Y2Q7|B2Y2Q7_WHEAT	WHEAT Low molecular weight glutenin OS=Triticum aestivum OX=4565 GN=GluB3-2 PE=2 SV=1	L.GQC(+57.02)VSQPQQQSQQQLGQQPQQQQLAQG.T	9.9	3034.43	3037.45	-0.3	1012.48	3	1	Carbamidomethyl C	293	319
B2Y2Q7|B2Y2Q7_WHEAT	WHEAT Low molecular weight glutenin OS=Triticum aestivum OX=4565 GN=GluB3-2 PE=2 SV=1	Q.LGQC(+57.02)VSQPQQ(+.98)QSQQQLGQQPQQQQ.L	9.82	2779.29	2782.33	6.4	927.445	3	1	Carbamidomethyl C; Deamidation Q	292	315
B2Y2Q7|B2Y2Q7_WHEAT	WHEAT Low molecular weight glutenin OS=Triticum aestivum OX=4565 GN=GluB3-2 PE=2 SV=1	T.FLQPHQIA.Q	9.62	952.513	954.528	0.4	477.264	2	1	None	321	328
B2Y2Q7|B2Y2Q7_WHEAT	WHEAT Low molecular weight glutenin OS=Triticum aestivum OX=4565 GN=GluB3-2 PE=2 SV=1	Q.QQQPPFSQQQPPFSQQQQPVL.P	9.57	2464.21	2467.24	-0.1	822.412	3	1	None	115	135
B2Y2Q7|B2Y2Q7_WHEAT	WHEAT Low molecular weight glutenin OS=Triticum aestivum OX=4565 GN=GluB3-2 PE=2 SV=1	L.RTLPTMC(+57.02)RVNVPLYRT.T	8.94	1976.04	1979.07	0.4	659.689	3	1	Carbamidomethyl C	339	354
B2Y2Q7|B2Y2Q7_WHEAT	WHEAT Low molecular weight glutenin OS=Triticum aestivum OX=4565 GN=GluB3-2 PE=2 SV=1	L.RTLPTM.C	8.83	717.384	719.399	0.2	359.7	2	2	None	339	344
B2Y2Q7|B2Y2Q7_WHEAT	WHEAT Low molecular weight glutenin OS=Triticum aestivum OX=4565 GN=GluB3-2 PE=2 SV=1	F.LQQQC(+57.02)SPVA.M	8.64	1029.49	1031.51	-0.1	515.753	2	2	Carbamidomethyl C	216	224
B2Y2Q7|B2Y2Q7_WHEAT	WHEAT Low molecular weight glutenin OS=Triticum aestivum OX=4565 GN=GluB3-2 PE=2 SV=1	C.VSQPQQQSQQQLGQQPQQQQ.L	8.12	2320.12	2323.14	-0.4	774.379	3	1	None	296	315
B2Y2Q7|B2Y2Q7_WHEAT	WHEAT Low molecular weight glutenin OS=Triticum aestivum OX=4565 GN=GluB3-2 PE=2 SV=1	Q.LGQC(+57.02)VSQPQQQSQQQLGQQPQQQQLAQGTF.L	7.97	3395.63	3398.65	1.5	1132.88	3	1	Carbamidomethyl C	292	321
B2Y2Q7|B2Y2Q7_WHEAT	WHEAT Low molecular weight glutenin OS=Triticum aestivum OX=4565 GN=GluB3-2 PE=2 SV=1	L.QQLNPC(+57.02)KVFLQQQC(+57.02)SPVAM(+15.99)PQS.L	7.88	2603.23	2606.25	0.5	868.751	3	2	Carbamidomethyl C; Oxidation M	207	228
B2Y2Q7|B2Y2Q7_WHEAT	WHEAT Low molecular weight glutenin OS=Triticum aestivum OX=4565 GN=GluB3-2 PE=2 SV=1	L.QQLNPC(+57.02)KVFLQQQC(+57.02)SPVAMPQ.S	7.87	2500.2	2503.23	0.4	834.408	3	1	Carbamidomethyl C	207	227
B2Y2Q7|B2Y2Q7_WHEAT	WHEAT Low molecular weight glutenin OS=Triticum aestivum OX=4565 GN=GluB3-2 PE=2 SV=1	N.VPLYRT.T	7.84	747.428	749.443	0.3	374.721	2	1	None	349	354
B2Y2Q7|B2Y2Q7_WHEAT	WHEAT Low molecular weight glutenin OS=Triticum aestivum OX=4565 GN=GluB3-2 PE=2 SV=1	N.SHIPGLERPSQQQPLPPQQ.T	7.74	2136.11	2139.13	-0.2	713.043	3	1	None	24	42
B2Y2Q7|B2Y2Q7_WHEAT	WHEAT Low molecular weight glutenin OS=Triticum aestivum OX=4565 GN=GluB3-2 PE=2 SV=1	Q.LGQC(+57.02)VSQPQQQSQQ.Q	7.21	1614.74	1616.76	0.5	808.379	2	1	Carbamidomethyl C	292	305
B2Y2Q7|B2Y2Q7_WHEAT	WHEAT Low molecular weight glutenin OS=Triticum aestivum OX=4565 GN=GluB3-2 PE=2 SV=1	L.GQC(+57.02)VSQPQQQSQQQLGQQPQQQ.Q	6.89	2537.17	2540.19	0.1	846.73	3	1	Carbamidomethyl C	293	314
B2Y2Q7|B2Y2Q7_WHEAT	WHEAT Low molecular weight glutenin OS=Triticum aestivum OX=4565 GN=GluB3-2 PE=2 SV=1	S.QQQPPFSQQQQQP.L	6.84	1567.74	1569.75	0.9	784.877	2	1	None	84	96
B2Y2Q7|B2Y2Q7_WHEAT	WHEAT Low molecular weight glutenin OS=Triticum aestivum OX=4565 GN=GluB3-2 PE=2 SV=1	Q.QQPPFSQQQQPVL.P	6.55	1523.77	1525.79	-0.5	762.894	2	1	None	123	135
B2Y2Q7|B2Y2Q7_WHEAT	WHEAT Low molecular weight glutenin OS=Triticum aestivum OX=4565 GN=GluB3-2 PE=2 SV=1	F.LQQQC(+57.02)SPVAM(+15.99)PQS.L	6.22	1488.67	1490.69	0.6	745.343	2	1	Carbamidomethyl C; Oxidation M	216	228
B2Y2Q7|B2Y2Q7_WHEAT	WHEAT Low molecular weight glutenin OS=Triticum aestivum OX=4565 GN=GluB3-2 PE=2 SV=1	C.VSQPQQQSQQQLGQQPQQQQLAQGT.F	5.92	2790.36	2793.39	1.2	931.13	3	1	None	296	320
B2Y2Q7|B2Y2Q7_WHEAT	WHEAT Low molecular weight glutenin OS=Triticum aestivum OX=4565 GN=GluB3-2 PE=2 SV=1	L.QQSSC(+57.02)HVMQQQC(+57.02)C(+57.02)Q(+.98)QLPQIPQQSR.Y	5.61	2984.31	2987.35	6.4	995.784	3	1	Carbamidomethyl C; Deamidation Q	236	259
B2Y2Q7|B2Y2Q7_WHEAT	WHEAT Low molecular weight glutenin OS=Triticum aestivum OX=4565 GN=GluB3-2 PE=2 SV=1	A.LRTLPTMC(+57.02)RVNVP.L	5.58	1555.83	1557.85	2	778.925	2	1	Carbamidomethyl C	338	350
B2Y2Q7|B2Y2Q7_WHEAT	WHEAT Low molecular weight glutenin OS=Triticum aestivum OX=4565 GN=GluB3-2 PE=2 SV=1	L.YRTTTSVPF.G	5.52	1070.54	1072.55	0.3	536.277	2	1	None	352	360
B2Y2Q7|B2Y2Q7_WHEAT	WHEAT Low molecular weight glutenin OS=Triticum aestivum OX=4565 GN=GluB3-2 PE=2 SV=1	L.RTLPTMC(+57.02)RVNVPL.Y	5.49	1555.83	1557.85	0.7	778.924	2	1	Carbamidomethyl C	339	351
B2Y2Q7|B2Y2Q7_WHEAT	WHEAT Low molecular weight glutenin OS=Triticum aestivum OX=4565 GN=GluB3-2 PE=2 SV=1	M.C(+57.02)RVNVPLYRT.T	5.12	1276.67	1279.69	-0.4	426.564	3	1	Carbamidomethyl C	345	354
B2Y2Q7|B2Y2Q7_WHEAT	WHEAT Low molecular weight glutenin OS=Triticum aestivum OX=4565 GN=GluB3-2 PE=2 SV=1	L.QQQC(+57.02)SPVA.M	5.11	916.407	918.423	1.2	459.212	2	1	Carbamidomethyl C	217	224
B2Y2Q7|B2Y2Q7_WHEAT	WHEAT Low molecular weight glutenin OS=Triticum aestivum OX=4565 GN=GluB3-2 PE=2 SV=1	I.PFVHPSIL.Q	5.02	908.512	910.526	-0.6	455.263	2	1	None	199	206

## Sheet: D0
Data Sheet 3: Summary data on peptides identified by PEAKS at timepont D0 corresponding to wheat LMW glutenin B2Y2Q7 including protein accession, protein description, peptide sequence, -10lgP, theoretical and experimental precursor mass, ppm mass difference between the theoretical and experimental mass, charge, experimentally measured m/z, spectral counts, peptide modification and the start/end o…
Protein Accession	Protein Description	Peptide	-10lgP	Precursor Mass (Theoritical) Da	Precursor Mass (experimental) Da	ppm	m/z (experimental)	Charge	Spectral counts	Peptide Modification	Start	End
B2Y2Q7|B2Y2Q7_WHEAT	WHEAT Low molecular weight glutenin OS=Triticum aestivum OX=4565 GN=GluB3-2 PE=2 SV=1	F.SQQQLPPFSQQQSPF.S	24.75	1745.84	1748.86	0.2	582.953	3	11	None	142	156
B2Y2Q7|B2Y2Q7_WHEAT	WHEAT Low molecular weight glutenin OS=Triticum aestivum OX=4565 GN=GluB3-2 PE=2 SV=1	L.PQQQIPFVHPSIL.Q	23.94	1502.82	1504.84	0.6	752.42	2	3	None	194	206
B2Y2Q7|B2Y2Q7_WHEAT	WHEAT Low molecular weight glutenin OS=Triticum aestivum OX=4565 GN=GluB3-2 PE=2 SV=1	K.VFLQQQC(+57.02)SPV.A	23.3	1204.59	1206.61	-0.1	603.303	2	1	Carbamidomethyl C	214	223
B2Y2Q7|B2Y2Q7_WHEAT	WHEAT Low molecular weight glutenin OS=Triticum aestivum OX=4565 GN=GluB3-2 PE=2 SV=1	L.QQQPPFLQQQQPSLPQQPPFSQQQQQ.L	22.28	3087.52	3090.54	0.5	1030.18	3	4	None	165	190
B2Y2Q7|B2Y2Q7_WHEAT	WHEAT Low molecular weight glutenin OS=Triticum aestivum OX=4565 GN=GluB3-2 PE=2 SV=1	Y.SIILQEQQQVQ.G	20.52	1312.7	1314.71	0.5	657.357	2	2	None	269	279
B2Y2Q7|B2Y2Q7_WHEAT	WHEAT Low molecular weight glutenin OS=Triticum aestivum OX=4565 GN=GluB3-2 PE=2 SV=1	F.SQQQPC(+57.02)SQQQQQPL.S	20.34	1683.76	1685.78	0	842.889	2	5	Carbamidomethyl C	61	74
B2Y2Q7|B2Y2Q7_WHEAT	WHEAT Low molecular weight glutenin OS=Triticum aestivum OX=4565 GN=GluB3-2 PE=2 SV=1	L.QQQPPFLQQQQPSLPQQPPFSQQ.Q	20.01	2703.34	2706.36	0.6	902.121	3	6	None	165	187
B2Y2Q7|B2Y2Q7_WHEAT	WHEAT Low molecular weight glutenin OS=Triticum aestivum OX=4565 GN=GluB3-2 PE=2 SV=1	F.SQQQLPPFSQQQSP.F	19.73	1598.77	1600.78	0.2	800.392	2	6	None	142	155
B2Y2Q7|B2Y2Q7_WHEAT	WHEAT Low molecular weight glutenin OS=Triticum aestivum OX=4565 GN=GluB3-2 PE=2 SV=1	L.QEQQQVQGSIQTPQQQPQ.Q	19.72	2079	2082.02	1.1	694.007	3	3	None	273	290
B2Y2Q7|B2Y2Q7_WHEAT	WHEAT Low molecular weight glutenin OS=Triticum aestivum OX=4565 GN=GluB3-2 PE=2 SV=1	N.SHIPGLERPSQQQPLPPQQT.L	19.15	2237.16	2239.17	0.5	1119.59	2	23	None	24	43
B2Y2Q7|B2Y2Q7_WHEAT	WHEAT Low molecular weight glutenin OS=Triticum aestivum OX=4565 GN=GluB3-2 PE=2 SV=1	F.LQQQC(+57.02)SPVAMPQ.S	18.77	1385.64	1387.66	0.6	693.829	2	2	Carbamidomethyl C	216	227
B2Y2Q7|B2Y2Q7_WHEAT	WHEAT Low molecular weight glutenin OS=Triticum aestivum OX=4565 GN=GluB3-2 PE=2 SV=1	L.QQQQPSLPQQPPFSQQQ.Q	18.72	1992.97	1995.99	-0.3	665.329	3	7	None	172	188
B2Y2Q7|B2Y2Q7_WHEAT	WHEAT Low molecular weight glutenin OS=Triticum aestivum OX=4565 GN=GluB3-2 PE=2 SV=1	F.VHPSILQQLNPC(+57.02).K	18.47	1404.72	1406.73	0.8	703.367	2	2	Carbamidomethyl C	201	212
B2Y2Q7|B2Y2Q7_WHEAT	WHEAT Low molecular weight glutenin OS=Triticum aestivum OX=4565 GN=GluB3-2 PE=2 SV=1	V.FLQQQC(+57.02)SPV.A	18.35	1105.52	1107.54	0.3	553.769	2	2	Carbamidomethyl C	215	223
B2Y2Q7|B2Y2Q7_WHEAT	WHEAT Low molecular weight glutenin OS=Triticum aestivum OX=4565 GN=GluB3-2 PE=2 SV=1	L.QEQQQVQGSIQT.P	18.33	1372.66	1374.67	0.3	687.337	2	2	None	273	284
B2Y2Q7|B2Y2Q7_WHEAT	WHEAT Low molecular weight glutenin OS=Triticum aestivum OX=4565 GN=GluB3-2 PE=2 SV=1	L.QQQQPSLPQQPPFS.Q	18.26	1608.79	1610.8	0.4	805.402	2	3	None	172	185
B2Y2Q7|B2Y2Q7_WHEAT	WHEAT Low molecular weight glutenin OS=Triticum aestivum OX=4565 GN=GluB3-2 PE=2 SV=1	F.LQPHQIAQLEVM.T	18.26	1405.74	1407.75	-0.3	703.876	2	1	None	322	333
B2Y2Q7|B2Y2Q7_WHEAT	WHEAT Low molecular weight glutenin OS=Triticum aestivum OX=4565 GN=GluB3-2 PE=2 SV=1	L.PQQPPFSQQQQ.Q	18.01	1311.62	1313.64	0	656.818	2	2	None	179	189
B2Y2Q7|B2Y2Q7_WHEAT	WHEAT Low molecular weight glutenin OS=Triticum aestivum OX=4565 GN=GluB3-2 PE=2 SV=1	S.C(+57.02)HVMQQQC(+57.02)C(+57.02).Q	17.36	1249.45	1251.46	0.3	625.731	2	1	Carbamidomethyl C	240	248
B2Y2Q7|B2Y2Q7_WHEAT	WHEAT Low molecular weight glutenin OS=Triticum aestivum OX=4565 GN=GluB3-2 PE=2 SV=1	L.QEQQQVQGSIQTPQQQPQQ.L	17.32	2207.06	2210.08	-0.1	736.693	3	1	None	273	291
B2Y2Q7|B2Y2Q7_WHEAT	WHEAT Low molecular weight glutenin OS=Triticum aestivum OX=4565 GN=GluB3-2 PE=2 SV=1	S.SC(+57.02)HVMQQQC(+57.02)C(+57.02).Q	17.26	1336.48	1338.49	1.2	669.247	2	2	Carbamidomethyl C	239	248
B2Y2Q7|B2Y2Q7_WHEAT	WHEAT Low molecular weight glutenin OS=Triticum aestivum OX=4565 GN=GluB3-2 PE=2 SV=1	Q.QLGQC(+57.02)VSQPQQQ.S	17.14	1399.65	1401.67	0.1	700.833	2	1	Carbamidomethyl C	291	302
B2Y2Q7|B2Y2Q7_WHEAT	WHEAT Low molecular weight glutenin OS=Triticum aestivum OX=4565 GN=GluB3-2 PE=2 SV=1	S.QQQPPFSQQQQPPFS.Q	16.95	1770.83	1772.85	-0.6	886.423	2	2	None	107	121
B2Y2Q7|B2Y2Q7_WHEAT	WHEAT Low molecular weight glutenin OS=Triticum aestivum OX=4565 GN=GluB3-2 PE=2 SV=1	L.QQQQPSLPQQPPFSQQQQ.Q	16.55	2121.02	2124.05	0.4	708.016	3	5	None	172	189
B2Y2Q7|B2Y2Q7_WHEAT	WHEAT Low molecular weight glutenin OS=Triticum aestivum OX=4565 GN=GluB3-2 PE=2 SV=1	Q.QLPPFSQQQSPF.S	16.46	1402.69	1404.7	-0.3	702.351	2	2	None	145	156
B2Y2Q7|B2Y2Q7_WHEAT	WHEAT Low molecular weight glutenin OS=Triticum aestivum OX=4565 GN=GluB3-2 PE=2 SV=1	L.SQQQQPPFSQQQPPFS.Q	16.36	1857.86	1859.88	0.6	929.94	2	7	None	75	90
B2Y2Q7|B2Y2Q7_WHEAT	WHEAT Low molecular weight glutenin OS=Triticum aestivum OX=4565 GN=GluB3-2 PE=2 SV=1	L.PQQPPFSQQQ.Q	16.28	1183.56	1185.58	0.2	592.788	2	2	None	179	188
B2Y2Q7|B2Y2Q7_WHEAT	WHEAT Low molecular weight glutenin OS=Triticum aestivum OX=4565 GN=GluB3-2 PE=2 SV=1	V.FLQQQC(+57.02)SPVA.M	16.19	1176.56	1178.58	1.2	589.288	2	2	Carbamidomethyl C	215	224
B2Y2Q7|B2Y2Q7_WHEAT	WHEAT Low molecular weight glutenin OS=Triticum aestivum OX=4565 GN=GluB3-2 PE=2 SV=1	H.QQQQPIQQQPQPF.S	16.16	1593.79	1595.81	0.5	797.903	2	1	None	48	60
B2Y2Q7|B2Y2Q7_WHEAT	WHEAT Low molecular weight glutenin OS=Triticum aestivum OX=4565 GN=GluB3-2 PE=2 SV=1	L.YRTTTSVPFGVGTGVG.S	16.12	1597.81	1599.83	0.6	799.913	2	1	None	352	367
B2Y2Q7|B2Y2Q7_WHEAT	WHEAT Low molecular weight glutenin OS=Triticum aestivum OX=4565 GN=GluB3-2 PE=2 SV=1	Q.QQQPPFSQQQPPFS.Q	16.08	1642.77	1644.79	0.6	822.395	2	2	None	77	90
B2Y2Q7|B2Y2Q7_WHEAT	WHEAT Low molecular weight glutenin OS=Triticum aestivum OX=4565 GN=GluB3-2 PE=2 SV=1	L.QQLNPC(+57.02)KVF.L	16.03	1132.57	1134.59	0.5	567.293	2	2	Carbamidomethyl C	207	215
B2Y2Q7|B2Y2Q7_WHEAT	WHEAT Low molecular weight glutenin OS=Triticum aestivum OX=4565 GN=GluB3-2 PE=2 SV=1	S.QQQLGQQPQQQ.Q	15.77	1309.64	1311.65	0.3	655.826	2	2	None	304	314
B2Y2Q7|B2Y2Q7_WHEAT	WHEAT Low molecular weight glutenin OS=Triticum aestivum OX=4565 GN=GluB3-2 PE=2 SV=1	F.SQQQPPFSQQQQQPL.S	15.62	1767.85	1769.87	0.2	884.934	2	2	None	83	97
B2Y2Q7|B2Y2Q7_WHEAT	WHEAT Low molecular weight glutenin OS=Triticum aestivum OX=4565 GN=GluB3-2 PE=2 SV=1	L.SQQQQPPFSQQQPPF.S	15.52	1770.83	1772.85	0.6	886.424	2	4	None	75	89
B2Y2Q7|B2Y2Q7_WHEAT	WHEAT Low molecular weight glutenin OS=Triticum aestivum OX=4565 GN=GluB3-2 PE=2 SV=1	L.QQQQPSLPQQPPFSQ.Q	15.47	1736.85	1738.86	0.1	869.432	2	7	None	172	186
B2Y2Q7|B2Y2Q7_WHEAT	WHEAT Low molecular weight glutenin OS=Triticum aestivum OX=4565 GN=GluB3-2 PE=2 SV=1	Q.QQPPFSQQQQPV.L	15.46	1410.69	1412.7	-0.1	706.352	2	2	None	123	134
B2Y2Q7|B2Y2Q7_WHEAT	WHEAT Low molecular weight glutenin OS=Triticum aestivum OX=4565 GN=GluB3-2 PE=2 SV=1	L.QQQPPFLQQQQPSLPQQPPFSQQQ.Q	15.34	2831.4	2834.42	0.8	944.808	3	2	None	165	188
B2Y2Q7|B2Y2Q7_WHEAT	WHEAT Low molecular weight glutenin OS=Triticum aestivum OX=4565 GN=GluB3-2 PE=2 SV=1	L.QQQPPFLQQQQPSLPQQPPFS.Q	15.34	2447.22	2450.25	0.2	816.749	3	5	None	165	185
B2Y2Q7|B2Y2Q7_WHEAT	WHEAT Low molecular weight glutenin OS=Triticum aestivum OX=4565 GN=GluB3-2 PE=2 SV=1	S.QQQLGQQPQQ.Q	15.19	1181.58	1183.59	0.3	591.797	2	2	None	304	313
B2Y2Q7|B2Y2Q7_WHEAT	WHEAT Low molecular weight glutenin OS=Triticum aestivum OX=4565 GN=GluB3-2 PE=2 SV=1	Y.SIILQEQQQVQG.S	15.16	1369.72	1371.73	-0.9	685.867	2	1	None	269	280
B2Y2Q7|B2Y2Q7_WHEAT	WHEAT Low molecular weight glutenin OS=Triticum aestivum OX=4565 GN=GluB3-2 PE=2 SV=1	Q.QLVLPQQQIPF.V	15.04	1309.74	1311.75	0.7	655.877	2	1	None	190	200
B2Y2Q7|B2Y2Q7_WHEAT	WHEAT Low molecular weight glutenin OS=Triticum aestivum OX=4565 GN=GluB3-2 PE=2 SV=1	R.PSQQQPLPPQQT.L	14.72	1347.68	1349.69	-0.4	674.846	2	7	None	32	43
B2Y2Q7|B2Y2Q7_WHEAT	WHEAT Low molecular weight glutenin OS=Triticum aestivum OX=4565 GN=GluB3-2 PE=2 SV=1	L.GQC(+57.02)VSQPQQQSQQQLGQQPQ.Q	14.69	2281.05	2284.07	-0.1	761.357	3	2	Carbamidomethyl C	293	312
B2Y2Q7|B2Y2Q7_WHEAT	WHEAT Low molecular weight glutenin OS=Triticum aestivum OX=4565 GN=GluB3-2 PE=2 SV=1	L.QQQQPSLPQQPPFSQQQQQ.L	14.52	2249.08	2252.11	0.7	750.702	3	4	None	172	190
B2Y2Q7|B2Y2Q7_WHEAT	WHEAT Low molecular weight glutenin OS=Triticum aestivum OX=4565 GN=GluB3-2 PE=2 SV=1	F.LQQQC(+57.02)SPV.A	14.43	958.454	960.469	-0.1	480.234	2	2	Carbamidomethyl C	216	223
B2Y2Q7|B2Y2Q7_WHEAT	WHEAT Low molecular weight glutenin OS=Triticum aestivum OX=4565 GN=GluB3-2 PE=2 SV=1	F.SQQQPPFSQQQQPV.L	14.41	1625.78	1627.79	0.2	813.897	2	2	None	121	134
B2Y2Q7|B2Y2Q7_WHEAT	WHEAT Low molecular weight glutenin OS=Triticum aestivum OX=4565 GN=GluB3-2 PE=2 SV=1	Q.QQPPFSQQQPPFSQQQQPV.L	14.32	2223.07	2226.09	0.1	742.031	3	2	None	116	134
B2Y2Q7|B2Y2Q7_WHEAT	WHEAT Low molecular weight glutenin OS=Triticum aestivum OX=4565 GN=GluB3-2 PE=2 SV=1	Q.QQQPPFSQQQPPFSQQQQQPL.S	14.28	2493.2	2496.23	0	832.075	3	2	None	77	97
B2Y2Q7|B2Y2Q7_WHEAT	WHEAT Low molecular weight glutenin OS=Triticum aestivum OX=4565 GN=GluB3-2 PE=2 SV=1	L.QQQPPFLQQQQPSLPQQPPFSQ.Q	14.09	2575.28	2578.31	0.7	859.435	3	2	None	165	186
B2Y2Q7|B2Y2Q7_WHEAT	WHEAT Low molecular weight glutenin OS=Triticum aestivum OX=4565 GN=GluB3-2 PE=2 SV=1	L.QQQPPFLQQQQPSLPQQPPFSQQQQ.Q	13.99	2959.46	2962.48	-0.5	987.493	3	1	None	165	189
B2Y2Q7|B2Y2Q7_WHEAT	WHEAT Low molecular weight glutenin OS=Triticum aestivum OX=4565 GN=GluB3-2 PE=2 SV=1	L.VLPQQQIPFVHPSIL.Q	13.97	1714.98	1716.99	0.4	858.496	2	2	None	192	206
B2Y2Q7|B2Y2Q7_WHEAT	WHEAT Low molecular weight glutenin OS=Triticum aestivum OX=4565 GN=GluB3-2 PE=2 SV=1	P.FVHPSIL.Q	13.83	811.459	813.473	-0.5	406.737	2	2	None	200	206
B2Y2Q7|B2Y2Q7_WHEAT	WHEAT Low molecular weight glutenin OS=Triticum aestivum OX=4565 GN=GluB3-2 PE=2 SV=1	L.QQQQPSLPQQPPFSQQ.Q	13.72	1864.91	1867.93	0	622.643	3	4	None	172	187
B2Y2Q7|B2Y2Q7_WHEAT	WHEAT Low molecular weight glutenin OS=Triticum aestivum OX=4565 GN=GluB3-2 PE=2 SV=1	F.LQPHQIAQ.L	13.7	933.503	935.518	-0.1	467.759	2	1	None	322	329
B2Y2Q7|B2Y2Q7_WHEAT	WHEAT Low molecular weight glutenin OS=Triticum aestivum OX=4565 GN=GluB3-2 PE=2 SV=1	L.PQQPPFSQ.Q	13.66	927.445	929.46	0.7	464.73	2	4	None	179	186
B2Y2Q7|B2Y2Q7_WHEAT	WHEAT Low molecular weight glutenin OS=Triticum aestivum OX=4565 GN=GluB3-2 PE=2 SV=1	R.TTTSVPF.G	13.59	751.375	753.39	-0.1	376.695	2	2	None	354	360
B2Y2Q7|B2Y2Q7_WHEAT	WHEAT Low molecular weight glutenin OS=Triticum aestivum OX=4565 GN=GluB3-2 PE=2 SV=1	C.C(+57.02)QQLPQIPQQS.R	13.55	1325.64	1327.66	0.7	663.828	2	2	Carbamidomethyl C	248	258
B2Y2Q7|B2Y2Q7_WHEAT	WHEAT Low molecular weight glutenin OS=Triticum aestivum OX=4565 GN=GluB3-2 PE=2 SV=1	Q.QLGQC(+57.02)VSQPQ.Q	13.4	1143.53	1145.55	-0.1	572.774	2	2	Carbamidomethyl C	291	300
B2Y2Q7|B2Y2Q7_WHEAT	WHEAT Low molecular weight glutenin OS=Triticum aestivum OX=4565 GN=GluB3-2 PE=2 SV=1	L.GQC(+57.02)VSQPQQQSQQQLGQQPQQQ.Q	13.37	2537.17	2540.19	-0.4	846.73	3	2	Carbamidomethyl C	293	314
B2Y2Q7|B2Y2Q7_WHEAT	WHEAT Low molecular weight glutenin OS=Triticum aestivum OX=4565 GN=GluB3-2 PE=2 SV=1	S.QQQPPFSQQQQQPL.S	13.35	1680.82	1682.84	0.1	841.418	2	2	None	84	97
B2Y2Q7|B2Y2Q7_WHEAT	WHEAT Low molecular weight glutenin OS=Triticum aestivum OX=4565 GN=GluB3-2 PE=2 SV=1	L.VLPQQQIPF.V	13.16	1068.6	1070.61	0	535.306	2	2	None	192	200
B2Y2Q7|B2Y2Q7_WHEAT	WHEAT Low molecular weight glutenin OS=Triticum aestivum OX=4565 GN=GluB3-2 PE=2 SV=1	T.FLQPHQIAQ.L	13.14	1080.57	1082.59	0.6	541.293	2	1	None	321	329
B2Y2Q7|B2Y2Q7_WHEAT	WHEAT Low molecular weight glutenin OS=Triticum aestivum OX=4565 GN=GluB3-2 PE=2 SV=1	F.SQQQQPVLPQ.Q	13.12	1151.59	1153.61	0.3	576.804	2	1	None	128	137
B2Y2Q7|B2Y2Q7_WHEAT	WHEAT Low molecular weight glutenin OS=Triticum aestivum OX=4565 GN=GluB3-2 PE=2 SV=1	L.SHHQQQQPI.Q	13.09	1101.53	1103.55	0.2	551.773	2	3	None	45	53
B2Y2Q7|B2Y2Q7_WHEAT	WHEAT Low molecular weight glutenin OS=Triticum aestivum OX=4565 GN=GluB3-2 PE=2 SV=1	Q.QQQPPFSQQQPPFSQQ.Q	13.01	1898.89	1900.9	-0.7	950.452	2	1	None	77	92
B2Y2Q7|B2Y2Q7_WHEAT	WHEAT Low molecular weight glutenin OS=Triticum aestivum OX=4565 GN=GluB3-2 PE=2 SV=1	F.SQQQQPPFSQQQPPFSQQQQPV.L	12.95	2566.22	2569.24	0.4	856.414	3	3	None	113	134
B2Y2Q7|B2Y2Q7_WHEAT	WHEAT Low molecular weight glutenin OS=Triticum aestivum OX=4565 GN=GluB3-2 PE=2 SV=1	L.QEQQQVQGSIQTPQ.Q	12.89	1597.77	1599.79	0.8	799.893	2	1	None	273	286
B2Y2Q7|B2Y2Q7_WHEAT	WHEAT Low molecular weight glutenin OS=Triticum aestivum OX=4565 GN=GluB3-2 PE=2 SV=1	L.SQQQQPPFSQQ.Q	12.8	1301.6	1303.62	0.5	651.808	2	2	None	75	85
B2Y2Q7|B2Y2Q7_WHEAT	WHEAT Low molecular weight glutenin OS=Triticum aestivum OX=4565 GN=GluB3-2 PE=2 SV=1	F.LQQQC(+57.02)SPVA.M	12.79	1029.49	1031.51	0.1	515.753	2	1	Carbamidomethyl C	216	224
B2Y2Q7|B2Y2Q7_WHEAT	WHEAT Low molecular weight glutenin OS=Triticum aestivum OX=4565 GN=GluB3-2 PE=2 SV=1	P.FVHPSI.L	12.62	698.375	700.39	0.1	350.195	2	2	None	200	205
B2Y2Q7|B2Y2Q7_WHEAT	WHEAT Low molecular weight glutenin OS=Triticum aestivum OX=4565 GN=GluB3-2 PE=2 SV=1	L.QQQQPSLPQQPPF.S	12.56	1521.76	1523.77	1.8	761.887	2	2	None	172	184
B2Y2Q7|B2Y2Q7_WHEAT	WHEAT Low molecular weight glutenin OS=Triticum aestivum OX=4565 GN=GluB3-2 PE=2 SV=1	L.SHHQQQQPIQQQPQPF.S	12.46	1954.94	1956.96	1.3	978.479	2	9	None	45	60
B2Y2Q7|B2Y2Q7_WHEAT	WHEAT Low molecular weight glutenin OS=Triticum aestivum OX=4565 GN=GluB3-2 PE=2 SV=1	L.SQQQQPPFSQQQPPFSQQQ.Q	12.34	2242.04	2245.06	0	748.354	3	1	None	75	93
B2Y2Q7|B2Y2Q7_WHEAT	WHEAT Low molecular weight glutenin OS=Triticum aestivum OX=4565 GN=GluB3-2 PE=2 SV=1	S.QQQPPFSQQQQPPFSQQ.Q	12.25	2026.95	2029.97	-0.1	676.657	3	2	None	107	123
B2Y2Q7|B2Y2Q7_WHEAT	WHEAT Low molecular weight glutenin OS=Triticum aestivum OX=4565 GN=GluB3-2 PE=2 SV=1	P.QQLGQC(+57.02)VSQPQQ.Q	12.16	1399.65	1401.67	-0.3	700.833	2	1	Carbamidomethyl C	290	301
B2Y2Q7|B2Y2Q7_WHEAT	WHEAT Low molecular weight glutenin OS=Triticum aestivum OX=4565 GN=GluB3-2 PE=2 SV=1	L.QEQQQVQGSIQ.T	12.13	1271.61	1273.63	1	636.813	2	1	None	273	283
B2Y2Q7|B2Y2Q7_WHEAT	WHEAT Low molecular weight glutenin OS=Triticum aestivum OX=4565 GN=GluB3-2 PE=2 SV=1	P.QQQPQQLGQC(+57.02)V.S	11.86	1312.62	1314.63	-0.7	657.317	2	2	Carbamidomethyl C	286	296
B2Y2Q7|B2Y2Q7_WHEAT	WHEAT Low molecular weight glutenin OS=Triticum aestivum OX=4565 GN=GluB3-2 PE=2 SV=1	N.SHIPGLERPS.Q	11.75	1091.57	1093.59	0	546.793	2	2	None	24	33
B2Y2Q7|B2Y2Q7_WHEAT	WHEAT Low molecular weight glutenin OS=Triticum aestivum OX=4565 GN=GluB3-2 PE=2 SV=1	L.PQQPPFSQQ.Q	11.71	1055.5	1057.52	-0.2	528.759	2	1	None	179	187
B2Y2Q7|B2Y2Q7_WHEAT	WHEAT Low molecular weight glutenin OS=Triticum aestivum OX=4565 GN=GluB3-2 PE=2 SV=1	P.QQQPQQLGQC(+57.02)VSQPQ.Q	11.69	1752.82	1754.84	0.4	877.418	2	2	Carbamidomethyl C	286	300
B2Y2Q7|B2Y2Q7_WHEAT	WHEAT Low molecular weight glutenin OS=Triticum aestivum OX=4565 GN=GluB3-2 PE=2 SV=1	Q.LVLPQQQIPFVHPSI.L	11.64	1714.98	1716.99	0.4	858.496	2	1	None	191	205
B2Y2Q7|B2Y2Q7_WHEAT	WHEAT Low molecular weight glutenin OS=Triticum aestivum OX=4565 GN=GluB3-2 PE=2 SV=1	L.SQQQQPPFSQQQPPFSQQQQQPL.S	11.45	2708.29	2711.32	0.5	903.773	3	5	None	75	97
B2Y2Q7|B2Y2Q7_WHEAT	WHEAT Low molecular weight glutenin OS=Triticum aestivum OX=4565 GN=GluB3-2 PE=2 SV=1	L.SQQQQPPFSQQQPPFSQQ.Q	11.44	2113.98	2116	0.5	1058	2	7	None	75	92
B2Y2Q7|B2Y2Q7_WHEAT	WHEAT Low molecular weight glutenin OS=Triticum aestivum OX=4565 GN=GluB3-2 PE=2 SV=1	Q.GSIQTPQQQPQQ.L	11.25	1338.65	1340.67	0.7	670.334	2	2	None	280	291
B2Y2Q7|B2Y2Q7_WHEAT	WHEAT Low molecular weight glutenin OS=Triticum aestivum OX=4565 GN=GluB3-2 PE=2 SV=1	Q.QQLGQQPQQQ.Q	11.17	1181.58	1183.59	0.1	591.797	2	2	None	305	314
B2Y2Q7|B2Y2Q7_WHEAT	WHEAT Low molecular weight glutenin OS=Triticum aestivum OX=4565 GN=GluB3-2 PE=2 SV=1	Q.SQQQLGQQPQ.Q	11.11	1140.55	1142.57	0	571.283	2	3	None	303	312
B2Y2Q7|B2Y2Q7_WHEAT	WHEAT Low molecular weight glutenin OS=Triticum aestivum OX=4565 GN=GluB3-2 PE=2 SV=1	C.C(+57.02)QQLPQIPQ.Q	11.08	1110.55	1112.56	0.3	556.282	2	2	Carbamidomethyl C	248	256
B2Y2Q7|B2Y2Q7_WHEAT	WHEAT Low molecular weight glutenin OS=Triticum aestivum OX=4565 GN=GluB3-2 PE=2 SV=1	F.SQQQPPFSQQQQPVLPQQPS.F	11.03	2276.12	2279.14	0.2	759.713	3	1	None	121	140
B2Y2Q7|B2Y2Q7_WHEAT	WHEAT Low molecular weight glutenin OS=Triticum aestivum OX=4565 GN=GluB3-2 PE=2 SV=1	Q.QQQPPFSQQQPPF.S	10.99	1555.74	1557.76	0.2	778.878	2	2	None	77	89
B2Y2Q7|B2Y2Q7_WHEAT	WHEAT Low molecular weight glutenin OS=Triticum aestivum OX=4565 GN=GluB3-2 PE=2 SV=1	S.SC(+57.02)HVMQQQC(+57.02).C	10.96	1176.45	1178.46	0.3	589.231	2	2	Carbamidomethyl C	239	247
B2Y2Q7|B2Y2Q7_WHEAT	WHEAT Low molecular weight glutenin OS=Triticum aestivum OX=4565 GN=GluB3-2 PE=2 SV=1	F.SQQQQPPFSQQQPPFSQQQQPVLPQQPS.F	10.96	3216.56	3219.58	0.3	1073.19	3	1	None	113	140
B2Y2Q7|B2Y2Q7_WHEAT	WHEAT Low molecular weight glutenin OS=Triticum aestivum OX=4565 GN=GluB3-2 PE=2 SV=1	Q.LVLPQQQIP.F	10.91	1034.61	1036.63	0.1	518.313	2	5	None	191	199
B2Y2Q7|B2Y2Q7_WHEAT	WHEAT Low molecular weight glutenin OS=Triticum aestivum OX=4565 GN=GluB3-2 PE=2 SV=1	F.LQPHQIAQL.E	10.77	1046.59	1048.6	0.9	524.301	2	1	None	322	330
B2Y2Q7|B2Y2Q7_WHEAT	WHEAT Low molecular weight glutenin OS=Triticum aestivum OX=4565 GN=GluB3-2 PE=2 SV=1	Q.LGQC(+57.02)VSQPQQQSQQQLGQQPQQQ.Q	10.75	2650.25	2653.27	0.3	884.425	3	1	Carbamidomethyl C	292	314
B2Y2Q7|B2Y2Q7_WHEAT	WHEAT Low molecular weight glutenin OS=Triticum aestivum OX=4565 GN=GluB3-2 PE=2 SV=1	G.SIQTPQQQPQ.Q	10.7	1153.57	1155.59	-0.2	577.793	2	2	None	281	290
B2Y2Q7|B2Y2Q7_WHEAT	WHEAT Low molecular weight glutenin OS=Triticum aestivum OX=4565 GN=GluB3-2 PE=2 SV=1	H.VMQQQC(+57.02)C(+57.02).Q	10.66	952.356	954.371	-0.4	477.185	2	1	Carbamidomethyl C	242	248
B2Y2Q7|B2Y2Q7_WHEAT	WHEAT Low molecular weight glutenin OS=Triticum aestivum OX=4565 GN=GluB3-2 PE=2 SV=1	Q.LVLPQQQIPFVHPSIL.Q	10.62	1828.06	1831.08	0.1	610.361	3	2	None	191	206
B2Y2Q7|B2Y2Q7_WHEAT	WHEAT Low molecular weight glutenin OS=Triticum aestivum OX=4565 GN=GluB3-2 PE=2 SV=1	L.SHHQQQQPIQQQPQP.F	10.33	1807.87	1809.89	1.1	904.944	2	2	None	45	59
B2Y2Q7|B2Y2Q7_WHEAT	WHEAT Low molecular weight glutenin OS=Triticum aestivum OX=4565 GN=GluB3-2 PE=2 SV=1	S.C(+57.02)HVMQQQC(+57.02).C	10.33	1089.42	1091.43	-0.1	545.715	2	1	Carbamidomethyl C	240	247
B2Y2Q7|B2Y2Q7_WHEAT	WHEAT Low molecular weight glutenin OS=Triticum aestivum OX=4565 GN=GluB3-2 PE=2 SV=1	L.QEQQQVQGSIQTPQQQPQQLGQC(+57.02)V.S	10.29	2764.32	2767.34	-0.1	922.447	3	1	Carbamidomethyl C	273	296
B2Y2Q7|B2Y2Q7_WHEAT	WHEAT Low molecular weight glutenin OS=Triticum aestivum OX=4565 GN=GluB3-2 PE=2 SV=1	L.QQQPPFLQQQQPSLPQQPPF.S	10.28	2360.19	2363.21	0.3	787.738	3	2	None	165	184
B2Y2Q7|B2Y2Q7_WHEAT	WHEAT Low molecular weight glutenin OS=Triticum aestivum OX=4565 GN=GluB3-2 PE=2 SV=1	H.HQQQQPIQQQPQPF.S	10.12	1730.85	1732.87	1.3	866.433	2	2	None	47	60
B2Y2Q7|B2Y2Q7_WHEAT	WHEAT Low molecular weight glutenin OS=Triticum aestivum OX=4565 GN=GluB3-2 PE=2 SV=1	L.SQQQQPPFSQQQPPFSQQQQPPF.S	10.04	2711.27	2714.3	0.5	904.765	3	3	None	98	120
B2Y2Q7|B2Y2Q7_WHEAT	WHEAT Low molecular weight glutenin OS=Triticum aestivum OX=4565 GN=GluB3-2 PE=2 SV=1	Q.SQQQLGQQPQQQ.Q	10.03	1396.67	1398.69	1	699.343	2	1	None	303	314
B2Y2Q7|B2Y2Q7_WHEAT	WHEAT Low molecular weight glutenin OS=Triticum aestivum OX=4565 GN=GluB3-2 PE=2 SV=1	F.SQQQSPF.S	9.99	820.371	822.386	-0.3	411.193	2	1	None	150	156
B2Y2Q7|B2Y2Q7_WHEAT	WHEAT Low molecular weight glutenin OS=Triticum aestivum OX=4565 GN=GluB3-2 PE=2 SV=1	Q.QQQPPF.S	9.96	743.36	745.374	-0.8	372.687	2	2	None	77	82
B2Y2Q7|B2Y2Q7_WHEAT	WHEAT Low molecular weight glutenin OS=Triticum aestivum OX=4565 GN=GluB3-2 PE=2 SV=1	F.SQQQQPVLPQQPS.F	9.93	1463.74	1465.75	-0.9	732.875	2	2	None	128	140
B2Y2Q7|B2Y2Q7_WHEAT	WHEAT Low molecular weight glutenin OS=Triticum aestivum OX=4565 GN=GluB3-2 PE=2 SV=1	H.VMQQQC(+57.02)C(+57.02)QQLPQIPQQS.R	9.87	2099.96	2101.97	-0.5	1050.98	2	4	Carbamidomethyl C	242	258
B2Y2Q7|B2Y2Q7_WHEAT	WHEAT Low molecular weight glutenin OS=Triticum aestivum OX=4565 GN=GluB3-2 PE=2 SV=1	Q.LGQC(+57.02)VSQPQQ.Q	9.74	1143.53	1145.55	0.2	572.774	2	2	Carbamidomethyl C	292	301
B2Y2Q7|B2Y2Q7_WHEAT	WHEAT Low molecular weight glutenin OS=Triticum aestivum OX=4565 GN=GluB3-2 PE=2 SV=1	S.QQQQPPFSQQQPPFSQQQQPV.L	9.72	2479.19	2482.21	0.3	827.404	3	1	None	114	134
B2Y2Q7|B2Y2Q7_WHEAT	WHEAT Low molecular weight glutenin OS=Triticum aestivum OX=4565 GN=GluB3-2 PE=2 SV=1	P.QQQPQQLGQC(+57.02)VSQPQQQ.S	9.69	2008.94	2011.96	0.3	670.654	3	1	Carbamidomethyl C	286	302
B2Y2Q7|B2Y2Q7_WHEAT	WHEAT Low molecular weight glutenin OS=Triticum aestivum OX=4565 GN=GluB3-2 PE=2 SV=1	V.FLQQQC(+57.02).S	9.68	822.369	824.384	0	412.192	2	2	Carbamidomethyl C	215	220
B2Y2Q7|B2Y2Q7_WHEAT	WHEAT Low molecular weight glutenin OS=Triticum aestivum OX=4565 GN=GluB3-2 PE=2 SV=1	S.QQQPLPPQQT.L	9.51	1163.59	1165.61	-0.3	582.804	2	2	None	34	43
B2Y2Q7|B2Y2Q7_WHEAT	WHEAT Low molecular weight glutenin OS=Triticum aestivum OX=4565 GN=GluB3-2 PE=2 SV=1	K.VFLQQQC(+57.02)SPVA.M	9.21	1275.63	1277.64	0.2	638.822	2	1	Carbamidomethyl C	214	224
B2Y2Q7|B2Y2Q7_WHEAT	WHEAT Low molecular weight glutenin OS=Triticum aestivum OX=4565 GN=GluB3-2 PE=2 SV=1	L.SQQQQPPFSQQQPPFSQ.Q	9.08	1985.92	1988.95	0.4	662.982	3	1	None	75	91
B2Y2Q7|B2Y2Q7_WHEAT	WHEAT Low molecular weight glutenin OS=Triticum aestivum OX=4565 GN=GluB3-2 PE=2 SV=1	Q.LVLPQQQIPF.V	9.03	1181.68	1183.7	0	591.848	2	2	None	191	200
B2Y2Q7|B2Y2Q7_WHEAT	WHEAT Low molecular weight glutenin OS=Triticum aestivum OX=4565 GN=GluB3-2 PE=2 SV=1	H.VMQQQC(+57.02).C	9	792.326	794.341	0.2	397.17	2	1	Carbamidomethyl C	242	247
B2Y2Q7|B2Y2Q7_WHEAT	WHEAT Low molecular weight glutenin OS=Triticum aestivum OX=4565 GN=GluB3-2 PE=2 SV=1	Q.LVLPQQQIPFVHPS.I	8.97	1601.89	1603.91	0.4	801.954	2	1	None	191	204
B2Y2Q7|B2Y2Q7_WHEAT	WHEAT Low molecular weight glutenin OS=Triticum aestivum OX=4565 GN=GluB3-2 PE=2 SV=1	T.FLQPHQIA.Q	8.96	952.513	954.528	0.8	477.264	2	2	None	321	328
B2Y2Q7|B2Y2Q7_WHEAT	WHEAT Low molecular weight glutenin OS=Triticum aestivum OX=4565 GN=GluB3-2 PE=2 SV=1	N.SHIPGLE.R	8.83	751.386	753.401	-0.4	376.7	2	1	None	24	30
B2Y2Q7|B2Y2Q7_WHEAT	WHEAT Low molecular weight glutenin OS=Triticum aestivum OX=4565 GN=GluB3-2 PE=2 SV=1	L.YRTTTSVPF.G	8.82	1070.54	1072.55	0	536.277	2	2	None	352	360
B2Y2Q7|B2Y2Q7_WHEAT	WHEAT Low molecular weight glutenin OS=Triticum aestivum OX=4565 GN=GluB3-2 PE=2 SV=1	Q.GSIQTPQQQPQ.Q	8.69	1210.59	1212.61	-0.8	606.304	2	1	None	280	290
B2Y2Q7|B2Y2Q7_WHEAT	WHEAT Low molecular weight glutenin OS=Triticum aestivum OX=4565 GN=GluB3-2 PE=2 SV=1	L.SQQQQPP(+15.99)FSQQ.Q	8.64	1317.59	1319.61	-0.3	659.804	2	2	Oxidation M	75	85
B2Y2Q7|B2Y2Q7_WHEAT	WHEAT Low molecular weight glutenin OS=Triticum aestivum OX=4565 GN=GluB3-2 PE=2 SV=1	S.QQQPPFSQQQQPV.L	8.54	1538.75	1540.76	0.4	770.381	2	1	None	122	134
B2Y2Q7|B2Y2Q7_WHEAT	WHEAT Low molecular weight glutenin OS=Triticum aestivum OX=4565 GN=GluB3-2 PE=2 SV=1	Q.QQQPPFSQQQPPFSQQQQPVLPQQPS.F	8.45	3001.47	3004.49	1.4	1001.5	3	1	None	115	140
B2Y2Q7|B2Y2Q7_WHEAT	WHEAT Low molecular weight glutenin OS=Triticum aestivum OX=4565 GN=GluB3-2 PE=2 SV=1	Q.QQPPFSQQQPPFSQQQQQPL.S	8.19	2365.14	2368.17	0.9	789.39	3	1	None	78	97
B2Y2Q7|B2Y2Q7_WHEAT	WHEAT Low molecular weight glutenin OS=Triticum aestivum OX=4565 GN=GluB3-2 PE=2 SV=1	C.QQLPQIPQ.Q	8.13	950.519	952.533	-0.1	476.266	2	1	None	249	256
B2Y2Q7|B2Y2Q7_WHEAT	WHEAT Low molecular weight glutenin OS=Triticum aestivum OX=4565 GN=GluB3-2 PE=2 SV=1	L.SQQQQPPFSQQQPPFSQQQQPPFSQQQPPFSQQQQPV.L	8.11	4319.04	4322.07	1.2	1440.69	3	2	None	98	134
B2Y2Q7|B2Y2Q7_WHEAT	WHEAT Low molecular weight glutenin OS=Triticum aestivum OX=4565 GN=GluB3-2 PE=2 SV=1	T.LSHHQQQQPIQQQPQPF.S	8.05	2068.02	2071.05	0.4	690.349	3	1	None	44	60
B2Y2Q7|B2Y2Q7_WHEAT	WHEAT Low molecular weight glutenin OS=Triticum aestivum OX=4565 GN=GluB3-2 PE=2 SV=1	F.SQQQLPPF.S	8.03	943.476	945.491	0.1	472.745	2	2	None	142	149
B2Y2Q7|B2Y2Q7_WHEAT	WHEAT Low molecular weight glutenin OS=Triticum aestivum OX=4565 GN=GluB3-2 PE=2 SV=1	L.GQC(+57.02)VSQPQQ.Q	7.82	1030.45	1032.47	0.5	516.233	2	2	Carbamidomethyl C	293	301
B2Y2Q7|B2Y2Q7_WHEAT	WHEAT Low molecular weight glutenin OS=Triticum aestivum OX=4565 GN=GluB3-2 PE=2 SV=1	Q.QLGQC(+57.02)VSQPQQ.Q	7.81	1271.59	1273.61	0.3	636.804	2	2	Carbamidomethyl C	291	301
B2Y2Q7|B2Y2Q7_WHEAT	WHEAT Low molecular weight glutenin OS=Triticum aestivum OX=4565 GN=GluB3-2 PE=2 SV=1	F.SQQQLPPFSQQ.Q	7.75	1286.63	1288.64	0.9	644.321	2	1	None	142	152
B2Y2Q7|B2Y2Q7_WHEAT	WHEAT Low molecular weight glutenin OS=Triticum aestivum OX=4565 GN=GluB3-2 PE=2 SV=1	L.SQQQQPPFSQQQPPFSQQQQPPFSQQQPPF.S	7.73	3523.65	3526.69	2.5	1175.56	3	1	None	98	127
B2Y2Q7|B2Y2Q7_WHEAT	WHEAT Low molecular weight glutenin OS=Triticum aestivum OX=4565 GN=GluB3-2 PE=2 SV=1	F.SQQQLPPFSQQQSPFSQQQQ.I	7.72	2345.1	2348.13	0.2	782.709	3	2	None	142	161
B2Y2Q7|B2Y2Q7_WHEAT	WHEAT Low molecular weight glutenin OS=Triticum aestivum OX=4565 GN=GluB3-2 PE=2 SV=1	L.QQLNPC(+57.02)KVFL.Q	7.65	1245.65	1247.67	-0.1	623.834	2	1	Carbamidomethyl C	207	216
B2Y2Q7|B2Y2Q7_WHEAT	WHEAT Low molecular weight glutenin OS=Triticum aestivum OX=4565 GN=GluB3-2 PE=2 SV=1	G.SIQTPQQQPQQ.L	7.61	1281.63	1283.64	-1.3	641.822	2	1	None	281	291
B2Y2Q7|B2Y2Q7_WHEAT	WHEAT Low molecular weight glutenin OS=Triticum aestivum OX=4565 GN=GluB3-2 PE=2 SV=1	P.QQQPQQLGQC(+57.02)VSQPQQ.Q	7.59	1880.88	1883.91	2.4	627.969	3	2	Carbamidomethyl C	286	301
B2Y2Q7|B2Y2Q7_WHEAT	WHEAT Low molecular weight glutenin OS=Triticum aestivum OX=4565 GN=GluB3-2 PE=2 SV=1	L.QQLNPC(+57.02).K	7.37	758.338	760.353	-0.1	380.176	2	1	Carbamidomethyl C	207	212
B2Y2Q7|B2Y2Q7_WHEAT	WHEAT Low molecular weight glutenin OS=Triticum aestivum OX=4565 GN=GluB3-2 PE=2 SV=1	Q.QC(+57.02)C(+57.02)QQLPQIPQQS.R	7.36	1613.73	1615.74	0.8	807.872	2	1	Carbamidomethyl C	246	258
B2Y2Q7|B2Y2Q7_WHEAT	WHEAT Low molecular weight glutenin OS=Triticum aestivum OX=4565 GN=GluB3-2 PE=2 SV=1	L.GQC(+57.02)VSQPQ.Q	7.31	902.392	904.406	-0.1	452.203	2	2	Carbamidomethyl C	293	300
B2Y2Q7|B2Y2Q7_WHEAT	WHEAT Low molecular weight glutenin OS=Triticum aestivum OX=4565 GN=GluB3-2 PE=2 SV=1	Q.LGQC(+57.02)VSQPQ.Q	7.29	1015.48	1017.49	-0.1	508.745	2	1	Carbamidomethyl C	292	300
B2Y2Q7|B2Y2Q7_WHEAT	WHEAT Low molecular weight glutenin OS=Triticum aestivum OX=4565 GN=GluB3-2 PE=2 SV=1	S.QQQLPPFSQQQSPF.S	7.16	1658.81	1660.82	-1.1	830.409	2	1	None	143	156
B2Y2Q7|B2Y2Q7_WHEAT	WHEAT Low molecular weight glutenin OS=Triticum aestivum OX=4565 GN=GluB3-2 PE=2 SV=1	M.LQQSSC(+57.02)HVMQQQC(+57.02)C(+57.02)QQLPQIPQQSRY.E	6.74	3259.47	3262.5	0.7	1087.5	3	1	Carbamidomethyl C	235	260
B2Y2Q7|B2Y2Q7_WHEAT	WHEAT Low molecular weight glutenin OS=Triticum aestivum OX=4565 GN=GluB3-2 PE=2 SV=1	F.SQQQQPPFSQQQPPFSQQQQPVLPQQP.S	6.7	3129.53	3132.55	0.5	1044.18	3	2	None	113	139
B2Y2Q7|B2Y2Q7_WHEAT	WHEAT Low molecular weight glutenin OS=Triticum aestivum OX=4565 GN=GluB3-2 PE=2 SV=1	L.QEQQQVQGSIQTPQQQPQQLGQC(+57.02)VSQPQQQ.S	6.48	3460.64	3463.66	-0.3	1154.55	3	1	Carbamidomethyl C	273	302
B2Y2Q7|B2Y2Q7_WHEAT	WHEAT Low molecular weight glutenin OS=Triticum aestivum OX=4565 GN=GluB3-2 PE=2 SV=1	L.GQC(+57.02)VSQPQQQSQQQLGQQPQQ.Q	6.46	2409.11	2412.13	0.5	804.044	3	2	Carbamidomethyl C	293	313
B2Y2Q7|B2Y2Q7_WHEAT	WHEAT Low molecular weight glutenin OS=Triticum aestivum OX=4565 GN=GluB3-2 PE=2 SV=1	Q.QQQPVLPQ.Q	6.32	936.503	938.517	0	469.259	2	1	None	130	137
B2Y2Q7|B2Y2Q7_WHEAT	WHEAT Low molecular weight glutenin OS=Triticum aestivum OX=4565 GN=GluB3-2 PE=2 SV=1	N.SHIPGLERPSQQQPLPPQ.Q	6.32	2008.05	2011.07	0.3	670.357	3	1	None	24	41
B2Y2Q7|B2Y2Q7_WHEAT	WHEAT Low molecular weight glutenin OS=Triticum aestivum OX=4565 GN=GluB3-2 PE=2 SV=1	M.C(+57.02)RVNVPL.Y	6.26	856.459	858.473	-0.4	429.237	2	1	Carbamidomethyl C	345	351
B2Y2Q7|B2Y2Q7_WHEAT	WHEAT Low molecular weight glutenin OS=Triticum aestivum OX=4565 GN=GluB3-2 PE=2 SV=1	S.HHQQQQPIQQQPQPF.S	6.2	1867.91	1870.93	0.7	623.644	3	1	None	46	60
B2Y2Q7|B2Y2Q7_WHEAT	WHEAT Low molecular weight glutenin OS=Triticum aestivum OX=4565 GN=GluB3-2 PE=2 SV=1	N.SHIPGLER.P	6.13	907.487	909.502	0.3	454.751	2	1	None	24	31
B2Y2Q7|B2Y2Q7_WHEAT	WHEAT Low molecular weight glutenin OS=Triticum aestivum OX=4565 GN=GluB3-2 PE=2 SV=1	G.SIQTPQQQPQQLGQC(+57.02)VSQPQQQ.S	6.11	2535.21	2538.24	0.7	846.079	3	1	Carbamidomethyl C	281	302
B2Y2Q7|B2Y2Q7_WHEAT	WHEAT Low molecular weight glutenin OS=Triticum aestivum OX=4565 GN=GluB3-2 PE=2 SV=1	L.PQQPSFSQQQLPPFSQQQSPF.S	6.05	2430.16	2433.18	-0.9	811.06	3	1	None	136	156
B2Y2Q7|B2Y2Q7_WHEAT	WHEAT Low molecular weight glutenin OS=Triticum aestivum OX=4565 GN=GluB3-2 PE=2 SV=1	I.LQQLNPC(+57.02).K	5.83	871.422	873.436	-0.3	436.718	2	1	Carbamidomethyl C	206	212
B2Y2Q7|B2Y2Q7_WHEAT	WHEAT Low molecular weight glutenin OS=Triticum aestivum OX=4565 GN=GluB3-2 PE=2 SV=1	N.SHIPGLERPSQQQPLPPQQ.T	5.79	2136.11	2139.13	0	713.043	3	2	None	24	42
B2Y2Q7|B2Y2Q7_WHEAT	WHEAT Low molecular weight glutenin OS=Triticum aestivum OX=4565 GN=GluB3-2 PE=2 SV=1	Q.LGQC(+57.02)VSQPQQQ.S	5.71	1271.59	1273.61	0	636.804	2	1	Carbamidomethyl C	292	302
B2Y2Q7|B2Y2Q7_WHEAT	WHEAT Low molecular weight glutenin OS=Triticum aestivum OX=4565 GN=GluB3-2 PE=2 SV=1	I.QQQPQPF.S	5.71	871.419	873.433	-0.2	436.717	2	1	None	54	60
B2Y2Q7|B2Y2Q7_WHEAT	WHEAT Low molecular weight glutenin OS=Triticum aestivum OX=4565 GN=GluB3-2 PE=2 SV=1	E.NSHIPGLERPSQQQPLPPQQT.L	5.7	2351.2	2354.22	0	784.74	3	2	None	23	43
B2Y2Q7|B2Y2Q7_WHEAT	WHEAT Low molecular weight glutenin OS=Triticum aestivum OX=4565 GN=GluB3-2 PE=2 SV=1	Q.TLSHHQQQQPIQQQPQPF.S	5.52	2169.07	2172.1	1.5	724.032	3	1	None	43	60
B2Y2Q7|B2Y2Q7_WHEAT	WHEAT Low molecular weight glutenin OS=Triticum aestivum OX=4565 GN=GluB3-2 PE=2 SV=1	L.QQQC(+57.02)SPV.A	5.31	845.37	847.385	-0.1	423.692	2	1	Carbamidomethyl C	217	223
B2Y2Q7|B2Y2Q7_WHEAT	WHEAT Low molecular weight glutenin OS=Triticum aestivum OX=4565 GN=GluB3-2 PE=2 SV=1	L.QQLNPC(+57.02)KVFLQQQC(+57.02)SPVAMPQSL.A	5.26	2700.32	2703.34	-0.6	901.113	3	1	Carbamidomethyl C	207	229
B2Y2Q7|B2Y2Q7_WHEAT	WHEAT Low molecular weight glutenin OS=Triticum aestivum OX=4565 GN=GluB3-2 PE=2 SV=1	Q.QQPPFSQQQPPFSQQQQPVLPQQPS.F	5.19	2873.41	2876.43	0.7	958.811	3	1	None	116	140
B2Y2Q7|B2Y2Q7_WHEAT	WHEAT Low molecular weight glutenin OS=Triticum aestivum OX=4565 GN=GluB3-2 PE=2 SV=1	I.VLQQQPP(+15.99)FLQ(+.98)QQ(+.98)QPSLP(+15.99)QQP.P	5.04	2362.18	2365.2	0.1	788.401	3	1	Oxidation M; Deamidation Q	163	182

## Sheet: D60
Data Sheet 4: Summary data on peptides identified by PEAKS at timepont D60 corresponding to wheat LMW glutenin B2Y2Q7 including protein accession, protein description, peptide sequence, -10lgP, theoretical and experimental precursor mass, ppm mass difference between the theoretical and experimental mass, charge, experimentally measured m/z, spectral counts, peptide modification and the start/end …
Protein Accession	Protein Description	Peptide	-10lgP	Precursor Mass (Theoritical) Da	Precursor Mass (experimental) Da	ppm	m/z (experimental)	Charge	Spectral counts	Peptide Modification	Start	End
B2Y2Q7|B2Y2Q7_WHEAT	WHEAT Low molecular weight glutenin OS=Triticum aestivum OX=4565 GN=GluB3-2 PE=2 SV=1	L.YRTTTSVPFGVGTGVGS.Y	27.51	1684.84	1686.86	0.1	843.428	2	1	None	352	368
B2Y2Q7|B2Y2Q7_WHEAT	WHEAT Low molecular weight glutenin OS=Triticum aestivum OX=4565 GN=GluB3-2 PE=2 SV=1	L.PQQQIPFVHPSIL.Q	26.73	1502.82	1504.84	0.2	752.42	2	2	None	194	206
B2Y2Q7|B2Y2Q7_WHEAT	WHEAT Low molecular weight glutenin OS=Triticum aestivum OX=4565 GN=GluB3-2 PE=2 SV=1	L.QQQQPSLPQQPPFS.Q	26.34	1608.79	1610.8	0.4	805.402	2	5	None	172	185
B2Y2Q7|B2Y2Q7_WHEAT	WHEAT Low molecular weight glutenin OS=Triticum aestivum OX=4565 GN=GluB3-2 PE=2 SV=1	L.SQQQQPPFSQQQPPFS.Q	26.03	1857.86	1859.88	0.5	929.94	2	5	None	75	90
B2Y2Q7|B2Y2Q7_WHEAT	WHEAT Low molecular weight glutenin OS=Triticum aestivum OX=4565 GN=GluB3-2 PE=2 SV=1	K.VFLQQQC(+57.02)SPV.A	26.03	1204.59	1206.61	1.2	603.303	2	1	Carbamidomethyl C	214	223
B2Y2Q7|B2Y2Q7_WHEAT	WHEAT Low molecular weight glutenin OS=Triticum aestivum OX=4565 GN=GluB3-2 PE=2 SV=1	N.SHIPGLERPS.Q	24.58	1091.57	1093.59	0.1	546.793	2	6	None	24	33
B2Y2Q7|B2Y2Q7_WHEAT	WHEAT Low molecular weight glutenin OS=Triticum aestivum OX=4565 GN=GluB3-2 PE=2 SV=1	L.SQQQQPPFSQQQPPF.S	22.35	1770.83	1772.85	0.6	886.424	2	6	None	75	89
B2Y2Q7|B2Y2Q7_WHEAT	WHEAT Low molecular weight glutenin OS=Triticum aestivum OX=4565 GN=GluB3-2 PE=2 SV=1	L.QEQQQVQGSIQTPQ.Q	22.23	1597.77	1599.79	0.8	799.893	2	2	None	273	286
B2Y2Q7|B2Y2Q7_WHEAT	WHEAT Low molecular weight glutenin OS=Triticum aestivum OX=4565 GN=GluB3-2 PE=2 SV=1	L.QQLNPC(+57.02)KVF.L	21.93	1132.57	1134.58	0.1	567.292	2	2	Carbamidomethyl C	207	215
B2Y2Q7|B2Y2Q7_WHEAT	WHEAT Low molecular weight glutenin OS=Triticum aestivum OX=4565 GN=GluB3-2 PE=2 SV=1	F.LQPHQIAQLEVMTS.I	21.35	1593.82	1595.83	-1.3	797.915	2	1	None	322	335
B2Y2Q7|B2Y2Q7_WHEAT	WHEAT Low molecular weight glutenin OS=Triticum aestivum OX=4565 GN=GluB3-2 PE=2 SV=1	F.SQQQLPPFSQQQSPF.S	21.33	1745.84	1747.85	0	873.926	2	4	None	142	156
B2Y2Q7|B2Y2Q7_WHEAT	WHEAT Low molecular weight glutenin OS=Triticum aestivum OX=4565 GN=GluB3-2 PE=2 SV=1	S.QQQPLPPQQT.L	21.09	1163.59	1165.61	0.5	582.804	2	5	None	34	43
B2Y2Q7|B2Y2Q7_WHEAT	WHEAT Low molecular weight glutenin OS=Triticum aestivum OX=4565 GN=GluB3-2 PE=2 SV=1	L.QQQQPSLPQQPP.F	20.99	1374.69	1376.7	-0.1	688.352	2	5	None	172	183
B2Y2Q7|B2Y2Q7_WHEAT	WHEAT Low molecular weight glutenin OS=Triticum aestivum OX=4565 GN=GluB3-2 PE=2 SV=1	L.SQQQQPPFSQQQPP.F	20.68	1623.76	1625.78	0.1	812.889	2	10	None	75	88
B2Y2Q7|B2Y2Q7_WHEAT	WHEAT Low molecular weight glutenin OS=Triticum aestivum OX=4565 GN=GluB3-2 PE=2 SV=1	S.QQQPPFSQQQQPPFS.Q	19.77	1770.83	1773.85	0	591.285	3	6	None	107	121
B2Y2Q7|B2Y2Q7_WHEAT	WHEAT Low molecular weight glutenin OS=Triticum aestivum OX=4565 GN=GluB3-2 PE=2 SV=1	Q.QQVQGSIQTPQQQPQ.Q	18.96	1693.84	1695.85	0.1	847.927	2	1	None	276	290
B2Y2Q7|B2Y2Q7_WHEAT	WHEAT Low molecular weight glutenin OS=Triticum aestivum OX=4565 GN=GluB3-2 PE=2 SV=1	Q.LVLPQQQIPFVHPSIL.Q	18.44	1828.06	1830.08	0.1	915.038	2	1	None	191	206
B2Y2Q7|B2Y2Q7_WHEAT	WHEAT Low molecular weight glutenin OS=Triticum aestivum OX=4565 GN=GluB3-2 PE=2 SV=1	L.PQQQIPFVHPSI.L	18.39	1389.74	1391.76	1.2	695.878	2	1	None	194	205
B2Y2Q7|B2Y2Q7_WHEAT	WHEAT Low molecular weight glutenin OS=Triticum aestivum OX=4565 GN=GluB3-2 PE=2 SV=1	Q.GSIQTPQQQPQ.Q	18.17	1210.59	1212.61	0.2	606.304	2	3	None	280	290
B2Y2Q7|B2Y2Q7_WHEAT	WHEAT Low molecular weight glutenin OS=Triticum aestivum OX=4565 GN=GluB3-2 PE=2 SV=1	G.SIQTPQQQPQ.Q	17.92	1153.57	1155.59	2.1	577.795	2	2	None	281	290
B2Y2Q7|B2Y2Q7_WHEAT	WHEAT Low molecular weight glutenin OS=Triticum aestivum OX=4565 GN=GluB3-2 PE=2 SV=1	L.SHHQQQQPI.Q	17.76	1101.53	1103.55	0.3	551.773	2	3	None	45	53
B2Y2Q7|B2Y2Q7_WHEAT	WHEAT Low molecular weight glutenin OS=Triticum aestivum OX=4565 GN=GluB3-2 PE=2 SV=1	Q.QQQPPFSQQQPPFS.Q	17.32	1642.77	1644.79	0.3	822.394	2	2	None	77	90
B2Y2Q7|B2Y2Q7_WHEAT	WHEAT Low molecular weight glutenin OS=Triticum aestivum OX=4565 GN=GluB3-2 PE=2 SV=1	R.PSQQQPLPPQQT.L	16.96	1347.68	1349.69	-0.1	674.846	2	6	None	32	43
B2Y2Q7|B2Y2Q7_WHEAT	WHEAT Low molecular weight glutenin OS=Triticum aestivum OX=4565 GN=GluB3-2 PE=2 SV=1	Q.LVLPQQQIPFVHPSI.L	16.83	1714.98	1716.99	1.5	858.497	2	1	None	191	205
B2Y2Q7|B2Y2Q7_WHEAT	WHEAT Low molecular weight glutenin OS=Triticum aestivum OX=4565 GN=GluB3-2 PE=2 SV=1	Q.QQQPPFS.Q	16.66	830.392	832.407	0	416.203	2	1	None	77	83
B2Y2Q7|B2Y2Q7_WHEAT	WHEAT Low molecular weight glutenin OS=Triticum aestivum OX=4565 GN=GluB3-2 PE=2 SV=1	F.SQQQPC(+57.02)SQQQQQPL.S	16.43	1683.76	1685.78	0.4	842.889	2	1	Carbamidomethyl C	61	74
B2Y2Q7|B2Y2Q7_WHEAT	WHEAT Low molecular weight glutenin OS=Triticum aestivum OX=4565 GN=GluB3-2 PE=2 SV=1	L.QQQQPSLPQQPPF.S	15.99	1521.76	1523.77	0.6	761.886	2	4	None	172	184
B2Y2Q7|B2Y2Q7_WHEAT	WHEAT Low molecular weight glutenin OS=Triticum aestivum OX=4565 GN=GluB3-2 PE=2 SV=1	L.ERPSQQQPLPPQQT.L	15.97	1632.82	1634.84	0.6	817.419	2	1	None	30	43
B2Y2Q7|B2Y2Q7_WHEAT	WHEAT Low molecular weight glutenin OS=Triticum aestivum OX=4565 GN=GluB3-2 PE=2 SV=1	L.VLPQQQIPFVHPSIL.Q	15.97	1714.98	1716.99	0.3	858.496	2	2	None	192	206
B2Y2Q7|B2Y2Q7_WHEAT	WHEAT Low molecular weight glutenin OS=Triticum aestivum OX=4565 GN=GluB3-2 PE=2 SV=1	H.VMQQQC(+57.02).C	15.81	792.326	794.343	3.5	397.172	2	1	Carbamidomethyl C	242	247
B2Y2Q7|B2Y2Q7_WHEAT	WHEAT Low molecular weight glutenin OS=Triticum aestivum OX=4565 GN=GluB3-2 PE=2 SV=1	N.SHIPGLERPSQQQPLPPQQT.L	15.56	2237.16	2240.18	0.3	746.726	3	11	None	24	43
B2Y2Q7|B2Y2Q7_WHEAT	WHEAT Low molecular weight glutenin OS=Triticum aestivum OX=4565 GN=GluB3-2 PE=2 SV=1	Q.QQPSLPQQPPFS.Q	15.4	1352.67	1354.69	0.1	677.343	2	2	None	174	185
B2Y2Q7|B2Y2Q7_WHEAT	WHEAT Low molecular weight glutenin OS=Triticum aestivum OX=4565 GN=GluB3-2 PE=2 SV=1	Q.LVLPQQQIPFVHPS.I	15.24	1601.89	1603.91	0	801.954	2	1	None	191	204
B2Y2Q7|B2Y2Q7_WHEAT	WHEAT Low molecular weight glutenin OS=Triticum aestivum OX=4565 GN=GluB3-2 PE=2 SV=1	L.QEQQQVQGSIQ.T	15.22	1271.61	1273.63	1.2	636.813	2	1	None	273	283
B2Y2Q7|B2Y2Q7_WHEAT	WHEAT Low molecular weight glutenin OS=Triticum aestivum OX=4565 GN=GluB3-2 PE=2 SV=1	L.PQQPPFSQQ.Q	15.03	1055.5	1057.52	0	528.759	2	2	None	179	187
B2Y2Q7|B2Y2Q7_WHEAT	WHEAT Low molecular weight glutenin OS=Triticum aestivum OX=4565 GN=GluB3-2 PE=2 SV=1	Q.QQPPFSQQQPPFS.Q	14.89	1514.72	1516.73	0.2	758.365	2	2	None	78	90
B2Y2Q7|B2Y2Q7_WHEAT	WHEAT Low molecular weight glutenin OS=Triticum aestivum OX=4565 GN=GluB3-2 PE=2 SV=1	F.LQQQQPSLPQQPPFS.Q	14.83	1721.87	1723.89	-1.3	861.943	2	4	None	171	185
B2Y2Q7|B2Y2Q7_WHEAT	WHEAT Low molecular weight glutenin OS=Triticum aestivum OX=4565 GN=GluB3-2 PE=2 SV=1	Q.QQPVLPQQPS.F	14.38	1120.59	1122.6	0	561.301	2	1	None	131	140
B2Y2Q7|B2Y2Q7_WHEAT	WHEAT Low molecular weight glutenin OS=Triticum aestivum OX=4565 GN=GluB3-2 PE=2 SV=1	F.LQQQC(+57.02)SPV.A	13.65	958.454	960.469	0.4	480.235	2	3	Carbamidomethyl C	216	223
B2Y2Q7|B2Y2Q7_WHEAT	WHEAT Low molecular weight glutenin OS=Triticum aestivum OX=4565 GN=GluB3-2 PE=2 SV=1	Q.LVLPQQQIPF.V	13.6	1181.68	1183.69	-0.7	591.847	2	2	None	191	200
B2Y2Q7|B2Y2Q7_WHEAT	WHEAT Low molecular weight glutenin OS=Triticum aestivum OX=4565 GN=GluB3-2 PE=2 SV=1	Q.SQQQLGQQPQ.Q	13.55	1140.55	1142.57	-0.4	571.283	2	1	None	303	312
B2Y2Q7|B2Y2Q7_WHEAT	WHEAT Low molecular weight glutenin OS=Triticum aestivum OX=4565 GN=GluB3-2 PE=2 SV=1	Q.QQPPFSQQQPPF.S	13.44	1427.68	1429.7	0.2	714.849	2	1	None	78	89
B2Y2Q7|B2Y2Q7_WHEAT	WHEAT Low molecular weight glutenin OS=Triticum aestivum OX=4565 GN=GluB3-2 PE=2 SV=1	Q.QQPPFSQQQQQP.L	13.28	1439.68	1441.69	0.2	720.847	2	1	None	85	96
B2Y2Q7|B2Y2Q7_WHEAT	WHEAT Low molecular weight glutenin OS=Triticum aestivum OX=4565 GN=GluB3-2 PE=2 SV=1	L.PQQPPFSQQQQ.Q	13.17	1311.62	1313.64	2.3	656.819	2	1	None	179	189
B2Y2Q7|B2Y2Q7_WHEAT	WHEAT Low molecular weight glutenin OS=Triticum aestivum OX=4565 GN=GluB3-2 PE=2 SV=1	Q.QQQPPF.S	13.08	743.36	745.375	-0.2	372.687	2	1	None	77	82
B2Y2Q7|B2Y2Q7_WHEAT	WHEAT Low molecular weight glutenin OS=Triticum aestivum OX=4565 GN=GluB3-2 PE=2 SV=1	S.QQQPPFSQQQQQP.L	12.91	1567.74	1569.76	2.1	784.878	2	2	None	84	96
B2Y2Q7|B2Y2Q7_WHEAT	WHEAT Low molecular weight glutenin OS=Triticum aestivum OX=4565 GN=GluB3-2 PE=2 SV=1	Q.QQPPFSQQQPP.F	12.79	1280.61	1282.63	0.1	641.315	2	1	None	78	88
B2Y2Q7|B2Y2Q7_WHEAT	WHEAT Low molecular weight glutenin OS=Triticum aestivum OX=4565 GN=GluB3-2 PE=2 SV=1	F.SQQQPPFSQQQQPV.L	12.64	1625.78	1627.79	0.3	813.897	2	1	None	121	134
B2Y2Q7|B2Y2Q7_WHEAT	WHEAT Low molecular weight glutenin OS=Triticum aestivum OX=4565 GN=GluB3-2 PE=2 SV=1	Q.QQQPPFSQQQP.P	12.59	1311.62	1313.64	0.2	656.818	2	1	None	77	87
B2Y2Q7|B2Y2Q7_WHEAT	WHEAT Low molecular weight glutenin OS=Triticum aestivum OX=4565 GN=GluB3-2 PE=2 SV=1	Q.QQPPFSQQ.Q	12.53	958.451	960.467	2.2	480.234	2	1	None	78	85
B2Y2Q7|B2Y2Q7_WHEAT	WHEAT Low molecular weight glutenin OS=Triticum aestivum OX=4565 GN=GluB3-2 PE=2 SV=1	F.SQQQPPFSQQQQPPFS.Q	12.53	1857.86	1859.88	-0.3	929.939	2	2	None	106	121
B2Y2Q7|B2Y2Q7_WHEAT	WHEAT Low molecular weight glutenin OS=Triticum aestivum OX=4565 GN=GluB3-2 PE=2 SV=1	L.GQC(+57.02)VSQPQ.Q	12.38	902.392	904.407	0.5	452.203	2	2	Carbamidomethyl C	293	300
B2Y2Q7|B2Y2Q7_WHEAT	WHEAT Low molecular weight glutenin OS=Triticum aestivum OX=4565 GN=GluB3-2 PE=2 SV=1	S.ILQQLNPC(+57.02).K	12.22	984.506	986.522	1	493.261	2	1	Carbamidomethyl C	205	212
B2Y2Q7|B2Y2Q7_WHEAT	WHEAT Low molecular weight glutenin OS=Triticum aestivum OX=4565 GN=GluB3-2 PE=2 SV=1	L.SHHQQQQPIQQQPQPF.S	11.99	1954.94	1957.96	0.2	652.654	3	2	None	45	60
B2Y2Q7|B2Y2Q7_WHEAT	WHEAT Low molecular weight glutenin OS=Triticum aestivum OX=4565 GN=GluB3-2 PE=2 SV=1	S.QQQQPPFSQQQPPFS.Q	11.95	1770.83	1772.85	-0.1	886.423	2	2	None	76	90
B2Y2Q7|B2Y2Q7_WHEAT	WHEAT Low molecular weight glutenin OS=Triticum aestivum OX=4565 GN=GluB3-2 PE=2 SV=1	Q.QQQPIQQQPQPF.S	11.94	1465.73	1467.75	0.6	733.873	2	1	None	49	60
B2Y2Q7|B2Y2Q7_WHEAT	WHEAT Low molecular weight glutenin OS=Triticum aestivum OX=4565 GN=GluB3-2 PE=2 SV=1	Q.QQQPPFSQQQPPF.S	11.89	1555.74	1557.75	-1.3	778.877	2	3	None	77	89
B2Y2Q7|B2Y2Q7_WHEAT	WHEAT Low molecular weight glutenin OS=Triticum aestivum OX=4565 GN=GluB3-2 PE=2 SV=1	R.TTTSVPF.G	11.88	751.375	753.389	-0.4	376.695	2	2	None	354	360
B2Y2Q7|B2Y2Q7_WHEAT	WHEAT Low molecular weight glutenin OS=Triticum aestivum OX=4565 GN=GluB3-2 PE=2 SV=1	Q.PPFSQQQPPFS.Q	11.73	1258.6	1260.61	0.1	630.306	2	1	None	80	90
B2Y2Q7|B2Y2Q7_WHEAT	WHEAT Low molecular weight glutenin OS=Triticum aestivum OX=4565 GN=GluB3-2 PE=2 SV=1	S.LPQQPPFS.Q	11.5	912.471	914.483	-1.9	457.242	2	1	None	178	185
B2Y2Q7|B2Y2Q7_WHEAT	WHEAT Low molecular weight glutenin OS=Triticum aestivum OX=4565 GN=GluB3-2 PE=2 SV=1	L.SQQQQPPFSQQ.Q	11.3	1301.6	1303.61	0.2	651.807	2	2	None	75	85
B2Y2Q7|B2Y2Q7_WHEAT	WHEAT Low molecular weight glutenin OS=Triticum aestivum OX=4565 GN=GluB3-2 PE=2 SV=1	P.FVHPSIL.Q	11.23	811.459	813.475	1.1	406.737	2	2	None	200	206
B2Y2Q7|B2Y2Q7_WHEAT	WHEAT Low molecular weight glutenin OS=Triticum aestivum OX=4565 GN=GluB3-2 PE=2 SV=1	Q.VQGSIQTPQQQPQ.Q	11.12	1437.72	1439.74	1.2	719.869	2	1	None	278	290
B2Y2Q7|B2Y2Q7_WHEAT	WHEAT Low molecular weight glutenin OS=Triticum aestivum OX=4565 GN=GluB3-2 PE=2 SV=1	F.SQQQQPVLPQ.Q	11	1151.59	1153.61	-0.3	576.804	2	2	None	128	137
B2Y2Q7|B2Y2Q7_WHEAT	WHEAT Low molecular weight glutenin OS=Triticum aestivum OX=4565 GN=GluB3-2 PE=2 SV=1	L.SQQQQPPFSQQQPPFSQQQQQPL.S	10.74	2708.29	2711.32	1.4	903.773	3	1	None	75	97
B2Y2Q7|B2Y2Q7_WHEAT	WHEAT Low molecular weight glutenin OS=Triticum aestivum OX=4565 GN=GluB3-2 PE=2 SV=1	C.C(+57.02)QQLPQIPQ.Q	10.56	1110.55	1112.56	0.5	556.282	2	2	Carbamidomethyl C	248	256
B2Y2Q7|B2Y2Q7_WHEAT	WHEAT Low molecular weight glutenin OS=Triticum aestivum OX=4565 GN=GluB3-2 PE=2 SV=1	Q.QQPPFSQQQQPPF.S	10.36	1555.74	1557.76	0.2	778.878	2	1	None	108	120
B2Y2Q7|B2Y2Q7_WHEAT	WHEAT Low molecular weight glutenin OS=Triticum aestivum OX=4565 GN=GluB3-2 PE=2 SV=1	Q.QQLGQQPQ.Q	9.84	925.462	927.478	1.8	463.739	2	1	None	305	312
B2Y2Q7|B2Y2Q7_WHEAT	WHEAT Low molecular weight glutenin OS=Triticum aestivum OX=4565 GN=GluB3-2 PE=2 SV=1	L.QQLNPC(+57.02).K	9.7	758.338	760.353	0.2	380.176	2	4	Carbamidomethyl C	207	212
B2Y2Q7|B2Y2Q7_WHEAT	WHEAT Low molecular weight glutenin OS=Triticum aestivum OX=4565 GN=GluB3-2 PE=2 SV=1	Q.QQPVLPQ.Q	9.62	808.444	810.459	-0.1	405.229	2	1	None	131	137
B2Y2Q7|B2Y2Q7_WHEAT	WHEAT Low molecular weight glutenin OS=Triticum aestivum OX=4565 GN=GluB3-2 PE=2 SV=1	S.QQQQPPF.S	9.27	871.419	873.433	0	436.717	2	1	None	76	82
B2Y2Q7|B2Y2Q7_WHEAT	WHEAT Low molecular weight glutenin OS=Triticum aestivum OX=4565 GN=GluB3-2 PE=2 SV=1	L.QEQQQVQGSIQTPQQQPQ.Q	9.21	2079	2082.02	1.1	694.007	3	1	None	273	290
B2Y2Q7|B2Y2Q7_WHEAT	WHEAT Low molecular weight glutenin OS=Triticum aestivum OX=4565 GN=GluB3-2 PE=2 SV=1	S.QQQPPFSQQQQPV.L	9.16	1538.75	1540.76	1.4	770.382	2	1	None	122	134
B2Y2Q7|B2Y2Q7_WHEAT	WHEAT Low molecular weight glutenin OS=Triticum aestivum OX=4565 GN=GluB3-2 PE=2 SV=1	F.SQQQPPFSQQQQPPF.S	9.14	1770.83	1772.85	0.1	886.424	2	2	None	106	120
B2Y2Q7|B2Y2Q7_WHEAT	WHEAT Low molecular weight glutenin OS=Triticum aestivum OX=4565 GN=GluB3-2 PE=2 SV=1	F.SQQQPPFSQQQQQPL.S	9	1767.85	1769.87	-0.4	884.934	2	1	None	83	97
B2Y2Q7|B2Y2Q7_WHEAT	WHEAT Low molecular weight glutenin OS=Triticum aestivum OX=4565 GN=GluB3-2 PE=2 SV=1	L.SQQQQPPFSQQQPPFSQQ.Q	8.85	2113.98	2117	0.2	705.668	3	2	None	75	92
B2Y2Q7|B2Y2Q7_WHEAT	WHEAT Low molecular weight glutenin OS=Triticum aestivum OX=4565 GN=GluB3-2 PE=2 SV=1	E.NSHIPGLERPS.Q	8.5	1205.62	1208.64	2.6	402.88	3	2	None	23	33
B2Y2Q7|B2Y2Q7_WHEAT	WHEAT Low molecular weight glutenin OS=Triticum aestivum OX=4565 GN=GluB3-2 PE=2 SV=1	F.SQQQQPPFSQQQPPFSQQQQPV.L	8.48	2566.22	2569.25	1.4	856.415	3	2	None	113	134
B2Y2Q7|B2Y2Q7_WHEAT	WHEAT Low molecular weight glutenin OS=Triticum aestivum OX=4565 GN=GluB3-2 PE=2 SV=1	F.SQQQQPVLPQQPSFS.Q	8.31	1697.84	1699.85	1.1	849.927	2	1	None	128	142
B2Y2Q7|B2Y2Q7_WHEAT	WHEAT Low molecular weight glutenin OS=Triticum aestivum OX=4565 GN=GluB3-2 PE=2 SV=1	L.QQQC(+57.02)SPVAMPQSL.A	8.24	1472.68	1474.69	1.1	737.346	2	1	Carbamidomethyl C	217	229
B2Y2Q7|B2Y2Q7_WHEAT	WHEAT Low molecular weight glutenin OS=Triticum aestivum OX=4565 GN=GluB3-2 PE=2 SV=1	S.QQQQPPFSQQQPP.F	8.02	1536.73	1538.75	-0.1	769.373	2	1	None	76	88
B2Y2Q7|B2Y2Q7_WHEAT	WHEAT Low molecular weight glutenin OS=Triticum aestivum OX=4565 GN=GluB3-2 PE=2 SV=1	S.QQQPPFSQQQQPPF.S	8	1683.8	1685.82	0.1	842.908	2	1	None	107	120
B2Y2Q7|B2Y2Q7_WHEAT	WHEAT Low molecular weight glutenin OS=Triticum aestivum OX=4565 GN=GluB3-2 PE=2 SV=1	S.LPQQPPF.S	7.93	825.438	827.453	-0.3	413.726	2	1	None	178	184
B2Y2Q7|B2Y2Q7_WHEAT	WHEAT Low molecular weight glutenin OS=Triticum aestivum OX=4565 GN=GluB3-2 PE=2 SV=1	I.QQQPQPF.S	7.93	871.419	873.433	-0.3	436.716	2	1	None	54	60
B2Y2Q7|B2Y2Q7_WHEAT	WHEAT Low molecular weight glutenin OS=Triticum aestivum OX=4565 GN=GluB3-2 PE=2 SV=1	Q.QQPPFSQQQQPP.F	7.79	1408.67	1410.69	0.3	705.344	2	2	None	108	119
B2Y2Q7|B2Y2Q7_WHEAT	WHEAT Low molecular weight glutenin OS=Triticum aestivum OX=4565 GN=GluB3-2 PE=2 SV=1	L.SQQQQPPFSQQQPPFSQQQQ(+.98)PPF.S	7.73	2712.26	2715.3	8.6	905.101	3	1	Deamidation Q	98	120
B2Y2Q7|B2Y2Q7_WHEAT	WHEAT Low molecular weight glutenin OS=Triticum aestivum OX=4565 GN=GluB3-2 PE=2 SV=1	N.SHIPGLE.R	7.63	751.386	753.4	-0.6	376.7	2	2	None	24	30
B2Y2Q7|B2Y2Q7_WHEAT	WHEAT Low molecular weight glutenin OS=Triticum aestivum OX=4565 GN=GluB3-2 PE=2 SV=1	S.QQQPPFSQQQQPP.F	7.56	1536.73	1538.75	0.4	769.374	2	2	None	107	119
B2Y2Q7|B2Y2Q7_WHEAT	WHEAT Low molecular weight glutenin OS=Triticum aestivum OX=4565 GN=GluB3-2 PE=2 SV=1	Q.LVLPQQQIPFVHP.S	7.41	1514.86	1516.88	1.3	758.439	2	1	None	191	203
B2Y2Q7|B2Y2Q7_WHEAT	WHEAT Low molecular weight glutenin OS=Triticum aestivum OX=4565 GN=GluB3-2 PE=2 SV=1	Q.QQPQPF.S	7.17	743.36	745.375	0	372.687	2	1	None	55	60
B2Y2Q7|B2Y2Q7_WHEAT	WHEAT Low molecular weight glutenin OS=Triticum aestivum OX=4565 GN=GluB3-2 PE=2 SV=1	F.LQQQC(+57.02)SPVAM(+15.99)PQ.S	6.9	1401.64	1403.65	0.4	701.827	2	1	Carbamidomethyl C; Oxidation M	216	227
B2Y2Q7|B2Y2Q7_WHEAT	WHEAT Low molecular weight glutenin OS=Triticum aestivum OX=4565 GN=GluB3-2 PE=2 SV=1	L.QQQC(+57.02)SPV.A	6.88	845.37	847.385	0.1	423.692	2	2	Carbamidomethyl C	217	223
B2Y2Q7|B2Y2Q7_WHEAT	WHEAT Low molecular weight glutenin OS=Triticum aestivum OX=4565 GN=GluB3-2 PE=2 SV=1	Q.QQPSLPQQPPF.S	6.87	1265.64	1267.65	-0.5	633.827	2	1	None	174	184
B2Y2Q7|B2Y2Q7_WHEAT	WHEAT Low molecular weight glutenin OS=Triticum aestivum OX=4565 GN=GluB3-2 PE=2 SV=1	S.QQQQPPFSQQQPPF.S	6.73	1683.8	1685.81	-1.7	842.906	2	1	None	76	89
B2Y2Q7|B2Y2Q7_WHEAT	WHEAT Low molecular weight glutenin OS=Triticum aestivum OX=4565 GN=GluB3-2 PE=2 SV=1	Y.RTTTSVPF.G	6.57	907.476	909.491	0.1	454.745	2	1	None	353	360
B2Y2Q7|B2Y2Q7_WHEAT	WHEAT Low molecular weight glutenin OS=Triticum aestivum OX=4565 GN=GluB3-2 PE=2 SV=1	F.LQQQC(+57.02)SPVAMPQSL.A	6.55	1585.76	1587.77	0	793.887	2	1	Carbamidomethyl C	216	229
B2Y2Q7|B2Y2Q7_WHEAT	WHEAT Low molecular weight glutenin OS=Triticum aestivum OX=4565 GN=GluB3-2 PE=2 SV=1	L.VLPQQQIPF.V	6.09	1068.6	1070.61	0.6	535.306	2	1	None	192	200
B2Y2Q7|B2Y2Q7_WHEAT	WHEAT Low molecular weight glutenin OS=Triticum aestivum OX=4565 GN=GluB3-2 PE=2 SV=1	F.SQQQQPPFSQ(+.98)QQPPFSQQQQPVL.P	5.94	2680.29	2683.33	9.1	894.445	3	1	Deamidation Q	113	135
B2Y2Q7|B2Y2Q7_WHEAT	WHEAT Low molecular weight glutenin OS=Triticum aestivum OX=4565 GN=GluB3-2 PE=2 SV=1	L.QQQPPFLQQQQPSLPQQPPFSQQQQQ.L	5.9	3087.52	3090.54	0.1	1030.18	3	2	None	165	190
B2Y2Q7|B2Y2Q7_WHEAT	WHEAT Low molecular weight glutenin OS=Triticum aestivum OX=4565 GN=GluB3-2 PE=2 SV=1	Q.QQQPPFSQQ.Q	5.74	1086.51	1088.52	0	544.262	2	1	None	77	85
B2Y2Q7|B2Y2Q7_WHEAT	WHEAT Low molecular weight glutenin OS=Triticum aestivum OX=4565 GN=GluB3-2 PE=2 SV=1	L.QQQQPSLPQQPPFSQQQQQ.L	5.65	2249.08	2252.1	-0.8	750.701	3	1	None	172	190
B2Y2Q7|B2Y2Q7_WHEAT	WHEAT Low molecular weight glutenin OS=Triticum aestivum OX=4565 GN=GluB3-2 PE=2 SV=1	N.SHIPGLERPSQQQPLPPQ.Q	5.57	2008.05	2011.07	-0.1	670.357	3	2	None	24	41
B2Y2Q7|B2Y2Q7_WHEAT	WHEAT Low molecular weight glutenin OS=Triticum aestivum OX=4565 GN=GluB3-2 PE=2 SV=1	F.SQQQLPPFSQQQSPFSQQQQ.I	5.36	2345.1	2348.13	0.9	782.709	3	1	None	142	161
B2Y2Q7|B2Y2Q7_WHEAT	WHEAT Low molecular weight glutenin OS=Triticum aestivum OX=4565 GN=GluB3-2 PE=2 SV=1	L.SQQQQPPFSQ(+.98)QQPPFS.Q	5.28	1858.85	1861.89	9.2	620.629	3	1	Deamidation Q	75	90
B2Y2Q7|B2Y2Q7_WHEAT	WHEAT Low molecular weight glutenin OS=Triticum aestivum OX=4565 GN=GluB3-2 PE=2 SV=1	L.AQGTFLQPHQIAQ.L	5.13	1437.74	1439.75	1.9	719.877	2	1	None	317	329

## Sheet: D120
Data Sheet 5: Summary data on peptides identified by PEAKS at timepont D120 corresponding to wheat LMW glutenin B2Y2Q7 including protein accession, protein description, peptide sequence, -10lgP, theoretical and experimental precursor mass, ppm mass difference between the theoretical and experimental mass, charge, experimentally measured m/z, spectral counts, peptide modification and the start/end…
Protein Accession	Protein Description	Peptide	-10lgP	Precursor Mass (Theoritical) Da	Precursor Mass (experimental) Da	ppm	m/z (experimental)	Charge	Spectral counts	Peptide Modification	Start	End
B2Y2Q7|B2Y2Q7_WHEAT	WHEAT Low molecular weight glutenin OS=Triticum aestivum OX=4565 GN=GluB3-2 PE=2 SV=1	L.PQQQIPFVHPSIL.Q	28.7	1502.82	1504.84	0.2	752.42	2	3	None	194	206
B2Y2Q7|B2Y2Q7_WHEAT	WHEAT Low molecular weight glutenin OS=Triticum aestivum OX=4565 GN=GluB3-2 PE=2 SV=1	L.QQQQPSLPQQPPFS.Q	27	1608.79	1610.81	0.7	805.403	2	5	None	172	185
B2Y2Q7|B2Y2Q7_WHEAT	WHEAT Low molecular weight glutenin OS=Triticum aestivum OX=4565 GN=GluB3-2 PE=2 SV=1	N.SHIPGLERPS.Q	26.67	1091.57	1093.59	0.1	546.793	2	6	None	24	33
B2Y2Q7|B2Y2Q7_WHEAT	WHEAT Low molecular weight glutenin OS=Triticum aestivum OX=4565 GN=GluB3-2 PE=2 SV=1	L.QQQQPSLPQQPP.F	25.58	1374.69	1376.7	0.1	688.352	2	8	None	172	183
B2Y2Q7|B2Y2Q7_WHEAT	WHEAT Low molecular weight glutenin OS=Triticum aestivum OX=4565 GN=GluB3-2 PE=2 SV=1	F.LQQQQPSLPQQPPFS.Q	23.45	1721.87	1723.89	0.4	861.944	2	2	None	171	185
B2Y2Q7|B2Y2Q7_WHEAT	WHEAT Low molecular weight glutenin OS=Triticum aestivum OX=4565 GN=GluB3-2 PE=2 SV=1	G.SIQTPQQQPQ.Q	22.21	1153.57	1155.59	0	577.794	2	2	None	281	290
B2Y2Q7|B2Y2Q7_WHEAT	WHEAT Low molecular weight glutenin OS=Triticum aestivum OX=4565 GN=GluB3-2 PE=2 SV=1	L.SHHQQQQPI.Q	21.47	1101.53	1103.55	0.2	551.773	2	4	None	45	53
B2Y2Q7|B2Y2Q7_WHEAT	WHEAT Low molecular weight glutenin OS=Triticum aestivum OX=4565 GN=GluB3-2 PE=2 SV=1	L.QEQQQVQGSIQ.T	21.28	1271.61	1273.63	1.6	636.814	2	2	None	273	283
B2Y2Q7|B2Y2Q7_WHEAT	WHEAT Low molecular weight glutenin OS=Triticum aestivum OX=4565 GN=GluB3-2 PE=2 SV=1	L.QQQQPSLPQQPPF.S	20.95	1521.76	1523.77	0.1	761.886	2	3	None	172	184
B2Y2Q7|B2Y2Q7_WHEAT	WHEAT Low molecular weight glutenin OS=Triticum aestivum OX=4565 GN=GluB3-2 PE=2 SV=1	L.YRTTTSVPFGVGTGVGS.Y	20.86	1684.84	1686.86	0.4	843.429	2	2	None	352	368
B2Y2Q7|B2Y2Q7_WHEAT	WHEAT Low molecular weight glutenin OS=Triticum aestivum OX=4565 GN=GluB3-2 PE=2 SV=1	L.SQQQQPPFSQQQPP.F	20.53	1623.76	1625.78	0.3	812.89	2	11	None	75	88
B2Y2Q7|B2Y2Q7_WHEAT	WHEAT Low molecular weight glutenin OS=Triticum aestivum OX=4565 GN=GluB3-2 PE=2 SV=1	L.SQQQQPPFSQQQPPFS.Q	20.5	1857.86	1859.88	0.3	929.94	2	9	None	75	90
B2Y2Q7|B2Y2Q7_WHEAT	WHEAT Low molecular weight glutenin OS=Triticum aestivum OX=4565 GN=GluB3-2 PE=2 SV=1	N.SHIPGLERPSQQQPLPPQQT.L	19.56	2237.16	2240.18	0.6	746.726	3	11	None	24	43
B2Y2Q7|B2Y2Q7_WHEAT	WHEAT Low molecular weight glutenin OS=Triticum aestivum OX=4565 GN=GluB3-2 PE=2 SV=1	L.SQQQQPPFSQQQPPF.S	19.48	1770.83	1772.85	0.2	886.424	2	9	None	75	89
B2Y2Q7|B2Y2Q7_WHEAT	WHEAT Low molecular weight glutenin OS=Triticum aestivum OX=4565 GN=GluB3-2 PE=2 SV=1	Q.QQQPPFSQQQPPFS.Q	19.27	1642.77	1644.79	-0.1	822.394	2	4	None	77	90
B2Y2Q7|B2Y2Q7_WHEAT	WHEAT Low molecular weight glutenin OS=Triticum aestivum OX=4565 GN=GluB3-2 PE=2 SV=1	Q.LVLPQQQIPFVHPSIL.Q	18.97	1828.06	1830.08	0.1	915.038	2	3	None	191	206
B2Y2Q7|B2Y2Q7_WHEAT	WHEAT Low molecular weight glutenin OS=Triticum aestivum OX=4565 GN=GluB3-2 PE=2 SV=1	Q.LVLPQQQIPFVHPSI.L	18.58	1714.98	1716.99	1	858.497	2	2	None	191	205
B2Y2Q7|B2Y2Q7_WHEAT	WHEAT Low molecular weight glutenin OS=Triticum aestivum OX=4565 GN=GluB3-2 PE=2 SV=1	F.SQQQPPFS.Q	18.03	917.424	919.439	0.1	459.719	2	2	None	83	90
B2Y2Q7|B2Y2Q7_WHEAT	WHEAT Low molecular weight glutenin OS=Triticum aestivum OX=4565 GN=GluB3-2 PE=2 SV=1	S.QQQPPFSQQQQPPFS.Q	17.71	1770.83	1772.85	0.3	886.424	2	2	None	107	121
B2Y2Q7|B2Y2Q7_WHEAT	WHEAT Low molecular weight glutenin OS=Triticum aestivum OX=4565 GN=GluB3-2 PE=2 SV=1	Q.QVQGSIQTPQQQPQ.Q	17.56	1565.78	1567.8	0.5	783.898	2	1	None	277	290
B2Y2Q7|B2Y2Q7_WHEAT	WHEAT Low molecular weight glutenin OS=Triticum aestivum OX=4565 GN=GluB3-2 PE=2 SV=1	Q.QQPPFSQQQPPF.S	17.48	1427.68	1429.7	0.3	714.849	2	2	None	78	89
B2Y2Q7|B2Y2Q7_WHEAT	WHEAT Low molecular weight glutenin OS=Triticum aestivum OX=4565 GN=GluB3-2 PE=2 SV=1	Q.QQQPIQQQPQPF.S	17.43	1465.73	1467.75	0.2	733.873	2	1	None	49	60
B2Y2Q7|B2Y2Q7_WHEAT	WHEAT Low molecular weight glutenin OS=Triticum aestivum OX=4565 GN=GluB3-2 PE=2 SV=1	R.PSQQQPLPPQQT.L	17.17	1347.68	1349.69	0.1	674.846	2	10	None	32	43
B2Y2Q7|B2Y2Q7_WHEAT	WHEAT Low molecular weight glutenin OS=Triticum aestivum OX=4565 GN=GluB3-2 PE=2 SV=1	S.QQQQPPFSQQQPPF.S	17.02	1683.8	1685.82	0.3	842.908	2	2	None	76	89
B2Y2Q7|B2Y2Q7_WHEAT	WHEAT Low molecular weight glutenin OS=Triticum aestivum OX=4565 GN=GluB3-2 PE=2 SV=1	Q.QQPSLPQQPPFS.Q	16.93	1352.67	1354.69	0.3	677.344	2	4	None	174	185
B2Y2Q7|B2Y2Q7_WHEAT	WHEAT Low molecular weight glutenin OS=Triticum aestivum OX=4565 GN=GluB3-2 PE=2 SV=1	Q.GSIQTPQQQPQ.Q	16.89	1210.59	1212.61	0.1	606.304	2	2	None	280	290
B2Y2Q7|B2Y2Q7_WHEAT	WHEAT Low molecular weight glutenin OS=Triticum aestivum OX=4565 GN=GluB3-2 PE=2 SV=1	Q.QQQPVLPQQPS.F	16.51	1248.65	1250.66	0.3	625.331	2	1	None	130	140
B2Y2Q7|B2Y2Q7_WHEAT	WHEAT Low molecular weight glutenin OS=Triticum aestivum OX=4565 GN=GluB3-2 PE=2 SV=1	S.QQQPLPPQQT.L	16.22	1163.59	1165.61	0	582.804	2	8	None	34	43
B2Y2Q7|B2Y2Q7_WHEAT	WHEAT Low molecular weight glutenin OS=Triticum aestivum OX=4565 GN=GluB3-2 PE=2 SV=1	P.FVHPSIL.Q	16.07	811.459	813.474	0.4	406.737	2	2	None	200	206
B2Y2Q7|B2Y2Q7_WHEAT	WHEAT Low molecular weight glutenin OS=Triticum aestivum OX=4565 GN=GluB3-2 PE=2 SV=1	E.NSHIPGLERPS.Q	16.06	1205.62	1208.64	-0.1	402.879	3	2	None	23	33
B2Y2Q7|B2Y2Q7_WHEAT	WHEAT Low molecular weight glutenin OS=Triticum aestivum OX=4565 GN=GluB3-2 PE=2 SV=1	Q.QQPVLPQQPS.F	15.93	1120.59	1122.6	-0.3	561.301	2	1	None	131	140
B2Y2Q7|B2Y2Q7_WHEAT	WHEAT Low molecular weight glutenin OS=Triticum aestivum OX=4565 GN=GluB3-2 PE=2 SV=1	N.SHIPGLE.R	15.15	751.386	753.401	-0.5	376.7	2	2	None	24	30
B2Y2Q7|B2Y2Q7_WHEAT	WHEAT Low molecular weight glutenin OS=Triticum aestivum OX=4565 GN=GluB3-2 PE=2 SV=1	S.QQQQPPFSQQQPPFS.Q	14.79	1770.83	1772.85	2.1	886.425	2	2	None	76	90
B2Y2Q7|B2Y2Q7_WHEAT	WHEAT Low molecular weight glutenin OS=Triticum aestivum OX=4565 GN=GluB3-2 PE=2 SV=1	L.QQLNPC(+57.02)KVF.L	14.69	1132.57	1134.58	-0.4	567.292	2	2	Carbamidomethyl C	207	215
B2Y2Q7|B2Y2Q7_WHEAT	WHEAT Low molecular weight glutenin OS=Triticum aestivum OX=4565 GN=GluB3-2 PE=2 SV=1	Q.QQQPPF.S	14.34	743.36	745.375	-0.2	372.687	2	2	None	77	82
B2Y2Q7|B2Y2Q7_WHEAT	WHEAT Low molecular weight glutenin OS=Triticum aestivum OX=4565 GN=GluB3-2 PE=2 SV=1	Q.QQQPPFS.Q	14.31	830.392	832.407	-0.2	416.203	2	2	None	77	83
B2Y2Q7|B2Y2Q7_WHEAT	WHEAT Low molecular weight glutenin OS=Triticum aestivum OX=4565 GN=GluB3-2 PE=2 SV=1	H.IPGLERPS.Q	14.29	867.481	869.496	-0.1	434.748	2	1	None	26	33
B2Y2Q7|B2Y2Q7_WHEAT	WHEAT Low molecular weight glutenin OS=Triticum aestivum OX=4565 GN=GluB3-2 PE=2 SV=1	F.LQQQC(+57.02)SPV.A	14.19	958.454	960.469	0.5	480.235	2	3	Carbamidomethyl C	216	223
B2Y2Q7|B2Y2Q7_WHEAT	WHEAT Low molecular weight glutenin OS=Triticum aestivum OX=4565 GN=GluB3-2 PE=2 SV=1	Q.QQPPFSQQQPPFS.Q	13.95	1514.72	1516.73	0.2	758.365	2	2	None	78	90
B2Y2Q7|B2Y2Q7_WHEAT	WHEAT Low molecular weight glutenin OS=Triticum aestivum OX=4565 GN=GluB3-2 PE=2 SV=1	F.SQQQPPFSQQQQPPF.S	13.92	1770.83	1772.85	0.3	886.424	2	1	None	106	120
B2Y2Q7|B2Y2Q7_WHEAT	WHEAT Low molecular weight glutenin OS=Triticum aestivum OX=4565 GN=GluB3-2 PE=2 SV=1	S.SC(+57.02)HVMQQQC(+57.02).C	13.83	1176.45	1178.46	0.5	589.231	2	1	Carbamidomethyl C	239	247
B2Y2Q7|B2Y2Q7_WHEAT	WHEAT Low molecular weight glutenin OS=Triticum aestivum OX=4565 GN=GluB3-2 PE=2 SV=1	R.PSQQQPLPPQ.Q	13.75	1118.57	1120.59	0	560.293	2	3	None	32	41
B2Y2Q7|B2Y2Q7_WHEAT	WHEAT Low molecular weight glutenin OS=Triticum aestivum OX=4565 GN=GluB3-2 PE=2 SV=1	Q.QQVQGSIQTPQQQPQ.Q	13.75	1693.84	1695.85	-0.1	847.926	2	2	None	276	290
B2Y2Q7|B2Y2Q7_WHEAT	WHEAT Low molecular weight glutenin OS=Triticum aestivum OX=4565 GN=GluB3-2 PE=2 SV=1	S.QQQPPFSQQQQPV.L	13.55	1538.75	1540.76	1	770.382	2	2	None	122	134
B2Y2Q7|B2Y2Q7_WHEAT	WHEAT Low molecular weight glutenin OS=Triticum aestivum OX=4565 GN=GluB3-2 PE=2 SV=1	L.PQQPPFSQQ.Q	13.34	1055.5	1057.52	0.8	528.76	2	1	None	179	187
B2Y2Q7|B2Y2Q7_WHEAT	WHEAT Low molecular weight glutenin OS=Triticum aestivum OX=4565 GN=GluB3-2 PE=2 SV=1	Q.QQPPFSQQQPP.F	13.24	1280.61	1282.63	0.3	641.315	2	3	None	78	88
B2Y2Q7|B2Y2Q7_WHEAT	WHEAT Low molecular weight glutenin OS=Triticum aestivum OX=4565 GN=GluB3-2 PE=2 SV=1	Q.QQPPFSQQQQPV.L	13.02	1410.69	1412.7	-2.2	706.35	2	2	None	123	134
B2Y2Q7|B2Y2Q7_WHEAT	WHEAT Low molecular weight glutenin OS=Triticum aestivum OX=4565 GN=GluB3-2 PE=2 SV=1	L.GQC(+57.02)VSQPQ.Q	12.83	902.392	904.408	2.6	452.204	2	2	Carbamidomethyl C	293	300
B2Y2Q7|B2Y2Q7_WHEAT	WHEAT Low molecular weight glutenin OS=Triticum aestivum OX=4565 GN=GluB3-2 PE=2 SV=1	F.SQQQQPVLPQ.Q	12.45	1151.59	1153.61	0.4	576.804	2	2	None	128	137
B2Y2Q7|B2Y2Q7_WHEAT	WHEAT Low molecular weight glutenin OS=Triticum aestivum OX=4565 GN=GluB3-2 PE=2 SV=1	S.QQQLGQQPQ.Q	12.3	1053.52	1055.54	0.1	527.768	2	1	None	304	312
B2Y2Q7|B2Y2Q7_WHEAT	WHEAT Low molecular weight glutenin OS=Triticum aestivum OX=4565 GN=GluB3-2 PE=2 SV=1	Q.LVLPQQQIPF.V	12.22	1181.68	1183.7	0.2	591.848	2	2	None	191	200
B2Y2Q7|B2Y2Q7_WHEAT	WHEAT Low molecular weight glutenin OS=Triticum aestivum OX=4565 GN=GluB3-2 PE=2 SV=1	C.C(+57.02)QQLPQIPQ.Q	11.96	1110.55	1112.56	0.8	556.282	2	1	Carbamidomethyl C	248	256
B2Y2Q7|B2Y2Q7_WHEAT	WHEAT Low molecular weight glutenin OS=Triticum aestivum OX=4565 GN=GluB3-2 PE=2 SV=1	E.RPSQQQPLPPQQT.L	11.36	1503.78	1505.8	1.3	752.898	2	2	None	31	43
B2Y2Q7|B2Y2Q7_WHEAT	WHEAT Low molecular weight glutenin OS=Triticum aestivum OX=4565 GN=GluB3-2 PE=2 SV=1	L.PQQQIPFVHPSI.L	11.29	1389.74	1391.76	1	695.878	2	2	None	194	205
B2Y2Q7|B2Y2Q7_WHEAT	WHEAT Low molecular weight glutenin OS=Triticum aestivum OX=4565 GN=GluB3-2 PE=2 SV=1	L.VLPQQQIPFVHPSIL.Q	11.21	1714.98	1716.99	1.7	858.497	2	2	None	192	206
B2Y2Q7|B2Y2Q7_WHEAT	WHEAT Low molecular weight glutenin OS=Triticum aestivum OX=4565 GN=GluB3-2 PE=2 SV=1	S.QQQPPFSQQQQQP.L	11.18	1567.74	1569.75	1.2	784.877	2	1	None	84	96
B2Y2Q7|B2Y2Q7_WHEAT	WHEAT Low molecular weight glutenin OS=Triticum aestivum OX=4565 GN=GluB3-2 PE=2 SV=1	F.SQQQQPVLPQQPS.F	11.16	1463.74	1465.75	-0.7	732.875	2	2	None	128	140
B2Y2Q7|B2Y2Q7_WHEAT	WHEAT Low molecular weight glutenin OS=Triticum aestivum OX=4565 GN=GluB3-2 PE=2 SV=1	S.QQQPLPPQ.Q	11.05	934.487	936.501	-0.5	468.251	2	2	None	34	41
B2Y2Q7|B2Y2Q7_WHEAT	WHEAT Low molecular weight glutenin OS=Triticum aestivum OX=4565 GN=GluB3-2 PE=2 SV=1	Q.QQPVLPQ.Q	11	808.444	810.459	0.2	405.229	2	1	None	131	137
B2Y2Q7|B2Y2Q7_WHEAT	WHEAT Low molecular weight glutenin OS=Triticum aestivum OX=4565 GN=GluB3-2 PE=2 SV=1	S.QQQQPPFSQQQPP.F	10.97	1536.73	1538.75	0.4	769.374	2	2	None	76	88
B2Y2Q7|B2Y2Q7_WHEAT	WHEAT Low molecular weight glutenin OS=Triticum aestivum OX=4565 GN=GluB3-2 PE=2 SV=1	C.C(+57.02)QQLPQIPQQS.R	10.88	1325.64	1327.65	0.1	663.827	2	2	Carbamidomethyl C	248	258
B2Y2Q7|B2Y2Q7_WHEAT	WHEAT Low molecular weight glutenin OS=Triticum aestivum OX=4565 GN=GluB3-2 PE=2 SV=1	F.SQQQPPF.S	10.65	830.392	832.406	-0.4	416.203	2	1	None	83	89
B2Y2Q7|B2Y2Q7_WHEAT	WHEAT Low molecular weight glutenin OS=Triticum aestivum OX=4565 GN=GluB3-2 PE=2 SV=1	L.ERPSQQQPLPPQQT.L	10.45	1632.82	1634.84	0.9	817.419	2	1	None	30	43
B2Y2Q7|B2Y2Q7_WHEAT	WHEAT Low molecular weight glutenin OS=Triticum aestivum OX=4565 GN=GluB3-2 PE=2 SV=1	L.QQLNPC(+57.02).K	10.25	758.338	760.353	0.3	380.176	2	4	Carbamidomethyl C	207	212
B2Y2Q7|B2Y2Q7_WHEAT	WHEAT Low molecular weight glutenin OS=Triticum aestivum OX=4565 GN=GluB3-2 PE=2 SV=1	F.SQQQPPFSQQQQQPL.S	10.02	1767.85	1769.87	0.9	884.935	2	1	None	83	97
B2Y2Q7|B2Y2Q7_WHEAT	WHEAT Low molecular weight glutenin OS=Triticum aestivum OX=4565 GN=GluB3-2 PE=2 SV=1	L.SQQQQPPFSQQQPPFSQQ.Q	9.67	2113.98	2117	0.3	705.668	3	2	None	75	92
B2Y2Q7|B2Y2Q7_WHEAT	WHEAT Low molecular weight glutenin OS=Triticum aestivum OX=4565 GN=GluB3-2 PE=2 SV=1	F.SQQQLPPFSQQQSPF.S	9.53	1745.84	1747.85	1.7	873.927	2	1	None	142	156
B2Y2Q7|B2Y2Q7_WHEAT	WHEAT Low molecular weight glutenin OS=Triticum aestivum OX=4565 GN=GluB3-2 PE=2 SV=1	Q.QQPPFSQQQQQP.L	9.35	1439.68	1441.69	0.4	720.847	2	1	None	85	96
B2Y2Q7|B2Y2Q7_WHEAT	WHEAT Low molecular weight glutenin OS=Triticum aestivum OX=4565 GN=GluB3-2 PE=2 SV=1	F.SQQQQPVLPQQPSFSQ(+.98)Q.Q	9.17	1954.94	1957.97	6.5	652.658	3	2	Deamidation Q	128	144
B2Y2Q7|B2Y2Q7_WHEAT	WHEAT Low molecular weight glutenin OS=Triticum aestivum OX=4565 GN=GluB3-2 PE=2 SV=1	C.QQLPQIPQ.Q	9.11	950.519	952.533	0.2	476.267	2	1	None	249	256
B2Y2Q7|B2Y2Q7_WHEAT	WHEAT Low molecular weight glutenin OS=Triticum aestivum OX=4565 GN=GluB3-2 PE=2 SV=1	L.QQLNPC(+57.02)KVFL.Q	8.82	1245.65	1247.67	-0.1	623.834	2	1	Carbamidomethyl C	207	216
B2Y2Q7|B2Y2Q7_WHEAT	WHEAT Low molecular weight glutenin OS=Triticum aestivum OX=4565 GN=GluB3-2 PE=2 SV=1	L.SQQQQPPFSQQ.Q	8.8	1301.6	1303.61	-0.8	651.807	2	1	None	75	85
B2Y2Q7|B2Y2Q7_WHEAT	WHEAT Low molecular weight glutenin OS=Triticum aestivum OX=4565 GN=GluB3-2 PE=2 SV=1	L.QEQQQVQGSIQTPQQQPQ.Q	8.66	2079	2082.02	0.7	694.007	3	1	None	273	290
B2Y2Q7|B2Y2Q7_WHEAT	WHEAT Low molecular weight glutenin OS=Triticum aestivum OX=4565 GN=GluB3-2 PE=2 SV=1	Q.QLPQIPQ.Q	8.5	822.46	824.474	-0.1	412.237	2	2	None	250	256
B2Y2Q7|B2Y2Q7_WHEAT	WHEAT Low molecular weight glutenin OS=Triticum aestivum OX=4565 GN=GluB3-2 PE=2 SV=1	E.NSHIPGLERPSQQQPLPPQQT.L	8.5	2351.2	2354.22	1	784.741	3	1	None	23	43
B2Y2Q7|B2Y2Q7_WHEAT	WHEAT Low molecular weight glutenin OS=Triticum aestivum OX=4565 GN=GluB3-2 PE=2 SV=1	F.SQQQPPFSQQQQPV.L	8.45	1625.78	1627.79	-0.1	813.897	2	1	None	121	134
B2Y2Q7|B2Y2Q7_WHEAT	WHEAT Low molecular weight glutenin OS=Triticum aestivum OX=4565 GN=GluB3-2 PE=2 SV=1	V.QGSIQTPQQQPQ.Q	8.44	1338.65	1340.67	1.4	670.335	2	2	None	279	290
B2Y2Q7|B2Y2Q7_WHEAT	WHEAT Low molecular weight glutenin OS=Triticum aestivum OX=4565 GN=GluB3-2 PE=2 SV=1	L.PQQPPF.S	8.36	712.354	714.369	-0.3	357.184	2	1	None	179	184
B2Y2Q7|B2Y2Q7_WHEAT	WHEAT Low molecular weight glutenin OS=Triticum aestivum OX=4565 GN=GluB3-2 PE=2 SV=1	Q.QQPSLPQQPP.F	8.19	1118.57	1120.59	0	560.293	2	1	None	174	183
B2Y2Q7|B2Y2Q7_WHEAT	WHEAT Low molecular weight glutenin OS=Triticum aestivum OX=4565 GN=GluB3-2 PE=2 SV=1	F.SQQQPPFSQQQQPVLPQ.Q	8.16	1963.98	1967	0	655.666	3	1	None	121	137
B2Y2Q7|B2Y2Q7_WHEAT	WHEAT Low molecular weight glutenin OS=Triticum aestivum OX=4565 GN=GluB3-2 PE=2 SV=1	L.VLPQQQIPF.V	8.08	1068.6	1070.61	0.5	535.306	2	2	None	192	200
B2Y2Q7|B2Y2Q7_WHEAT	WHEAT Low molecular weight glutenin OS=Triticum aestivum OX=4565 GN=GluB3-2 PE=2 SV=1	P.FSQQQQPP.F	8.03	958.451	960.466	0.3	480.233	2	1	None	112	119
B2Y2Q7|B2Y2Q7_WHEAT	WHEAT Low molecular weight glutenin OS=Triticum aestivum OX=4565 GN=GluB3-2 PE=2 SV=1	L.YRTTTSVPFGVGTGVGSY	8.01	1847.91	1849.93	7.7	924.967	2	2	None	352	369
B2Y2Q7|B2Y2Q7_WHEAT	WHEAT Low molecular weight glutenin OS=Triticum aestivum OX=4565 GN=GluB3-2 PE=2 SV=1	L.SQQQQPPFSQQQPPFSQQQQQPL.S	7.86	2708.29	2711.31	-2.3	903.77	3	1	None	75	97
B2Y2Q7|B2Y2Q7_WHEAT	WHEAT Low molecular weight glutenin OS=Triticum aestivum OX=4565 GN=GluB3-2 PE=2 SV=1	Q.QQQPSLPQQPP.F	7.83	1246.63	1248.64	-1.2	624.322	2	1	None	173	183
B2Y2Q7|B2Y2Q7_WHEAT	WHEAT Low molecular weight glutenin OS=Triticum aestivum OX=4565 GN=GluB3-2 PE=2 SV=1	F.LQQQC(+57.02)SPVAM(+15.99)PQ.S	7.76	1401.64	1403.65	1	701.827	2	1	Carbamidomethyl C; Oxidation M	216	227
B2Y2Q7|B2Y2Q7_WHEAT	WHEAT Low molecular weight glutenin OS=Triticum aestivum OX=4565 GN=GluB3-2 PE=2 SV=1	N.SHIPGLERPSQQQPLPPQ.Q	7.71	2008.05	2011.07	-0.1	670.357	3	2	None	24	41
B2Y2Q7|B2Y2Q7_WHEAT	WHEAT Low molecular weight glutenin OS=Triticum aestivum OX=4565 GN=GluB3-2 PE=2 SV=1	Q.QQQPVLPQQP.S	7.1	1161.61	1163.63	-0.5	581.814	2	1	None	130	139
B2Y2Q7|B2Y2Q7_WHEAT	WHEAT Low molecular weight glutenin OS=Triticum aestivum OX=4565 GN=GluB3-2 PE=2 SV=1	L.SQQQQPPFSQ.Q	7.09	1173.54	1175.56	-0.3	587.778	2	1	None	75	84
B2Y2Q7|B2Y2Q7_WHEAT	WHEAT Low molecular weight glutenin OS=Triticum aestivum OX=4565 GN=GluB3-2 PE=2 SV=1	P.IQQQPQPFSQQ(+.98)Q.P	6.88	1456.69	1458.72	9.1	729.361	2	1	Carbamidomethyl C	53	64
B2Y2Q7|B2Y2Q7_WHEAT	WHEAT Low molecular weight glutenin OS=Triticum aestivum OX=4565 GN=GluB3-2 PE=2 SV=1	S.QQQQPPFS.Q	6.66	958.451	960.465	0.1	480.233	2	1	None	76	83
B2Y2Q7|B2Y2Q7_WHEAT	WHEAT Low molecular weight glutenin OS=Triticum aestivum OX=4565 GN=GluB3-2 PE=2 SV=1	L.QQQPPFLQQQQPSLPQQPPFS.Q	6.63	2447.22	2450.25	1	816.749	3	1	None	165	185
B2Y2Q7|B2Y2Q7_WHEAT	WHEAT Low molecular weight glutenin OS=Triticum aestivum OX=4565 GN=GluB3-2 PE=2 SV=1	L.PQQPPFSQ.Q	6.61	927.445	929.46	0.1	464.73	2	1	None	179	186
B2Y2Q7|B2Y2Q7_WHEAT	WHEAT Low molecular weight glutenin OS=Triticum aestivum OX=4565 GN=GluB3-2 PE=2 SV=1	S.Q(+.98)Q(+.98)QP(+15.99)PFSQ(+.98)QQQPVLP(+15.99).Q	6.57	1783.83	1785.84	-0.5	892.92	2	1	Oxidation M; Deamidation Q	122	136
B2Y2Q7|B2Y2Q7_WHEAT	WHEAT Low molecular weight glutenin OS=Triticum aestivum OX=4565 GN=GluB3-2 PE=2 SV=1	L.ERPSQQQPLPPQ.Q	6.4	1403.72	1405.73	1.4	702.866	2	1	None	30	41
B2Y2Q7|B2Y2Q7_WHEAT	WHEAT Low molecular weight glutenin OS=Triticum aestivum OX=4565 GN=GluB3-2 PE=2 SV=1	F.SQQQQPVLPQQ(+.98)PSFSQQ.Q	6.35	1954.94	1957.98	7.6	652.658	3	1	Deamidation Q	128	144
B2Y2Q7|B2Y2Q7_WHEAT	WHEAT Low molecular weight glutenin OS=Triticum aestivum OX=4565 GN=GluB3-2 PE=2 SV=1	S.QQQPPFSQQQQPP.F	6.19	1536.73	1538.75	0.2	769.373	2	1	None	107	119
B2Y2Q7|B2Y2Q7_WHEAT	WHEAT Low molecular weight glutenin OS=Triticum aestivum OX=4565 GN=GluB3-2 PE=2 SV=1	L.SHHQQQQPIQQQPQPF.S	6.19	1954.94	1957.96	0.2	652.654	3	1	None	45	60
B2Y2Q7|B2Y2Q7_WHEAT	WHEAT Low molecular weight glutenin OS=Triticum aestivum OX=4565 GN=GluB3-2 PE=2 SV=1	C.SQQQQQPL.S	6.07	955.472	957.487	-0.1	478.743	2	1	None	67	74
B2Y2Q7|B2Y2Q7_WHEAT	WHEAT Low molecular weight glutenin OS=Triticum aestivum OX=4565 GN=GluB3-2 PE=2 SV=1	S.HHQQQQPI.Q	5.85	1014.5	1016.51	0.3	508.257	2	1	None	46	53
B2Y2Q7|B2Y2Q7_WHEAT	WHEAT Low molecular weight glutenin OS=Triticum aestivum OX=4565 GN=GluB3-2 PE=2 SV=1	Q.QQPSLPQQPPF.S	5.71	1265.64	1267.65	0.1	633.827	2	1	None	174	184

## Sheet: sheet
	Data sheet 6: The spectral counts of peptides that cannot be located in the repeated sequence area in different time points. Peptides that contain IgE epitopes are labelled in red.
	Peptides that cannot be located on repeated sequence area	Spectral count					First position		No of times appears in protein sequence
		G60	G120	D0	D60	D120	Start	End
	S.QQQQPPFSQQQPPFS.Q			2	2	2	76	90	3
	S.QQQQPPFSQQQPPF.S				1	2	76	89	3
	S.QQQQPPFSQQQPP.F				1	2	76	88	3
	S.QQQQPPFS.Q					1	76	83	3
	S.QQQQPPF.S				1		76	82	3
	Q.QQQPPFSQQQPPFSQQ.Q	3	2	1			77	92	3
	Q.QQQPPFSQQQPPFS.Q			2	2	4	77	90	3
	Q.QQQPPFSQQQPPF.S				3		77	89	3
	Q.QQQPPFSQQQP.P				1		77	87	3
	Q.QQQPPFSQQ.Q				1		77	85	3
	Q.QQQPPFS.Q				1	2	77	83	6
	Q.QQQPPF.S		2	2	1	2	77	82	7
	Q.QQPPFSQQQPPFS.Q				2	2	78	90	3
	Q.QQPPFSQQQPPF.S				1	2	78	89	3
	Q.QQPPFSQQQPP.F				1	3	78	88	3
	Q.QQPPFSQQ.Q				1		78	85	4
	Q.PPFSQQQPPFS.Q				1		80	90	3
	L.SQQQQPPFSQQQPPFSQQQ.Q			1			75	93	3
	L.SQQQQPPFSQQQPPFSQQ.Q			7	2	2	75	92	3
	L.SQQQQPPFSQQQPPFSQ.Q			1			75	91	3
	L.SQQQQPPFSQQQPPFS.Q			7	6	9	75	90	3
	L.SQQQQPPFSQQQPPF.S			4	6	9	75	89	3
	L.SQQQQPPFSQQQPP.F				10	11	75	88	3
	L.SQQQQPPFSQQ.Q			4	2	1	75	85	3
	L.SQQQQPPFSQ.Q					1	75	84	3
	F.SQQQPPFS.Q					2	83	90	3
	F.SQQQPPF.S					1	83	89	3
	C.SQQQQQPL.S					1	67	74	2
	Total	3	4	31	46	59
